# Supplementary material for: A Global Analysis of Enzyme Compartmentalization to Glycosomes
Source: Pathogens. 2020 Apr 12;9(4):281. doi: 10.3390/pathogens9040281 (PMC7237986; doi:10.3390/pathogens9040281)
Supplement: Supplementary file 1 [file pathogens-09-00281-s001.zip]

Archive with 19 entries (16 files):
- Table_S2.xlsx
- Table_S3.xlsx
- __MACOSX/
- __MACOSX/._File_S1.txt
- __MACOSX/._Table_S1.xlsx
- __MACOSX/._Table_S2.xlsx
- __MACOSX/._Table_S3.xlsx
- __MACOSX/File_S2/
- __MACOSX/File_S2/._.DS_Store
- __MACOSX/File_S2/._Euglena_gracilis_mRNAs.txt
- __MACOSX/File_S2/._Eutreptiella_gymnastica_mRNAs.txt
- __MACOSX/File_S2/._Trypanoplasma_borreli_ORFs.txt
- File_S2/
- File_S2/.DS_Store
- File_S2/Euglena_gracilis_mRNAs.txt
- File_S2/Eutreptiella_gymnastica_mRNAs.txt
- File_S2/Trypanoplasma_borreli_ORFs.txt
- File_S1.txt
- Table_S1.xlsx
