# Supplementary material for: A Global Analysis of Enzyme Compartmentalization to Glycosomes
Source: Pathogens. 2020 Apr 12;9(4):281. doi: 10.3390/pathogens9040281 (PMC7237986; doi:10.3390/pathogens9040281)
Supplement: Supplementary file 1 [file pathogens-09-00281-s001.zip › Table_S2.xlsx]

## Sheet: Reference Fig 3
Major KEGG Pathway	Name of Protein	Leishmania major	Leishmania tarentolae	Endotrypanum monterogeii	Leptomonas pyrrhocoris	Leptomonas seymouri	Lotmaria passim	Crithidia fasciculata	Angomonas deanei	Angomonas desouzai	Strigomonas culicis	Strigomonas galati	Strigomonas oncopelti	Phytomonas serpens	Phytomonas isolate EM1	Phytomonas isolate Hart 1	Herpetomonas muscarum	Blechomonas ayalai	Trypanosoma vivax	Trypanosoma brucei	Trypanosoma cruzi	Paratrypanosoma confusum	Trypanoplasma borreli	Bodo saltans	Diplonema papillatum	Euglena gracilis	Eutreptiella gymnastica
Glycolysis (anaerobic/succinate excretion)	NADH-dependent fumarate reductase	LmjF.35.1180	LtaP35.1260,LtaP35.0950	EMOLV88_350015800,EMOLV88_350012200	LpyrH10_01_2930,LpyrH10_01_2530	Lsey_0111_0020,Lsey_0459_0040	MDUC01004661.1 *	CFAC1_240037800,CFAC1_240034000	ATMG01012419.1	AUXL01000319.1	ATMH01007858.1	AUXN01000412.1	AUXK01001867.1	AIHY01000042.1	CAVQ010000405.1	CAVR020000345.1	AUXJ01006373.1		TvY486_0500500,TvY486_1003670	Tb927.5.930	TcCLB.503849.60		NODE_93822_length_12826_cov_9.436379.p1	BSAL_76915		TRINITY_DN1829_c0_g1_i2.p1	CAMPEP_0113757852
Glycolysis (galatose conversion, used Q386N7)	UDP-glc 4'-epimerase	LmjF.33.2300	LtaP33.2520	EMOLV88_330028600	LpyrH10_07_2460	Lsey_0060_0110	MDUC01005457.1	CFAC1_230027400	ATMG01007842.1		ATMH01006322.1	AUXN01000291.1	AUXK01002355.1	AIHY01000156.1	CAVQ010001187.1	CAVR020000613.1	AUXJ01000839.1	Baya_003_1110	TvY486_1102800	Tb927.11.2730	TcCLB.506303.50	PCON_0003270	NODE_95701_length_4894_cov_8.739477.p2	BSAL_26575		TRINITY_DN11577_c0_g1_i3.p1	CAMPEP_0113759558
Glycolysis (used D6XDN4)	ATP-dependent 6-phosphofructokinase, glycosomal	LmjF.29.2510	LtaP29.2710	EMOLV88_290005100	LpyrH10_08_3020,LpyrH10_08_3000	Lsey_0916_0010	MDUC01004241.1	CFAC1_200032900,CFAC1_200033000	ATMG01007931.1	AUXL01000258.1	ATMH01008095.1	AUXN01003404.1	AUXK01000859.1	AIHY01000188.1	CAVQ010001376.1	CAVR020002122.1	AUXJ01000117.1	Baya_057_0130	TvY486_0302630	Tb927.3.3270	TcCLB.508153.340	PCON_0039730	NODE_83362_length_56860_cov_9.894671.p11	BSAL_59050	LC127115,LC127507	TRINITY_DN15548_c0_g1_i4.p1	CAMPEP_0113752208
Glycolysis / Gluconeogenesis	Hexokinase 1	LmjF.21.0240	LtaP21.0260	EMOLV88_210007000	LpyrH10_14_0310,LpyrH10_14_0300	Lsey_0194_0150	MDUC01000394.1	CFAC1_260008500,CFAC1_260008400	ATMG01010668.1	AUXL01000009.1	ATMH01009321.1	AUXN01000629.1	AUXK01004121.1	AIHY01014110.1	CAVQ010000669.1	CAVR020000397.1	AUXJ01000133.1	Baya_025_0500	TvY486_0041625	Tb927.10.2010, Tb927.10.2020	TcCLB.510121.20	PCON_0044780	NODE_190144_length_2405_cov_5.513929.p1	BSAL_73805	AB970479	TRINITY_DN11498_c0_g1_i1.p1	CAMPEP_0113748386
Glycolysis / Gluconeogenesis	Glucose-6-phosphate isomerase	LmjF.12.0530	LtaP12.0550,LtaP34.0860	EMOLV88_120010700	LpyrH10_23_0730	Lsey_0107_0050	MDUC01005954.1	CFAC1_010012400	ATMG01005037.1	AUXL01000980.1	ATMH01009149.1	AUXN01000850.1	AUXK01004689.1	AIHY01000784.1	CAVQ010000108.1	CAVR020001079.1	AUXJ01003837.1	Baya_325_0020	TvY486_0101660	Tb927.1.3830	TcCLB.510889.221	PCON_0056860	NODE_16724_length_40095_cov_8.534830.p6			TRINITY_DN23474_c0_g1_i1.p1	CAMPEP_0113734838
Glycolysis / Gluconeogenesis	Glyceraldehyde 3-phosphate dehydrogenase	LmjF.30.2980	LtaP30.2970	EMOLV88_300035300	LpyrH10_04_5810,LpyrH10_04_5830,LpyrH10_04_5850,LpyrH10_04_5870,LpyrH10_04_5890,LpyrH10_04_5910,LpyrH10_04_5930,LpyrH10_04_5950,LpyrH10_04_5970	Lsey_0708_0010	MDUC01003829.1	CFAC1_260054300,CFAC1_260054400	ATMG01005391.1	AUXL01003207.1	ATMH01009561.1	AUXN01003715.1	AUXK01004155.1	AIHY01014286.1	CAVQ010001072.1	CAVR020001821.1	AUXJ01009590.1	Baya_060_0260	TvY486_0603710	Tb927.6.4280, Tb927.6.4300	TcCLB.509065.60	PCON_0025230	NODE_265296_length_1336_cov_17.315121.p1	BSAL_66180	AB970484 ,AB970485	TRINITY_DN1160_c1_g1_i1.p1	CAMPEP_0113756036
Glycolysis / Gluconeogenesis	Pyruvate phosphate dikinase	LmjF.11.1000	LtaP11.0970	EMOLV88_110016100	LpyrH10_18_1260,LpyrH10_18_1250,LpyrH10_18_1270	Lsey_0509_0030	MDUC01005849.1	CFAC1_070016500,CFAC1_070016700	ATMG01009755.1	AUXL01002014.1	ATMH01009387.1	AUXN01003106.1	AUXK01003078.1	AIHY01000009.1	CAVQ010000731.1	CAVR020001743.1	AUXJ01001129.1	Baya_036_0460	TvY486_1106650	Tb927.11.6280	TcCLB.506297.190	PCON_0063240	NODE_144461_length_3224_cov_19.012407.p1	BSAL_57535	AB970492	TRINITY_DN2352_c0_g1_i1.p1	CAMPEP_0113743322
Glycolysis / Gluconeogenesis	Phosphoglycerate kinase		LtaP20.0110,LtaP20.0110	EMOLV88_200006000	LpyrH10_25_1860,LpyrH10_25_1870	Lsey_0175_0080,Lsey_0175_0090	MDUC01002986.1	CFAC1_180007100,CFAC1_180007000,CFAC1_180006900,CFAC1_180006900	ATMG01010145.1	AUXL01000007.1	ATMH01006046.1	AUXN01000113.1	AUXK01000800.1	AIHY01001114.1	CAVQ010001374.1	CAVR020002134.1	AUXJ01001816.1	Baya_139_0010	TvY486_0100140	Tb927.1.720, Tb927.11.2380, Tb927.1.700	TcCLB.505999.100	PCON_0085140	NODE_43089_length_94366_cov_9.655427.p28	BSAL_14730	AB970486	TRINITY_DN10472_c0_g1_i1.p1	CAMPEP_0113745498
Glycolysis / Gluconeogenesis	Aldose 1-epimerase	LmjF.34.3380	LtaP34.3290	EMOLV88_340034300	LpyrH10_05_3600	Lsey_0118_0130	MDUC01002992.1	CFAC1_290063400	ATMG01006550.1	AUXL01000159.1	ATMH01000237.1	AUXN01003471.1	AUXK01001089.1	AIHY01000298.1	CAVQ010001166.1 *	CAVR020000787.1	AUXJ01000645.1	Baya_022_0370	TvY486_0401040	Tb927.4.1360	TcCLB.511003.190	PCON_0035710	NODE_227002_length_7524_cov_8.446173.p3	BSAL_53545		TRINITY_DN4812_c1_g1_i1.p1	CAMPEP_0113751364
Glycolysis / Gluconeogenesis (used Q38B42)	Fructose-bisphosphate aldolase	LmjF.36.1260	LtaP36.1240	EMOLV88_360017900	LpyrH10_09_1490,LpyrH10_09_1470,LpyrH10_03_0500	Lsey_0590_0020,Lsey_0079_0010	MDUC01003724.1	CFAC1_250021000,CFAC1_250021400,CFAC1_250021500,CFAC1_250021700,CFAC1_250021200,CFAC1_180021200,CFAC1_180021300	ATMG01004172.1	AUXL01000057.1	ATMH01006321.1	AUXN01003858.1	AUXK01003494.1	AIHY01014258.1	CAVQ010001337.1	CAVR020002199.1	AUXJ01005120.1	Baya_234_0030	TvY486_1005670	Tb927.10.5620	TcCLB.510301.20	PCON_0015100	NODE_189502_length_28887_cov_9.288676.p6	BSAL_75865		TRINITY_DN3086_c0_g2_i2.p1	CAMPEP_0113742056
Glycolysis / Gluconeogenesis (used T.cruzi Q4DV43)	Triose phosphate isomerase	LmjF.24.0850	LtaP24.0930	EMOLV88_240008600	LpyrH10_11_0940,LpyrH10_11_0950	Lsey_0108_0250	MDUC01005086.1	CFAC1_210017700,CFAC1_210017800	ATMG01011245.1	AUXL01000958.1	ATMH01000824.1	AUXN01005407.1	AUXK01003418.1	AIHY01001255.1	CAVQ010000918.1	CAVR020002507.1	AUXJ01000975.1	Baya_006_0550	TvY486_1105700	Tb927.11.5520	TcCLB.508647.200	PCON_0049000	NODE_260562_length_127203_cov_9.193525.p41	BSAL_85785	AB970483	TRINITY_DN17287_c0_g1_i1.p1	CAMPEP_0113740248
Gluconeogenesis	Fructose-1,6-bisphosphatase	LmjF.04.1160	LtaP04.1120	EMOLV88_040016300	LpyrH10_24_1280	Lsey_0259_0020	MDUC01003545.1	CFAC1_030021400	ATMG01001917.1	AUXL01000166.1	ATMH01002834.1	AUXN01003142.1	AUXK01003987.1	AIHY01001937.1	CAVQ010000425.1	CAVR020002044.1	AUXJ01004243.1	Baya_003_0080	TvY486_0903560	Tb927.9.8720	TcCLB.508351.10	PCON_0080030	NODE_134996_length_43372_cov_8.761874.p11	BSAL_41170	AB970490	TRINITY_DN1579_c0_g1_i1.p1	CAMPEP_0113759688
Gluconeogenesis	Phosphoenolpyruvate carboxykinase [ATP]	LmjF.27.1810	LtaP27.1860	EMOLV88_270022500	LpyrH10_03_4740,LpyrH10_03_4750,LpyrH10_03_4760,LpyrH10_03_4770,LpyrH10_03_4780,LpyrH10_03_4790,LpyrH10_03_4800,LpyrH10_03_4810,LpyrH10_03_4820,LpyrH10_03_4830	Lsey_0829_0010	MDUC01003262.1	CFAC1_210036000,CFAC1_210036100	ATMG01001202.1	AUXL01002532.1	ATMH01001688.1	AUXN01003325.1	AUXK01003471.1	AIHY01014564.1	CAVQ010000700.1	CAVR020001443.1	AUXJ01009581.1	Baya_091_0050	TvY486_0039220	Tb927.2.4210	TcCLB.507547.90	PCON_0010970	NODE_269299_length_4486_cov_7.418190.p1	BSAL_36975	AB970491		CAMPEP_0113747876
Gluconeogenesis	Glycosomal malate dehydrogenase	LmjF.19.0710	LtaP19.0680	EMOLV88_190012100,EMOLV88_340006800	LpyrH10_04_0740,LpyrH10_04_0760,LpyrH10_04_0780,LpyrH10_04_0800	Lsey_0621_0010	MDUC01003010.1	CFAC1_170014200,CFAC1_170014400,CFAC1_170014600,CFAC1_170015400,CFAC1_170015100,CFAC1_170015600	ATMG01002870.1	AUXL01000493.1	ATMH01003686.1	AUXN01000486.1	AUXK01005605.1	AIHY01014181.1	CAVQ010001273.1	CAVR020000591.1	AUXJ01005514.1	Baya_005_0420	TvY486_1014790	Tb927.10.15410	TcCLB.511293.69	PCON_0053170	NODE_9201_length_2840_cov_12.565141.p1			TRINITY_DN2950_c0_g1_i2.p1	CAMPEP_0113743760
Gluconeogenesis	UDP-glucose pyrophosphorylase	LmjF.18.0990	LtaP18.0980	EMOLV88_180014500	LpyrH10_13_1310	Lsey_0013_0240	MDUC01003363.1	CFAC1_140018800	ATMG01004131.1	AUXL01004106.1	ATMH01000053.1	AUXN01000308.1	AUXK01000251.1			CAVR020002249.1	AUXJ01006594.1	Baya_089_0070		Tb927.10.13130	TcCLB.503521.50	PCON_0078990	NODE_147894_length_11537_cov_10.788333.p4	BSAL_17295		TRINITY_DN1615_c0_g1_i1.p1	CAMPEP_0113745976
Purine metabolism	Hypoxanthine-guanine phosphoribosyltransferase 1	LmjF.21.0845	LtaP21.0940	EMOLV88_210013900	LpyrH10_14_1020	Lsey_0281_0020	MDUC01005164.1	CFAC1_130013300	ATMG01001908.1	AUXL01004657.1	ATMH01007055.1		AUXK01006833.1	AIHY01001191.1_214AA_ORF	CAVQ010000829.1_205AA_ORF	CAVR020001074.1_215AA_ORF	AUXJ01007483.1	Baya_108_0240	TvY486_1001390,TvY486_1001370	Tb927.10.1400	TcCLB.509693.70	PCON_0044190,PCON_0044180	NODE_274443_length_50045_cov_8.687322.p17	BSAL_29690	AB970496
Purine metabolism	Hypoxanthine-guanine phosphoribosyltransferase 2	LmjF.21.0850	LtaP21.0950,LtaP21.0940	EMOLV88_210014000,EMOLV88_210013900	LpyrH10_14_1030,LpyrH10_14_1020	Lsey_0281_0010,Lsey_0281_0020	MDUC01001703.1	CFAC1_130013400,CFAC1_130013300			ATMH01004670.1	AUXN01001112.1	AUXK01000763.1	AIHY01001191.1_264AA_ORF	CAVQ010000829.1_264AA_ORF	CAVR020001074.1_250AA_ORF	AUXJ01003326.1	Baya_108_0230,Baya_108_0240	TvY486_1001370,TvY486_1001390	Tb927.10.1390		PCON_0044180,PCON_0044190	NODE_3482_length_608_cov_89.055923.p1	BSAL_29690,BSAL_29675		TRINITY_DN908_c0_g1_i2.p1	CAMPEP_0113751404
Purine metabolism	Inosine-5'-monophosphate dehydrogenase	LmjF.19.1560	LtaP19.1500	EMOLV88_190019500	LpyrH10_04_2340	Lsey_0017_0110	MDUC01003773.1	CFAC1_210025300	ATMG01000787.1	AUXL01003345.1	ATMH01006009.1	AUXN01003849.1	AUXK01002243.1	AIHY01001325.1	CAVQ010000439.1	CAVR020000393.1	AUXJ01001191.1	Baya_133_0110	TvY486_0027160	Tb927.10.16120	TcCLB.511301.110	PCON_0054700		BSAL_71070	AB970497	TRINITY_DN8957_c0_g1_i1.p1	CAMPEP_0113748508
Purine metabolism	Guanylate kinase	LmjF.36.2260	LtaP36.2290,LtaP33.1190	EMOLV88_360027800,EMOLV88_330015500	LpyrH10_09_2670,LpyrH10_19_0610	Lsey_0046_0260,Lsey_0067_0200	MDUC01003652.1	CFAC1_250033800,CFAC1_280020500	ATMG01004617.1	AUXL01005131.1	ATMH01005649.1	AUXN01000211.1	AUXK01005647.1	AIHY01001597.1	CAVQ010001327.1	CAVR020002220.1	AUXJ01001564.1	Baya_001_0310,Baya_021_0500	TvY486_1011360	Tb927.10.6810	TcCLB.510187.150	PCON_0017970,PCON_0046380	NODE_273454_length_2239_cov_7.118803.p1	BSAL_30800,BSAL_67665		TRINITY_DN4345_c0_g2_i1.p2	CAMPEP_0113741484
Purine metabolism	Adenine phosphoribosyltransferase		LtaP26.0130	EMOLV88_260005900	LpyrH10_01_7990,LpyrH10_01_8000	Lsey_0277_0050,Lsey_0277_0040	MDUC01003061.1	CFAC1_290006800,CFAC1_290006900	ATMG01003691.1		ATMH01003310.1	AUXN01000901.1	AUXK01004521.1	AIHY01001618.1	CAVQ010000592.1	CAVR020001090.1	AUXJ01001590.1	Baya_091_0200,Baya_091_0190	TvY486_0701650,TvY486_0701640	Tb927.7.1790	TcCLB.508207.70	PCON_0005130,PCON_0005140		BSAL_03725	AB970495	TRINITY_DN5395_c0_g1_i1.p1	CAMPEP_0113763512
Purine metabolism	AMP deaminase	LmjF.13.0980	LtaP13.0880	EMOLV88_130013300	LpyrH10_20_0920	Lsey_0018_0240	MDUC01005794.1	CFAC1_220038500	ATMG01011870.1	AUXL01000534.1	ATMH01008089.1	AUXN01000007.1	AUXK01000173.1	AIHY01001155.1	CAVQ010001018.1	CAVR020002262.1	AUXJ01007167.1		TvY486_1104070	Tb927.11.3850	TcCLB.511857.80	PCON_0031450	NODE_11335_length_6796_cov_12.284432.p1	BSAL_34135		TRINITY_DN8581_c2_g1_i1.p1	CAMPEP_0113762752
Purine metabolism	Adenylate kinase	LmjF.36.1360	LtaP36.1340	EMOLV88_360018600	LpyrH10_09_1580	Lsey_0292_0110	MDUC01005096.1	CFAC1_250023100	ATMG01004047.1	AUXL01001935.1	ATMH01002334.1	AUXN01005212.1	AUXK01006120.1	AIHY01001164.1	CAVQ010001335.1	CAVR020002202.1	AUXJ01003594.1	Baya_107_0210	TvY486_1004350	Tb927.10.5760	TcCLB.509733.180	PCON_0084110,PCON_0043720	NODE_40252_length_33152_cov_9.690788.p10	BSAL_19220,BSAL_24305		TRINITY_DN27296_c0_g1_i2.p1	CAMPEP_0113760092
Purine metabolism (enzyme name = IMP dehydrogenase)	Guanosine monophosphate reductase	LmjF.17.0725	LtaP17.0850	EMOLV88_170012300	LpyrH10_21_0830	Lsey_0123_0070	MDUC01004731.1	CFAC1_090015100	ATMG01003821.1		ATMH01006071.1	AUXN01000276.1	AUXK01004164.1	AIHY01000182.1	CAVQ010000628.1	CAVR020000871.1	AUXJ01007036.1	Baya_014_0490	TvY486_0501510	Tb927.5.2080	TcCLB.506519.130	PCON_0046960	NODE_246193_length_13849_cov_7.236118.p3	BSAL_16145			CAMPEP_0113752428
Pentose phosphate pathway	Glucose-6-phosphate 1-dehydrogenase (G6PD)	LmjF.34.0080	LtaP34.0110	EMOLV88_340006100	LpyrH10_05_0260	Lsey_0078_0200	MDUC01005189.1	CFAC1_290028300	ATMG01005445.1	AUXL01000339.1	ATMH01005363.1	AUXN01000595.1	AUXK01002979.1	AIHY01000723.1	CAVQ010001273.1	CAVR020001997.1	AUXJ01000716.1	Baya_117_0170	TvY486_1002490	Tb927.10.2490	TcCLB.509287.50	PCON_0074320		BSAL_03280,BSAL_29755		TRINITY_DN17023_c0_g1_i1.p1	CAMPEP_0113742688
Pentose phosphate pathway	Ribokinase	LmjF.27.0420	LtaP27.0420	EMOLV88_270008700	LpyrH10_35_0290	Lsey_0115_0170	MDUC01005067.1	CFAC1_230048700	ATMG01007538.1	AUXL01000008.1	ATMH01005862.1	AUXN01002143.1	AUXK01002980.1	AIHY01000483.1	CAVQ010001154.1	CAVR020000773.1	AUXJ01006209.1	Baya_102_0120	TvY486_1100900	Tb927.11.1020	TcCLB.506925.480	PCON_0004800	NODE_100457_length_36387_cov_11.353286.p10	BSAL_46460		TRINITY_DN22766_c0_g1_i7.p1	CAMPEP_0113735534
Pentose phosphate pathway	Sedoheptulose-1,7-bisphosphatase																		TvY486_0201960	Tb927.2.5800	TcCLB.506619.10	PCON_0074820		BSAL_22930
Pentose phosphate pathway	Deoxyribose-phosphate aldolase	LmjF.06.1070	LtaP06.1050	EMOLV88_060015900	LpyrH10_03_1270,LpyrH10_03_1260	Lsey_0191_0230,Lsey_0191_0240	MDUC01004614.1	CFAC1_180029400,CFAC1_180029500	ATMG01010628.1	AUXL01000443.1	ATMH01003833.1	AUXN01002878.1		AIHY01001378.1	CAVQ010001148.1	CAVR020000765.1	AUXJ01001360.1	Baya_009_0760	TvY486_0705830	Tb927.7.5680	TcCLB.510303.50	PCON_0006970	NODE_208159_length_3084_cov_5.241570.p2	BSAL_47420		TRINITY_DN19136_c0_g1_i1.p2
Pentose phosphate pathway	Transketolase	LmjF.24.2060	LtaP24.2240	EMOLV88_240022400	LpyrH10_11_2400,LpyrH10_11_2420	Lsey_0751_0010	MDUC01004156.1	CFAC1_250051200,CFAC1_250051100	ATMG01010717.1	AUXL01001824.1	ATMH01003932.1	AUXN01002052.1	AUXK01003813.1	AIHY01000357.1	CAVQ010000901.1	CAVR020002549.1	AUXJ01000169.1	Baya_160_0010	TvY486_0805760	Tb927.8.6170	TcCLB.511903.120	PCON_0066450	NODE_32846_length_2276_cov_9.339631.p1		AB970494	TRINITY_DN3665_c0_g1_i1.p1	CAMPEP_0113758510
Pentose phosphate pathway (used Q385D6)	6-phosphogluconolactonase	LmjF.26.2700	LtaP26.2860	EMOLV88_260031500	LpyrH10_31_0040	Lsey_0464_0040	MDUC01003070.1	CFAC1_160031200	ATMG01000075.1	AUXL01000298.1	ATMH01005955.1	AUXN01004836.1	AUXK01003015.1	AIHY01001736.1	CAVQ010001375.1	CAVR020002131.1	AUXJ01004385.1	Baya_202_0030		Tb927.11.6330	TcCLB.503945.40	PCON_0071260		BSAL_83135		TRINITY_DN21902_c0_g1_i1.p1	CAMPEP_0113731406
Glycerophospholipid metabolism (used Q38DF2)	Glycerol kinase	LmjF.35.3080	LtaP35.3100	EMOLV88_350034500	LpyrH10_01_5360,LpyrH10_01_5370,LpyrH10_01_5380,LpyrH10_01_5390,LpyrH10_01_5400,LpyrH10_01_5410	Lsey_0627_0010	MDUC01000938.1	CFAC1_300081100	ATMG01002913.1	AUXL01000516.1	ATMH01008957.1	AUXN01002483.1	AUXK01001045.1	AIHY01002295.1	CAVQ010000970.1	CAVR020001373.1	AUXJ01001101.1	Baya_004_0410	TvY486_0906060	Tb927.9.12590	TcCLB.510661.60	PCON_0001080	NODE_145512_length_20255_cov_12.037916.p2	BSAL_38775	AB970493	TRINITY_DN472_c0_g2_i1.p2	CAMPEP_0113766744
Glycerophospholipid metabolism	Alkyl-dihydroxyacetone phosphate synthase	LmjF.30.0120	LtaP30.0180	EMOLV88_300006000	LpyrH10_04_2650	Lsey_0017_0410	MDUC01005676.1	CFAC1_260019100	ATMG01007252.1	AUXL01000053.1	ATMH01002102.1	AUXN01000049.1	AUXK01001578.1	AIHY01000054.1	CAVQ010001026.1	CAVR020001903.1	AUXJ01002077.1	Baya_041_0240	TvY486_0600920	Tb927.6.1500	TcCLB.503815.10	PCON_0027400	NODE_171173_length_13310_cov_7.532682.p2	BSAL_46785		TRINITY_DN22961_c0_g1_i1.p1	CAMPEP_0113749194
Glycerophospholipid metabolism	Dihydroxyacetonephosphate acyltransferase	LmjF.34.1090	LtaP34.1280	EMOLV88_340016600	LpyrH10_05_1530	Lsey_0130_0060	MDUC01005072.1	CFAC1_290042200	ATMG01011051.1	AUXL01000102.1		AUXN01000580.1	AUXK01001298.1	AIHY01001167.1	CAVQ010001253.1	CAVR020002327.1	AUXJ01003506.1	Baya_065_0340	TvY486_0403030	Tb927.4.3160	TcCLB.506435.270	PCON_0008330	NODE_294679_length_35812_cov_7.117475.p2	BSAL_71650		TRINITY_DN1479_c0_g1_i1.p1
Glycerophospholipid metabolism (glycolysis connection, can bypass complex I)	Glycerol-3-phosphate dehydrogenase (NAD(+))	LmjF.10.0510	LtaP10.0920	EMOLV88_100005400	LpyrH10_22_0760,LpyrH10_22_0770,LpyrH10_22_0780,LpyrH10_22_0790,LpyrH10_22_0800,LpyrH10_22_0810	Lsey_0127_0180		CFAC1_040012650,CFAC1_040012500	ATMG01001124.1	AUXL01000967.1	ATMH01006258.1	AUXN01000095.1	AUXK01004867.1	AIHY01014638.1	CAVQ010000284.1	CAVR020000657.1	AUXJ01001960.1	Baya_030_0090	TvY486_0802930	Tb927.8.3530		PCON_0024650,PCON_0035110		BSAL_28440		TRINITY_DN4883_c0_g1_i1.p1	CAMPEP_0113738246
Fatty acid metabolism	Enoyl-CoA hydratase/Enoyl-CoA isomerase/3- hydroxyacyl-CoA dehydrogenase	LmjF.33.2600	LtaP33.2830,LtaP26.1590	EMOLV88_330031800,EMOLV88_260019900	LpyrH10_03_4890,LpyrH10_01_9660	Lsey_0151_0100,Lsey_0033_0320	MDUC01005163.1	CFAC1_210036700,CFAC1_290025800	ATMG01008117.1	AUXL01000087.1	ATMH01008013.1	AUXN01000118.1	AUXK01002086.1	AIHY01002101.1	CAVQ010000697.1	CAVR020001442.1	AUXJ01002070.1	Baya_076_0100,Baya_110_0120	TvY486_0201070	Tb927.2.4130	TcCLB.508441.70	PCON_0011020,PCON_0006620	NODE_134054_length_19601_cov_9.574409.p2	BSAL_71405,BSAL_26355	AB970488	TRINITY_DN7076_c0_g1_i2.p1	CAMPEP_0113757486
Fatty acid metabolism	Carnitine O-palmitoyltransferase																			Tb927.8.590	TcCLB.509611.140	PCON_0034550
Fatty acid metabolism	Acetyl-CoA carboxylase	LmjF.31.2970	LtaP31.3460	EMOLV88_310033500	LpyrH10_29_1150	Lsey_0266_0010	MDUC01005016.1	CFAC1_270066000	ATMG01008233.1	AUXL01000083.1	ATMH01000508.1	AUXN01000541.1	AUXK01000830.1	AIHY01000067.1	CAVQ010000176.1	CAVR020000283.1	AUXJ01003150.1	Baya_283_0030	TvY486_0806620	Tb927.8.7100	TcCLB.474937.9	PCON_0067060	NODE_157443_length_24091_cov_7.248184.p3	BSAL_11470		TRINITY_DN11301_c0_g1_i5.p1	CAMPEP_0113765758
Redox maintainance	L-galactonolactone oxidase	LmjF.17.1360	LtaP17.1490	EMOLV88_170018200	LpyrH10_21_1540	Lsey_0032_0290	MDUC01005084.1	CFAC1_090022100	ATMG01002406.1	AUXL01002193.1	ATMH01007434.1	AUXN01000193.1	AUXK01001387.1	AIHY01002412.1	CAVQ010001129.1			Baya_192_0040		Tb927.5.2650	TcCLB.509179.100	PCON_0011680	NODE_311442_length_5139_cov_4.650126.p1	BSAL_89875		TRINITY_DN20604_c0_g1_i2.p1
Redox maintainance	Trypanothione/tryparedoxin dependent peroxidase 2	LmjF.26.0800		EMOLV88_260012000,EMOLV88_260012100	LpyrH10_01_8670,LpyrH10_01_8680,LpyrH10_01_8690,LpyrH10_01_8700,LpyrH10_01_8710,LpyrH10_01_8720,LpyrH10_01_8730,LpyrH10_01_8740,LpyrH10_01_8750		MDUC01002930.1	CFAC1_290014300,CFAC1_290014100,CFAC1_290014200	ATMG01005550.1	AUXL01000284.1	ATMH01000957.1	AUXN01002088.1	AUXK01005805.1	AIHY01000995.1	CAVQ010000578.1	CAVR020001107.1	AUXJ01000985.1		TvY486_0700940,TvY486_0700950	Tb927.7.1130	TcCLB.507515.10		NODE_251360_length_1822_cov_5.723930.p2	BSAL_59945,BSAL_77340,BSAL_59890		TRINITY_DN143_c0_g2_i1.p1	CAMPEP_0113743048
Redox maintainance	Trypanothione synthetase	LmjF.27.1870	LtaP27.1940	EMOLV88_270023300	LpyrH10_03_4680	Lsey_0126_0130	MDUC01003967.1	CFAC1_210035400	ATMG01008037.1	AUXL01000835.1	ATMH01005503.1	AUXN01000789.1	AUXK01003372.1	AIHY01000974.1	CAVQ010000701.1	CAVR020001000.1	AUXJ01000904.1	Baya_048_0490	TvY486_0201160	Tb927.2.4370	TcCLB.509319.90	PCON_0010880	NODE_124152_length_27283_cov_9.467581.p5	BSAL_36910		TRINITY_DN3649_c0_g1_i1.p1
Terpenoid biosynthesis	Mevalonate kinase	LmjF.31.0560	LtaP31.0580	EMOLV88_310010100	LpyrH10_32_0490,LpyrH10_32_0510,LpyrH10_32_0530	Lsey_0007_0210	MDUC01000004.1	CFAC1_270013200	ATMG01008680.1	AUXL01000949.1	ATMH01006216.1	AUXN01000017.1	AUXK01001265.1	AIHY01001233.1	CAVQ010000295.1	CAVR020000330.1	AUXJ01006684.1	Baya_120_0030	TvY486_0807670	Tb927.4.4070	TcCLB.509237.10	PCON_0084980	NODE_243824_length_21843_cov_10.458179.p6	BSAL_51740		TRINITY_DN3093_c0_g1_i1.p1	CAMPEP_0113747826
Terpenoid biosynthesis	Isopentenyl-diphosphate delta-isomerase (type II) (idi1)	LmjF.35.5330	LtaP35.5290	EMOLV88_350055200	LpyrH10_01_7750	Lsey_0102_0090	MDUC01005696.1	CFAC1_300105500	ATMG01004998.1	AUXL01000612.1	ATMH01002783.1	AUXN01000214.1	AUXK01000999.1	AIHY01000514.1	CAVQ010000512.1	CAVR020001549.1	AUXJ01005150.1	Baya_008_0900	TvY486_0903690	Tb927.9.9000	TcCLB.506883.9	PCON_0047090	NODE_158507_length_9337_cov_6.518796.p3	BSAL_37440
TCA cycle / glutathione metabolism	Isocitrate dehydrogenase	LmjF.10.0290	LtaP10.0280	EMOLV88_000047600	LpyrH10_22_0470	Lsey_0061_0040	MDUC01005948.1	CFAC1_040009000	ATMG01006538.1	AUXL01005457.1	ATMH01003419.1	AUXN01006963.1	AUXK01008534.1	AIHY01000449.1	CAVQ010000281.1	CAVR020000652.1	AUXJ01000688.1	Baya_030_0270	TvY486_0803090,TvY486_1100750	Tb927.11.900		PCON_0004980,PCON_0069740	NODE_45846_length_1891_cov_13.882073.p1	BSAL_52270,BSAL_42915		TRINITY_DN5116_c0_g1_i1.p1	CAMPEP_0113731570
Amino acid biosynthesis (arginine)	Acetylornithine deacetylase	LmjF.07.0270			LpyrH10_39_0310,LpyrH10_46_0010,LpyrH10_12_0850	Lsey_0382_0030,Lsey_0424_0030	MDUC01005252.1	CFAC1_080006300,CFAC1_080006200,CFAC1_270037100,CFAC1_270037700,CFAC1_270037200	ATMG01009796.1	AUXL01000193.1	ATMH01002197.1	AUXN01001133.1	AUXK01004612.1	AIHY01000363.1	CAVQ010000307.1	CAVR020001235.1	AUXJ01002537.1	Baya_200_0050		Tb927.8.1910	TcCLB.511391.120		NODE_236300_length_99518_cov_9.036144.p38			TRINITY_DN29545_c0_g1_i1.p1	CAMPEP_0113732306
Inositol phosphate metabolism	Inositol polyphosphate 1-phosphatase	LmjF.31.2920					MDUC01003242.1	CFAC1_270065400	ATMG01001697.1	AUXL01000129.1	ATMH01001336.1	AUXN01000212.1	AUXK01001469.1	AIHY01002597.1	CAVQ010000205.1		AUXJ01001283.1		TvY486_0806660	Tb927.8.7170	TcCLB.507897.4		NODE_205654_length_61642_cov_9.435206.p17			TRINITY_DN15183_c0_g1_i1.p1
Pyrimidine metabolism	Orotidine-5-phosphate decarboxylase/Orotate phosphoribosyltransferase	LmjF.16.0550	LtaP16.0530	EMOLV88_160010200	LpyrH10_15_0600	Lsey_0237_0100	MDUC01001908.1	CFAC1_120013200	ATMG01009441.1	AUXL01000494.1	ATMH01012752.1	AUXN01000348.1	AUXK01001833.1	AIHY01000010.1	CAVQ010000378.1	CAVR020000478.1	AUXJ01004686.1	Baya_127_0050	TvY486_0503240	Tb927.5.3810	TcCLB.507059.60	PCON_0062810	NODE_18250_length_26406_cov_10.254980.p5	BSAL_07630
RNA polymerase II C-terminal domain phosphatase	PTP1-interacting protein, 39 kDa/TFIIF-stimulated CTD phosphatase	LmjF.34.1250	LtaP34.1480	EMOLV88_340018500	LpyrH10_05_1750	Lsey_0086_0150	MDUC01004929.1	CFAC1_290044500	ATMG01007986.1	AUXL01004575.1	ATMH01000773.1	AUXN01000251.1	AUXK01004777.1	AIHY01000738.1	CAVQ010000524.1	CAVR020000827.1	AUXJ01001202.1	Baya_065_0130	TvY486_0902260	Tb927.9.6090	TcCLB.509353.40	PCON_0060690	NODE_168358_length_516_cov_25.414728.p1	BSAL_22075		TRINITY_DN10170_c0_g1_i2.p1	CAMPEP_0113743066
Steroid biosynthesis (ERG2)	C-8 sterol isomerase-like protein	LmjF.29.2140	LtaP29.2260	EMOLV88_360052800	LpyrH10_08_2540	Lsey_0116_0180	MDUC01005508.1	CFAC1_200029100	ATMG01002732.1	AUXL01000014.1	ATMH01002163.1	AUXN01000331.1	AUXK01004534.1	AIHY01000158.1	CAVQ010001379.1	CAVR020001485.1	AUXJ01001022.1	Baya_068_0220	TvY486_0304000	Tb927.3.4650	TcCLB.510329.90	PCON_0040080				TRINITY_DN14638_c0_g1_i1.p1	CAMPEP_0113752832
Long chain fatty acid synthesis	Protein tyrosine phosphatase	LmjF.05.0280	LtaP05.0300	EMOLV88_050007500	LpyrH10_07_0360	Lsey_0286_0100	MDUC01005974.1	CFAC1_020009400	ATMG01011344.1	AUXL01000760.1	ATMH01007545.1	AUXN01001513.1	AUXK01000534.1	AIHY01000527.1	CAVQ010000503.1	CAVR020001531.1	AUXJ01005272.1	Baya_232_0020	TvY486_1010350	Tb927.10.10610	TcCLB.511635.40	PCON_0068320	NODE_24455_length_17745_cov_8.497211.p3	BSAL_06155		TRINITY_DN7601_c0_g1_i2.p1	CAMPEP_0113733304
N/A	Thymine-7-hydroxylase	LmjF.29.0250	LtaP29.0260	EMOLV88_360070900	LpyrH10_08_0280,LpyrH10_08_0290,LpyrH10_08_0300		MDUC01002577.1	CFAC1_100024200,CFAC1_100024300	ATMG01002285.1	AUXL01001220.1	ATMH01007572.1	AUXN01000032.1	AUXK01001153.1	AIHY01014720.1	CAVQ010001398.1	CAVR020002070.1	AUXJ01006501.1		TvY486_0006470,TvY486_0035050	Tb927.7.7500	TcCLB.508409.160	PCON_0042600				TRINITY_DN22400_c0_g1_i1.p1	CAMPEP_0113731074
N/A	Hypothetical protein (Q580K0)	LmjF.29.1860	LtaP29.1990	EMOLV88_360055300	LpyrH10_08_2210	Lsey_0385_0020	MDUC01002755.1	CFAC1_200026200		AUXL01000693.1	ATMH01001035.1	AUXN01000810.1	AUXK01000795.1	AIHY01000637.1	CAVQ010001380.1	CAVR020002111.1	AUXJ01004870.1	Baya_074_0190	TvY486_0303690	Tb927.3.4420	TcCLB.510329.360	PCON_0040310	NODE_36975_length_67535_cov_10.818820.p17	BSAL_54070		TRINITY_DN1165_c0_g1_i5.p1
N/A	Hypothetical protein (Q389Y7)	LmjF.36.4520	LtaP36.4640	EMOLV88_360076400	LpyrH10_06_2290	Lsey_0034_0370	MDUC01001942.1	CFAC1_280050500	ATMG01014567.1	AUXL01000829.1		AUXN01000371.1	AUXK01000941.1				AUXJ01005571.1	Baya_196_0010	TvY486_1009750	Tb927.10.9890		PCON_0030240	NODE_51566_length_4945_cov_12.605662.p1	BSAL_84045
N/A	Hypothetical protein (Q38C56)		LtaP18.0920		LpyrH10_14_0120	Lsey_0206_0110	MDUC01004992.1		ATMG01010895.1	AUXL01000071.1	ATMH01000762.1		AUXK01005551.1	AIHY01002240.1	CAVQ010000669.1	CAVR020000395.1		Baya_025_0730	TvY486_1001830	Tb927.10.1860		PCON_0045010
N/A	Hypothetical protein (Q386P8)	LmjF.33.2430	LtaP33.2650	EMOLV88_330029900	LpyrH10_07_2330	Lsey_0015_0030	MDUC01005129.1	CFAC1_230028700	ATMG01009494.1	AUXL01002650.1	ATMH01005577.1	AUXN01001595.1	AUXK01001345.1	AIHY01000406.1	CAVQ010001187.1	CAVR020000617.1	AUXJ01001825.1	Baya_003_1250	TvY486_1102680	Tb927.11.2620		PCON_0003400	NODE_58005_length_18293_cov_7.387197.p3	BSAL_53150
N/A	Hypothetical protein(Q388J7)	LmjF.18.0540	LtaP18.0560	EMOLV88_180010200	LpyrH10_13_0770	Lsey_0161_0100	MDUC01000455.1	CFAC1_140013300	ATMG01011311.1	AUXL01001797.1	ATMH01005190.1	AUXN01000140.1	AUXK01004129.1	AIHY01001084.1	CAVQ010001118.1	CAVR020001484.1	AUXJ01006252.1	Baya_173_0030	TvY486_1013560	Tb927.10.14020	TcCLB.511277.260	PCON_0037980	NODE_179582_length_64665_cov_10.004732.p13	BSAL_75135			CAMPEP_0113758408
N/A	Hypothetical protein (Q38DM9)	LmjF.35.3690	LtaP35.3740	EMOLV88_350040300	LpyrH10_01_6030	Lsey_0192_0070	MDUC01004348.1	CFAC1_300087300	ATMG01015924.1	AUXL01000094.1	ATMH01004550.1	AUXN01004281.1	AUXK01004204.1			CAVR020001390.1		Baya_100_0230	TvY486_0905370	Tb927.9.11640	TcCLB.510669.9		NODE_215637_length_9006_cov_11.713303.p4				CAMPEP_0113766516
N/A	Hypothetical protein (Q383Q3)	LmjF.36.4010	LtaP36.4130	EMOLV88_360046900	LpyrH10_06_1720	Lsey_0094_0090	MDUC01004611.1	CFAC1_280044800	ATMG01010368.1		ATMH01011830.1	AUXN01001385.1	AUXK01002204.1	AIHY01001409.1	CAVQ010001123.1	CAVR020001467.1	AUXJ01003990.1	Baya_134_0190	TvY486_1111120	Tb927.11.10260	TcCLB.506275.40	PCON_0042250	NODE_201906_length_2686_cov_13.944900.p1
N/A	Hypothetical protein (Q38AC3)	LmjF.36.6330	LtaP36.6500	EMOLV88_360094400	LpyrH10_06_4430	Lsey_0104_0240	MDUC01005798.1	CFAC1_280071500	ATMG01013398.1	AUXL01000060.1	ATMH01003616.1	AUXN01000063.1	AUXK01004845.1	AIHY01000737.1	CAVQ010000782.1	CAVR020001158.1	AUXJ01005452.1	Baya_125_0050	TvY486_1008290	Tb927.10.8410	TcCLB.508231.40	PCON_0028950	NODE_156774_length_987_cov_17.233030.p1	BSAL_47145
