# Supplementary material for: A Global Analysis of Enzyme Compartmentalization to Glycosomes
Source: Pathogens. 2020 Apr 12;9(4):281. doi: 10.3390/pathogens9040281 (PMC7237986; doi:10.3390/pathogens9040281)
Supplement: Supplementary file 1 [file pathogens-09-00281-s001.zip › Table_S3.xlsx]

## Sheet: All Proteins GTS1>5
ID UniProt entry	GTS1 score	Description
tr|A4HXD6|A4HXD6_LEIIN	7.35	ACB domain-containing protein OS=Leishmania infantum OX=5671 GN=LINF_170012500 PE=4 SV=1
tr|Q57YH1|Q57YH1_TRYB2	7.35	Carn_acyltransf domain-containing protein OS=Trypanosoma brucei brucei (strain 927/4 GUTat10.1) OX=185431 GN=Tb927.8.590 PE=4 SV=1
tr|Q38EA4|Q38EA4_TRYB2	7.35	FBPase domain-containing protein OS=Trypanosoma brucei brucei (strain 927/4 GUTat10.1) OX=185431 GN=Tb09.211.0540 PE=3 SV=1
tr|A0A1X0NML3|A0A1X0NML3_9TRYP	7.35	FBPase domain-containing protein OS=Trypanosoma theileri OX=67003 GN=TM35_000351140 PE=3 SV=1
tr|A4HKX1|A4HKX1_LEIBR	7.35	Glucosamine-6-phosphate isomerase OS=Leishmania braziliensis OX=5660 GN=LBRM_32_3550 PE=3 SV=1
tr|A4H923|A4H923_LEIBR	7.35	GMP reductase OS=Leishmania braziliensis OX=5660 GN=GMPR PE=3 SV=1
tr|A4HXF5|A4HXF5_LEIIN	7.35	GMP reductase OS=Leishmania infantum OX=5671 GN=GMPR PE=3 SV=1
sp|Q4QEB3|GMPR_LEIMA	7.35	GMP reductase OS=Leishmania major OX=5664 GN=GMPR PE=1 SV=2
tr|A0A1X0P7T4|A0A1X0P7T4_9TRYP	7.35	Guanylate kinase-like domain-containing protein OS=Trypanosoma theileri OX=67003 GN=TM35_000022640 PE=4 SV=1
CUG72736.1	7.35	Hypothetical protein, putative [Bodo saltans]
CUG73042.1	7.35	Hypothetical protein, putative [Bodo saltans]
tr|Q57Y11|Q57Y11_TRYB2	7.35	Mevalonate kinase OS=Trypanosoma brucei brucei (strain 927/4 GUTat10.1) OX=185431 GN=Tb927.4.4070 PE=3 SV=1
tr|A0A1X0NJ39|A0A1X0NJ39_9TRYP	7.35	Mevalonate kinase OS=Trypanosoma theileri OX=67003 GN=TM35_000411540 PE=3 SV=1
CUG28369.1	7.35	NADH-dependent fumarate reductase, putative [Bodo saltans]
CUG91557.1	7.35	phosphotransferase-like protein, putative [Bodo saltans]
tr|A4HIZ0|A4HIZ0_LEIBR	7.35	Uncharacterized protein OS=Leishmania braziliensis OX=5660 GN=LBRM_31_0260 PE=4 SV=1
tr|Q4D1F6|Q4D1F6_TRYCC	7.35	Uncharacterized protein OS=Trypanosoma cruzi (strain CL Brener) OX=353153 GN=Tc00.1047053504009.30 PE=4 SV=1
tr|Q4DPW7|Q4DPW7_TRYCC	7.35	Uncharacterized protein OS=Trypanosoma cruzi (strain CL Brener) OX=353153 GN=Tc00.1047053507049.160 PE=4 SV=1
tr|A0A1X0NSI3|A0A1X0NSI3_9TRYP	7.35	Uncharacterized protein OS=Trypanosoma theileri OX=67003 GN=TM35_000211240 PE=4 SV=1
CUF89090.1	7.35	2OG-Fe(II) oxygenase, putative [Bodo saltans]
CUF08244.1	7.35	6-phospho-1-fructokinase, putative [Bodo saltans]
tr|A0A1X0NT85|A0A1X0NT85_9TRYP	7.35	AB hydrolase-1 domain-containing protein OS=Trypanosoma theileri OX=67003 GN=TM35_000201570 PE=4 SV=1
tr|A4H905|A4H905_LEIBR	7.35	ACB domain-containing protein OS=Leishmania braziliensis OX=5660 GN=LBRM_17_0610 PE=4 SV=1
tr|A4HAX7|A4HAX7_LEIBR	7.35	ACB domain-containing protein OS=Leishmania braziliensis OX=5660 GN=LBRM_20_2160 PE=4 SV=1
tr|Q4Q2T5|Q4Q2T5_LEIMA	7.35	ACB domain-containing protein OS=Leishmania major OX=5664 GN=LMJF_34_2600 PE=4 SV=1
tr|Q4DPV4|Q4DPV4_TRYCC	7.35	ACB domain-containing protein OS=Trypanosoma cruzi (strain CL Brener) OX=353153 GN=Tc00.1047053510877.55 PE=4 SV=1
CUG93735.1	7.35	acyl-CoA dehydrogenase, putative [Bodo saltans]
tr|A0A1X0P905|A0A1X0P905_9TRYP	7.35	Adenylate kinase OS=Trypanosoma theileri OX=67003 GN=TM35_000023950 PE=3 SV=1
tr|Q38B28|Q38B28_TRYB2	7.35	Adenylate kinase, putative OS=Trypanosoma brucei brucei (strain 927/4 GUTat10.1) OX=185431 GN=Tb10.70.1200 PE=3 SV=1
CUG91459.1	7.35	aldehyde dehydrogenase, putative [Bodo saltans]
CUG91788.1	7.35	AMP deaminase, putative [Bodo saltans]
tr|A0A1X0NZ43|A0A1X0NZ43_9TRYP	7.35	APH domain-containing protein OS=Trypanosoma theileri OX=67003 GN=TM35_000102350 PE=4 SV=1
sp|Q4E657|PFKA_TRYCC	7.35	ATP-dependent 6-phosphofructokinase OS=Trypanosoma cruzi (strain CL Brener) OX=353153 GN=pfk PE=1 SV=1
tr|Q4CQY5|Q4CQY5_TRYCC	7.35	Carn_acyltransf domain-containing protein OS=Trypanosoma cruzi (strain CL Brener) OX=353153 GN=Tc00.1047053503685.30 PE=4 SV=1
tr|Q4DKK5|Q4DKK5_TRYCC	7.35	Carn_acyltransf domain-containing protein OS=Trypanosoma cruzi (strain CL Brener) OX=353153 GN=Tc00.1047053509999.90 PE=4 SV=1
tr|A4HB98|A4HB98_LEIBR	7.35	Contig, possible fusion of chromosomes 20 and 34 OS=Leishmania braziliensis OX=5660 GN=LBRM_20_3380 PE=3 SV=1
tr|A4HBB4|A4HBB4_LEIBR	7.35	Contig, possible fusion of chromosomes 20 and 34 OS=Leishmania braziliensis OX=5660 GN=LBRM_20_3540 PE=4 SV=1
tr|E9AIC3|E9AIC3_LEIBR	7.35	Contig, possible fusion of chromosomes 20 and 34 OS=Leishmania braziliensis OX=5660 GN=LBRM_20_4900 PE=4 SV=1
tr|Q4QGM6|Q4QGM6_LEIMA	7.35	Cytochrome c oxidase subunit IV OS=Leishmania major OX=5664 GN=LMJF_12_0670 PE=4 SV=1
tr|A4H430|A4H430_LEIBR	7.35	FBPase domain-containing protein OS=Leishmania braziliensis OX=5660 GN=LBRM_04_1170 PE=3 SV=1
tr|A4HSB4|A4HSB4_LEIIN	7.35	FBPase domain-containing protein OS=Leishmania infantum OX=5671 GN=LINF_040016700 PE=3 SV=1
tr|O97193|O97193_LEIMA	7.35	FBPase domain-containing protein OS=Leishmania major OX=5664 GN=FBP PE=1 SV=1
tr|Q586C9|Q586C9_TRYB2	7.35	FBPase domain-containing protein OS=Trypanosoma brucei brucei (strain 927/4 GUTat10.1) OX=185431 GN=Tb927.2.5800 PE=4 SV=1
tr|Q4CZ23|Q4CZ23_TRYCC	7.35	FBPase domain-containing protein OS=Trypanosoma cruzi (strain CL Brener) OX=353153 GN=Tc00.1047053504117.20 PE=4 SV=1
tr|Q4DE25|Q4DE25_TRYCC	7.35	FBPase domain-containing protein OS=Trypanosoma cruzi (strain CL Brener) OX=353153 GN=Tc00.1047053506619.10 PE=4 SV=1
tr|Q4DE31|Q4DE31_TRYCC	7.35	FBPase domain-containing protein OS=Trypanosoma cruzi (strain CL Brener) OX=353153 GN=Tc00.1047053506649.70 PE=3 SV=1
tr|Q4CUP1|Q4CUP1_TRYCC	7.35	FBPase domain-containing protein OS=Trypanosoma cruzi (strain CL Brener) OX=353153 GN=Tc00.1047053508351.10 PE=3 SV=1
tr|A0A1X0NRD7|A0A1X0NRD7_9TRYP	7.35	FBPase domain-containing protein OS=Trypanosoma theileri OX=67003 GN=TM35_000232430 PE=4 SV=1
tr|A4HAP2|A4HAP2_LEIBR	7.35	FCP1 homology domain-containing protein OS=Leishmania braziliensis OX=5660 GN=LBRM_20_1280 PE=4 SV=1
tr|A4I9T8|A4I9T8_LEIIN	7.35	FCP1 homology domain-containing protein OS=Leishmania infantum OX=5671 GN=LINF_340019600 PE=4 SV=1
tr|Q4Q377|Q4Q377_LEIMA	7.35	FCP1 homology domain-containing protein OS=Leishmania major OX=5664 GN=LMJF_34_1250 PE=4 SV=1
tr|A4HMU1|A4HMU1_LEIBR	7.35	Galactokinase-like protein OS=Leishmania braziliensis OX=5660 GN=LBRM_34_2640 PE=4 SV=1
tr|A4IBE2|A4IBE2_LEIIN	7.35	Galactokinase-like protein OS=Leishmania infantum OX=5671 GN=LINF_350032700 PE=4 SV=1
tr|E9AF98|E9AF98_LEIMA	7.35	Galactokinase-like protein OS=Leishmania major OX=5664 GN=LMJF_35_2740 PE=4 SV=1
CUG93243.1	7.35	glucokinase 1, putative [Bodo saltans]
tr|A4I8F1|A4I8F1_LEIIN	7.35	Glucosamine-6-phosphate isomerase OS=Leishmania infantum OX=5671 GN=LINF_320040100 PE=3 SV=1
tr|Q4Q4U6|Q4Q4U6_LEIMA	7.35	Glucosamine-6-phosphate isomerase OS=Leishmania major OX=5664 GN=LMJF_32_3260 PE=3 SV=1
tr|A0A1X0NS44|A0A1X0NS44_9TRYP	7.35	Glucosamine-6-phosphate isomerase OS=Trypanosoma theileri OX=67003 GN=TM35_000222200 PE=3 SV=1
CUG88235.1	7.35	glucosamine-6-phosphate isomerase, putative, putative [Bodo saltans]
tr|A4H643|A4H643_LEIBR	7.35	Glycerol-3-phosphate dehydrogenase [NAD(+)] OS=Leishmania braziliensis OX=5660 GN=GPD PE=3 SV=1
tr|A4HUG3|A4HUG3_LEIIN	7.35	Glycerol-3-phosphate dehydrogenase [NAD(+)] OS=Leishmania infantum OX=5671 GN=GPD PE=3 SV=1
tr|A0A1X0NQ93|A0A1X0NQ93_9TRYP	7.35	Glycerol-3-phosphate dehydrogenase [NAD(+)] OS=Trypanosoma theileri OX=67003 GN=TM35_000251530 PE=3 SV=1
sp|Q4QHG4|GPDA_LEIMA	7.35	Glycerol-3-phosphate dehydrogenase [NAD(+)], glycosomal OS=Leishmania major OX=5664 GN=GPD PE=3 SV=1
tr|A4HA28|A4HA28_LEIBR	7.35	Glycosomal malate dehydrogenase OS=Leishmania braziliensis OX=5660 GN=LBRM_19_1020 PE=3 SV=1
tr|Q387X2|Q387X2_TRYB2	7.35	Glycosomal malate dehydrogenase OS=Trypanosoma brucei brucei (strain 927/4 GUTat10.1) OX=185431 GN=Tb10.61.0980 PE=3 SV=1
CUF75085.1	7.35	glycosomal malate dehydrogenase, putative [Bodo saltans]
tr|Q4DRD8|Q4DRD8_TRYCC	7.35	Glycosomal malate dehydrogenase, putative OS=Trypanosoma cruzi (strain CL Brener) OX=353153 GN=Tc00.1047053506503.69 PE=3 SV=1
tr|Q4DDK8|Q4DDK8_TRYCC	7.35	Glycosomal malate dehydrogenase, putative OS=Trypanosoma cruzi (strain CL Brener) OX=353153 GN=Tc00.1047053511293.69 PE=3 SV=1
CUG92376.1	7.35	glycosomal phosphoenolpyruvate carboxykinase, putative [Bodo saltans]
tr|Q4DFE7|Q4DFE7_TRYCC	7.35	GMP reductase OS=Trypanosoma cruzi (strain CL Brener) OX=353153 GN=GMPR PE=3 SV=1
tr|Q4E1M2|Q4E1M2_TRYCC	7.35	GMP reductase OS=Trypanosoma cruzi (strain CL Brener) OX=353153 GN=GMPR PE=3 SV=1
tr|Q38AS6|Q38AS6_TRYB2	7.35	Guanylate kinase-like domain-containing protein OS=Trypanosoma brucei brucei (strain 927/4 GUTat10.1) OX=185431 GN=Tb10.6k15.3960 PE=4 SV=1
CUI11637.1	7.35	Hypothetical protein, putative [Bodo saltans]
CUG05637.1	7.35	Hypothetical protein, putative [Bodo saltans]
CUG06297.1	7.35	Hypothetical protein, putative [Bodo saltans]
CUG49508.1	7.35	Hypothetical protein, putative [Bodo saltans]
CUG61854.1	7.35	Hypothetical protein, putative [Bodo saltans]
CUG94147.1	7.35	Hypothetical protein, putative [Bodo saltans]
tr|A4HW39|A4HW39_LEIIN	7.35	Hypothetical_protein_-_conserved OS=Leishmania infantum OX=5671 GN=LINF_140015800 PE=4 SV=1
tr|A4IDN1|A4IDN1_LEIIN	7.35	Hypothetical_protein_-_conserved OS=Leishmania infantum OX=5671 GN=LINF_360054500 PE=4 SV=2
tr|A4HBT6|A4HBT6_LEIBR	7.35	Hypoxanthine phosphoribosyltransferase OS=Leishmania braziliensis OX=5660 GN=HGPRT PE=3 SV=1
CUG91003.1	7.35	hypoxanthine-guanine phosphoribosyltransferase, putative [Bodo saltans]
tr|Q387Q3|Q387Q3_TRYB2	7.35	Inosine-5'-monophosphate dehydrogenase OS=Trypanosoma brucei brucei (strain 927/4 GUTat10.1) OX=185431 GN=Tb10.61.0150 PE=3 SV=1
tr|Q4CUG6|Q4CUG6_TRYCC	7.35	Inosine-5'-monophosphate dehydrogenase OS=Trypanosoma cruzi (strain CL Brener) OX=353153 GN=Tc00.1047053507211.40 PE=3 SV=1
tr|Q4DM82|Q4DM82_TRYCC	7.35	Inosine-5'-monophosphate dehydrogenase OS=Trypanosoma cruzi (strain CL Brener) OX=353153 GN=Tc00.1047053511301.110 PE=3 SV=1
tr|A0A1X0P5Z8|A0A1X0P5Z8_9TRYP	7.35	Inosine-5'-monophosphate dehydrogenase OS=Trypanosoma theileri OX=67003 GN=TM35_000031050 PE=3 SV=1
tr|A0A1X0NTH3|A0A1X0NTH3_9TRYP	7.35	Inosine-5'-monophosphate dehydrogenase OS=Trypanosoma theileri OX=67003 GN=TM35_000201820 PE=3 SV=1
CUE70015.1	7.35	isocitrate dehydrogenase, putative, partial [Bodo saltans]
tr|Q383R5|Q383R5_TRYB2	7.35	Macro domain-containing protein OS=Trypanosoma brucei brucei (strain 927/4 GUTat10.1) OX=185431 GN=Tb11.01.1900 PE=4 SV=1
CUG38882.1	7.35	membrane-associated protein, putative [Bodo saltans]
tr|A4H8I0|A4H8I0_LEIBR	7.35	OMPdecase domain-containing protein OS=Leishmania braziliensis OX=5660 GN=LBRM_16_0570 PE=3 SV=1
tr|A4HWV2|A4HWV2_LEIIN	7.35	OMPdecase domain-containing protein OS=Leishmania infantum OX=5671 GN=LINF_160010700 PE=1 SV=1
tr|Q4QEW5|Q4QEW5_LEIMA	7.35	OMPdecase domain-containing protein OS=Leishmania major OX=5664 GN=LMJF_16_0550 PE=3 SV=1
tr|Q57U85|Q57U85_TRYB2	7.35	OMPdecase domain-containing protein OS=Trypanosoma brucei brucei (strain 927/4 GUTat10.1) OX=185431 GN=Tb927.5.3810 PE=3 SV=1
tr|Q4DBC5|Q4DBC5_TRYCC	7.35	OMPdecase domain-containing protein OS=Trypanosoma cruzi (strain CL Brener) OX=353153 GN=Tc00.1047053507059.60 PE=3 SV=1
tr|Q4DBZ4|Q4DBZ4_TRYCC	7.35	OMPdecase domain-containing protein OS=Trypanosoma cruzi (strain CL Brener) OX=353153 GN=Tc00.1047053509899.110 PE=3 SV=1
tr|A0A1X0NZ36|A0A1X0NZ36_9TRYP	7.35	OMPdecase domain-containing protein OS=Trypanosoma theileri OX=67003 GN=TM35_000102100 PE=3 SV=1
CUI14562.1	7.35	orotidine-5-phosphate decarboxylase orotate, putative [Bodo saltans]
CUG94245.1	7.35	oxidoreductase, putative [Bodo saltans]
CUE89815.1	7.35	peroxisomal acyl-coenzyme A oxidase 1, putative [Bodo saltans]
CUG93494.1	7.35	peroxisomal trans-enoyl isomerase, putative [Bodo saltans]
tr|A0A1X0NPL1|A0A1X0NPL1_9TRYP	7.35	PfkB domain-containing protein OS=Trypanosoma theileri OX=67003 GN=TM35_000272360 PE=4 SV=1
tr|A4IAE6|A4IAE6_LEIIN	7.35	Phosphomannomutase-like protein OS=Leishmania infantum OX=5671 GN=LINF_340045400 PE=3 SV=1
tr|Q4Q2G5|Q4Q2G5_LEIMA	7.35	Phosphomannomutase-like protein OS=Leishmania major OX=5664 GN=LMJF_34_3780 PE=3 SV=1
tr|Q38CA1|Q38CA1_TRYB2	7.35	Pribosyltran domain-containing protein OS=Trypanosoma brucei brucei (strain 927/4 GUTat10.1) OX=185431 GN=Tb10.70.6660 PE=1 SV=1
tr|A0A1X0NSL0|A0A1X0NSL0_9TRYP	7.35	Pribosyltran domain-containing protein OS=Trypanosoma theileri OX=67003 GN=TM35_000212830 PE=4 SV=1
tr|A0A1X0NT10|A0A1X0NT10_9TRYP	7.35	Pribosyltran domain-containing protein OS=Trypanosoma theileri OX=67003 GN=TM35_000212840 PE=4 SV=1
tr|A0A1X0NVA5|A0A1X0NVA5_9TRYP	7.35	Putative acyl-CoA thioesterase OS=Trypanosoma theileri OX=67003 GN=TM35_000161160 PE=4 SV=1
tr|A0A1X0P752|A0A1X0P752_9TRYP	7.35	Putative glycosomal malate dehydrogenase OS=Trypanosoma theileri OX=67003 GN=TM35_000032160 PE=3 SV=1
CUE93981.1	7.35	pyruvate phosphate dikinase, putative [Bodo saltans]
tr|A4H6M6|A4H6M6_LEIBR	7.35	Pyruvate, phosphate dikinase OS=Leishmania braziliensis OX=5660 GN=LBRM_11_0800 PE=3 SV=2
tr|A4HV09|A4HV09_LEIIN	7.35	Pyruvate, phosphate dikinase OS=Leishmania infantum OX=5671 GN=LINF_110016000 PE=3 SV=2
tr|Q4QGX9|Q4QGX9_LEIMA	7.35	Pyruvate, phosphate dikinase OS=Leishmania major OX=5664 GN=LMJF_11_1000 PE=3 SV=1
CUI15128.1	7.35	quinolinate phosphoribosyl transferase, putative [Bodo saltans]
tr|Q4CW54|Q4CW54_TRYCC	7.35	START domain-containing protein OS=Trypanosoma cruzi (strain CL Brener) OX=353153 GN=Tc00.1047053506207.30 PE=4 SV=1
tr|Q4CWL9|Q4CWL9_TRYCC	7.35	START domain-containing protein OS=Trypanosoma cruzi (strain CL Brener) OX=353153 GN=Tc00.1047053510065.50 PE=4 SV=1
CUG89928.1	7.35	thiamine-phosphate diphosphorylase, putative [Bodo saltans]
tr|A4HWK2|A4HWK2_LEIIN	7.35	Thioredoxin domain-containing protein OS=Leishmania infantum OX=5671 GN=TRYP PE=4 SV=1
tr|Q4QF80|Q4QF80_LEIMA	7.35	Thioredoxin domain-containing protein OS=Leishmania major OX=5664 GN=TRYP1 PE=4 SV=1
tr|A0A1X0P5K8|A0A1X0P5K8_9TRYP	7.35	TP_methylase domain-containing protein OS=Trypanosoma theileri OX=67003 GN=TM35_000043420 PE=4 SV=1
tr|A4H7Q1|A4H7Q1_LEIBR	7.35	Uncharacterized protein OS=Leishmania braziliensis OX=5660 GN=LBRM_14_0950 PE=4 SV=1
tr|A4HJ50|A4HJ50_LEIBR	7.35	Uncharacterized protein OS=Leishmania braziliensis OX=5660 GN=LBRM_31_0890 PE=4 SV=1
tr|A4HN28|A4HN28_LEIBR	7.35	Uncharacterized protein OS=Leishmania braziliensis OX=5660 GN=LBRM_34_3530 PE=4 SV=1
tr|A4HPW9|A4HPW9_LEIBR	7.35	Uncharacterized protein OS=Leishmania braziliensis OX=5660 GN=LBRM_35_4760 PE=4 SV=1
tr|A4IBP2|A4IBP2_LEIIN	7.35	Uncharacterized protein OS=Leishmania infantum OX=5671 GN=LINJ_35_3620 PE=4 SV=1
tr|Q4QFN8|Q4QFN8_LEIMA	7.35	Uncharacterized protein OS=Leishmania major OX=5664 GN=LMJF_14_0970 PE=4 SV=1
tr|Q4QCX4|Q4QCX4_LEIMA	7.35	Uncharacterized protein OS=Leishmania major OX=5664 GN=LMJF_20_0670 PE=4 SV=1
tr|E9AE47|E9AE47_LEIMA	7.35	Uncharacterized protein OS=Leishmania major OX=5664 GN=LMJF_29_1860 PE=4 SV=1
tr|E9AFI1|E9AFI1_LEIMA	7.35	Uncharacterized protein OS=Leishmania major OX=5664 GN=LMJF_35_3570 PE=4 SV=1
tr|Q4Q0W2|Q4Q0W2_LEIMA	7.35	Uncharacterized protein OS=Leishmania major OX=5664 GN=LMJF_36_4520 PE=4 SV=1
tr|Q389G0|Q389G0_TRYB2	7.35	Uncharacterized protein OS=Trypanosoma brucei brucei (strain 927/4 GUTat10.1) OX=185431 GN=Tb10.26.0060 PE=4 SV=1
tr|Q57U21|Q57U21_TRYB2	7.35	Uncharacterized protein OS=Trypanosoma brucei brucei (strain 927/4 GUTat10.1) OX=185431 GN=Tb927.7.330 PE=4 SV=1
tr|Q4DJG2|Q4DJG2_TRYCC	7.35	Uncharacterized protein OS=Trypanosoma cruzi (strain CL Brener) OX=353153 GN=Tc00.1047053507257.150 PE=4 SV=1
tr|Q4D8L2|Q4D8L2_TRYCC	7.35	Uncharacterized protein OS=Trypanosoma cruzi (strain CL Brener) OX=353153 GN=Tc00.1047053508097.10 PE=4 SV=1
tr|Q4E3H7|Q4E3H7_TRYCC	7.35	Uncharacterized protein OS=Trypanosoma cruzi (strain CL Brener) OX=353153 GN=Tc00.1047053510329.360 PE=4 SV=1
tr|A0A1X0P0W4|A0A1X0P0W4_9TRYP	7.35	Uncharacterized protein OS=Trypanosoma theileri OX=67003 GN=TM35_000083720 PE=4 SV=1
tr|A0A1X0NZY2|A0A1X0NZY2_9TRYP	7.35	Uncharacterized protein OS=Trypanosoma theileri OX=67003 GN=TM35_000093070 PE=4 SV=1
CUG06104.1	7.07	acyltransferase, putative [Bodo saltans]
tr|Q38D10|Q38D10_TRYB2	7.07	Fe2OG dioxygenase domain-containing protein OS=Trypanosoma brucei brucei (strain 927/4 GUTat10.1) OX=185431 GN=Tb09.211.4990 PE=3 SV=1
tr|A4HIN0|A4HIN0_LEIBR	7.07	Glyceraldehyde-3-phosphate dehydrogenase OS=Leishmania braziliensis OX=5660 GN=LBRM_30_2950 PE=3 SV=1
CUG06109.1	7.07	Hypothetical protein, putative, partial [Bodo saltans]
tr|Q388S3|Q388S3_TRYB2	7.07	Uncharacterized protein OS=Trypanosoma brucei brucei (strain 927/4 GUTat10.1) OX=185431 GN=Tb10.389.0210 PE=4 SV=1
tr|A4I987|A4I987_LEIIN	7.07	Acid_Phosphatase_-_putative OS=Leishmania infantum OX=5671 GN=LINF_330030500 PE=4 SV=1
tr|E9AES3|E9AES3_LEIMA	7.07	Aldose 1-epimerase-like protein OS=Leishmania major OX=5664 GN=LMJF_35_0980 PE=4 SV=1
CUG91038.1	7.07	calmodulin-related protein, putative [Bodo saltans]
tr|Q4D778|Q4D778_TRYCC	7.07	FAD-binding FR-type domain-containing protein OS=Trypanosoma cruzi (strain CL Brener) OX=353153 GN=Tc00.1047053503849.80 PE=4 SV=1
tr|Q4CMU8|Q4CMU8_TRYCC	7.07	FAD-binding FR-type domain-containing protein OS=Trypanosoma cruzi (strain CL Brener) OX=353153 GN=Tc00.1047053510215.10 PE=4 SV=1
tr|A0A1X0NGY6|A0A1X0NGY6_9TRYP	7.07	FAD-binding FR-type domain-containing protein OS=Trypanosoma theileri OX=67003 GN=TM35_000751070 PE=4 SV=1
tr|Q586N2|Q586N2_TRYB2	7.07	Fe2OG dioxygenase domain-containing protein OS=Trypanosoma brucei brucei (strain 927/4 GUTat10.1) OX=185431 GN=Tb927.2.6210 PE=3 SV=1
tr|Q586N0|Q586N0_TRYB2	7.07	Fe2OG dioxygenase domain-containing protein OS=Trypanosoma brucei brucei (strain 927/4 GUTat10.1) OX=185431 GN=Tb927.2.6230 PE=3 SV=1
tr|Q586M8|Q586M8_TRYB2	7.07	Fe2OG dioxygenase domain-containing protein OS=Trypanosoma brucei brucei (strain 927/4 GUTat10.1) OX=185431 GN=Tb927.2.6270 PE=3 SV=1
tr|Q586M6|Q586M6_TRYB2	7.07	Fe2OG dioxygenase domain-containing protein OS=Trypanosoma brucei brucei (strain 927/4 GUTat10.1) OX=185431 GN=Tb927.2.6310 PE=3 SV=1
tr|Q4DHT2|Q4DHT2_TRYCC	7.07	Glucosamine 6-phosphate N-acetyltransferase OS=Trypanosoma cruzi (strain CL Brener) OX=353153 GN=Tc00.1047053506177.100 PE=3 SV=1
tr|Q4DHJ4|Q4DHJ4_TRYCC	7.07	Glucosamine 6-phosphate N-acetyltransferase OS=Trypanosoma cruzi (strain CL Brener) OX=353153 GN=Tc00.1047053506181.104 PE=3 SV=1
tr|Q4DD39|Q4DD39_TRYCC	7.07	Glucosamine-6-phosphate isomerase OS=Trypanosoma cruzi (strain CL Brener) OX=353153 GN=Tc00.1047053511025.50 PE=3 SV=1
tr|Q4D0F2|Q4D0F2_TRYCC	7.07	Glucosamine-6-phosphate isomerase OS=Trypanosoma cruzi (strain CL Brener) OX=353153 GN=Tc00.1047053511531.50 PE=3 SV=1
tr|Q581U5|Q581U5_TRYB2	7.07	Glucose-6-phosphate 1-epimerase OS=Trypanosoma brucei brucei (strain 927/4 GUTat10.1) OX=185431 GN=Tb927.4.1360 PE=3 SV=1
CUE67103.1	7.07	Glucose-6-phosphate dehydrogenase, putative [Bodo saltans]
tr|Q57YW0|Q57YW0_TRYB2	7.07	Glycerol-3-phosphate dehydrogenase [NAD(+)] OS=Trypanosoma brucei brucei (strain 927/4 GUTat10.1) OX=185431 GN=Tb927.8.3530 PE=3 SV=1
tr|Q4E133|Q4E133_TRYCC	7.07	Histidine ammonia-lyase OS=Trypanosoma cruzi (strain CL Brener) OX=353153 GN=Tc00.1047053506247.220 PE=3 SV=1
CUF33260.1	7.07	Hypothetical protein, putative [Bodo saltans]
CUG05641.1	7.07	inosine-5-monophosphate dehydrogenase, putative [Bodo saltans]
tr|Q4CL36|Q4CL36_TRYCC	7.07	NAD_binding_1 domain-containing protein OS=Trypanosoma cruzi (strain CL Brener) OX=353153 GN=Tc00.1047053439653.10 PE=4 SV=1
tr|A0A1X0PBG2|A0A1X0PBG2_9TRYP	7.07	Phosphomannomutase-like protein OS=Trypanosoma theileri OX=67003 GN=TM35_000016670 PE=3 SV=1
tr|A4HAM7|A4HAM7_LEIBR	7.07	PlsC domain-containing protein OS=Leishmania braziliensis OX=5660 GN=DAT PE=4 SV=1
tr|A4I9R9|A4I9R9_LEIIN	7.07	PlsC domain-containing protein OS=Leishmania infantum OX=5671 GN=DAT PE=4 SV=2
tr|Q4Q396|Q4Q396_LEIMA	7.07	PlsC domain-containing protein OS=Leishmania major OX=5664 GN=DAT PE=4 SV=1
tr|Q4DDS4|Q4DDS4_TRYCC	7.07	PlsC domain-containing protein OS=Trypanosoma cruzi (strain CL Brener) OX=353153 GN=Tc00.1047053504055.40 PE=4 SV=1
tr|Q4E308|Q4E308_TRYCC	7.07	PlsC domain-containing protein OS=Trypanosoma cruzi (strain CL Brener) OX=353153 GN=Tc00.1047053506435.270 PE=4 SV=1
tr|A0A1X0NT00|A0A1X0NT00_9TRYP	7.07	PRK domain-containing protein OS=Trypanosoma theileri OX=67003 GN=TM35_000201400 PE=4 SV=1
tr|A4I115|A4I115_LEIIN	7.07	Transketolase OS=Leishmania infantum OX=5671 GN=LINF_240026800 PE=3 SV=1
tr|Q4QAC4|Q4QAC4_LEIMA	7.07	Transketolase OS=Leishmania major OX=5664 GN=LMJF_24_2060 PE=3 SV=1
tr|Q9GRN1|Q9GRN1_LEIMA	7.07	Uncharacterized protein L8530.05 OS=Leishmania major OX=5664 GN=L8530.05 PE=4 SV=1
tr|A4HLS8|A4HLS8_LEIBR	7.07	Uncharacterized protein OS=Leishmania braziliensis OX=5660 GN=LBRM_33_2440 PE=4 SV=1
tr|Q580K0|Q580K0_TRYB2	7.07	Uncharacterized protein OS=Trypanosoma brucei brucei (strain 927/4 GUTat10.1) OX=185431 GN=Tb927.3.4420 PE=4 SV=1
CUG72634.1	6.81	asparaginase-like protein, putative [Bodo saltans]
tr|Q4CR83|Q4CR83_TRYCC	6.81	ATP-dependent RNA helicase, putative OS=Trypanosoma cruzi (strain CL Brener) OX=353153 GN=Tc00.1047053505123.4 PE=4 SV=1
tr|Q4DC10|Q4DC10_TRYCC	6.81	Ribulose-phosphate 3-epimerase, putative OS=Trypanosoma cruzi (strain CL Brener) OX=353153 GN=Tc00.1047053507009.30 PE=4 SV=1
tr|Q4DFH5|Q4DFH5_TRYCC	6.81	Ribulose-phosphate 3-epimerase, putative OS=Trypanosoma cruzi (strain CL Brener) OX=353153 GN=Tc00.1047053510667.140 PE=4 SV=1
tr|A4HVM6|A4HVM6_LEIIN	6.81	A_deaminase domain-containing protein OS=Leishmania infantum OX=5671 GN=LINF_130014700 PE=4 SV=2
tr|Q4QG56|Q4QG56_LEIMA	6.81	A_deaminase domain-containing protein OS=Leishmania major OX=5664 GN=LMJF_13_0980 PE=4 SV=1
tr|A4HHV7|A4HHV7_LEIBR	6.81	FAD-binding PCMH-type domain-containing protein OS=Leishmania braziliensis OX=5660 GN=LBRM_30_0130 PE=4 SV=1
tr|A4I507|A4I507_LEIIN	6.81	FAD-binding PCMH-type domain-containing protein OS=Leishmania infantum OX=5671 GN=ADS1 PE=4 SV=1
tr|Q57ZU1|Q57ZU1_TRYB2	6.81	FAD-binding PCMH-type domain-containing protein OS=Trypanosoma brucei brucei (strain 927/4 GUTat10.1) OX=185431 GN=Tb927.5.2650 PE=4 SV=1
tr|Q4CRU8|Q4CRU8_TRYCC	6.81	FAD-binding PCMH-type domain-containing protein OS=Trypanosoma cruzi (strain CL Brener) OX=353153 GN=Tc00.1047053503815.10 PE=4 SV=1
tr|Q4DQH9|Q4DQH9_TRYCC	6.81	FAD-binding PCMH-type domain-containing protein OS=Trypanosoma cruzi (strain CL Brener) OX=353153 GN=Tc00.1047053505807.110 PE=4 SV=1
tr|Q4DPZ5|Q4DPZ5_TRYCC	6.81	FAD-binding PCMH-type domain-containing protein OS=Trypanosoma cruzi (strain CL Brener) OX=353153 GN=Tc00.1047053509179.100 PE=4 SV=1
tr|A0A1X0NU47|A0A1X0NU47_9TRYP	6.81	FAD-binding PCMH-type domain-containing protein OS=Trypanosoma theileri OX=67003 GN=TM35_000201180 PE=4 SV=1
tr|Q4DBR1|Q4DBR1_TRYCC	6.81	FGGY_C domain-containing protein OS=Trypanosoma cruzi (strain CL Brener) OX=353153 GN=Tc00.1047053508625.150 PE=4 SV=1
tr|Q4CMM0|Q4CMM0_TRYCC	6.81	FGGY_C domain-containing protein OS=Trypanosoma cruzi (strain CL Brener) OX=353153 GN=Tc00.1047053509759.10 PE=4 SV=1
tr|A4HPA0|A4HPA0_LEIBR	6.81	Glucokinase OS=Leishmania braziliensis OX=5660 GN=LBRM_35_2550 PE=1 SV=1
tr|Q4GYJ4|Q4GYJ4_TRYB2	6.81	Glucose-6-phosphate isomerase OS=Trypanosoma brucei brucei (strain 927/4 GUTat10.1) OX=185431 GN=PGI PE=3 SV=1
tr|Q4E5N1|Q4E5N1_TRYCC	6.81	Glucose-6-phosphate isomerase OS=Trypanosoma cruzi (strain CL Brener) OX=353153 GN=Tc00.1047053506529.508 PE=1 SV=1
tr|Q4E2M9|Q4E2M9_TRYCC	6.81	Glucose-6-phosphate isomerase OS=Trypanosoma cruzi (strain CL Brener) OX=353153 GN=Tc00.1047053510889.221 PE=3 SV=1
tr|A0A1X0NNY8|A0A1X0NNY8_9TRYP	6.81	Glucose-6-phosphate isomerase OS=Trypanosoma theileri OX=67003 GN=TM35_000321650 PE=3 SV=1
tr|A0A1X0NPX5|A0A1X0NPX5_9TRYP	6.81	Glutamamyl carboxypeptidase OS=Trypanosoma theileri OX=67003 GN=TM35_000262180 PE=4 SV=1
tr|A4HY91|A4HY91_LEIIN	6.81	Glycosomal malate dehydrogenase OS=Leishmania infantum OX=5671 GN=LINF_190012000 PE=3 SV=1
tr|Q4QDF0|Q4QDF0_LEIMA	6.81	Glycosomal malate dehydrogenase OS=Leishmania major OX=5664 GN=gMDH PE=3 SV=1
CUG06292.1	6.81	Hypothetical protein, putative [Bodo saltans]
CUG94146.1	6.81	Hypothetical protein, putative [Bodo saltans]
CUG94145.1	6.81	Hypothetical protein, putative [Bodo saltans]
tr|A0A1X0P8E5|A0A1X0P8E5_9TRYP	6.81	L-ribulokinase OS=Trypanosoma theileri OX=67003 GN=TM35_000025420 PE=3 SV=1
CUG91287.1	6.81	N-acetylglucosamine-6-phosphate deacetylase-like, putative [Bodo saltans]
tr|Q4Q9K8|Q4Q9K8_LEIMA	6.81	Palmitoyltransferase OS=Leishmania major OX=5664 GN=LMJF_25_2280 PE=3 SV=1
tr|A4HNJ4|A4HNJ4_LEIBR	6.81	Putative isopentenyl-diphosphate delta-isomerase OS=Leishmania braziliensis OX=5660 GN=LBRM_34_5270 PE=3 SV=1
tr|E9AFJ2|E9AFJ2_LEIMA	6.81	Putative ribulose-phosphate 3-epimerase OS=Leishmania major OX=5664 GN=LMJF_35_3680 PE=4 SV=1
tr|Q4CYV7|Q4CYV7_TRYCC	6.81	Pyr_redox_2 domain-containing protein OS=Trypanosoma cruzi (strain CL Brener) OX=353153 GN=Tc00.1047053508089.50 PE=4 SV=1
tr|Q4DLM3|Q4DLM3_TRYCC	6.81	Pyr_redox_2 domain-containing protein OS=Trypanosoma cruzi (strain CL Brener) OX=353153 GN=Tc00.1047053508857.70 PE=4 SV=1
CUG90032.1	6.81	ribulose phosphate 3-epimerase, putative [Bodo saltans]
tr|Q57YL8|Q57YL8_TRYB2	6.81	Transketolase OS=Trypanosoma brucei brucei (strain 927/4 GUTat10.1) OX=185431 GN=Tb927.8.6170 PE=3 SV=1
tr|A4HDJ2|A4HDJ2_LEIBR	6.81	Uncharacterized protein OS=Leishmania braziliensis OX=5660 GN=LBRM_24_1370 PE=4 SV=2
tr|A4HHE1|A4HHE1_LEIBR	6.81	Uncharacterized protein OS=Leishmania braziliensis OX=5660 GN=LBRM_29_1380 PE=4 SV=1
tr|Q38E41|Q38E41_TRYB2	6.81	Uncharacterized protein OS=Trypanosoma brucei brucei (strain 927/4 GUTat10.1) OX=185431 GN=Tb09.211.1140 PE=4 SV=1
tr|Q4DR86|Q4DR86_TRYCC	6.81	Uncharacterized protein OS=Trypanosoma cruzi (strain CL Brener) OX=353153 GN=Tc00.1047053506577.60 PE=4 SV=1
tr|Q4DIV8|Q4DIV8_TRYCC	6.81	Uncharacterized protein OS=Trypanosoma cruzi (strain CL Brener) OX=353153 GN=Tc00.1047053507709.60 PE=4 SV=1
tr|Q4D8E5|Q4D8E5_TRYCC	6.81	Uncharacterized protein OS=Trypanosoma cruzi (strain CL Brener) OX=353153 GN=Tc00.1047053511761.89 PE=4 SV=1
tr|A0A1X0P3T8|A0A1X0P3T8_9TRYP	6.81	Uncharacterized protein OS=Trypanosoma theileri OX=67003 GN=TM35_000051820 PE=4 SV=1
tr|A0A1X0NWT2|A0A1X0NWT2_9TRYP	6.81	Uncharacterized protein OS=Trypanosoma theileri OX=67003 GN=TM35_000131460 PE=4 SV=1
tr|Q381V7|Q381V7_TRYB2	6.53	Mannose-6-phosphate isomerase OS=Trypanosoma brucei brucei (strain 927/4 GUTat10.1) OX=185431 GN=Tb11.01.6410 PE=3 SV=1
tr|Q4CYW6|Q4CYW6_TRYCC	6.53	N-acetylglucosamine-6-phosphate deacetylase-like protein, putative OS=Trypanosoma cruzi (strain CL Brener) OX=353153 GN=Tc00.1047053506341.10 PE=4 SV=1
tr|A0A1X0P628|A0A1X0P628_9TRYP	6.53	Ribulose-phosphate 3-epimerase OS=Trypanosoma theileri OX=67003 GN=TM35_000043070 PE=4 SV=1
tr|A0A1X0NJ33|A0A1X0NJ33_9TRYP	6.53	Aldose 1-epimerase-like protein OS=Trypanosoma theileri OX=67003 GN=TM35_000421050 PE=4 SV=1
tr|A0A1X0NNC6|A0A1X0NNC6_9TRYP	6.53	Amidohydro-rel domain-containing protein OS=Trypanosoma theileri OX=67003 GN=TM35_000302540 PE=4 SV=1
tr|A4ICY2|A4ICY2_LEIIN	6.53	FGGY_C domain-containing protein OS=Leishmania infantum OX=5671 GN=LINF_360005500 PE=4 SV=1
tr|Q4CZT5|Q4CZT5_TRYCC	6.53	N-acetylglucosamine-6-phosphate deacetylase-like protein, putative OS=Trypanosoma cruzi (strain CL Brener) OX=353153 GN=Tc00.1047053506507.10 PE=4 SV=1
tr|Q4DNZ3|Q4DNZ3_TRYCC	6.53	Pribosyltran domain-containing protein OS=Trypanosoma cruzi (strain CL Brener) OX=353153 GN=Tc00.1047053507519.150 PE=4 SV=1
tr|Q4DVM9|Q4DVM9_TRYCC	6.53	Pribosyltran domain-containing protein OS=Trypanosoma cruzi (strain CL Brener) OX=353153 GN=Tc00.1047053508207.70 PE=4 SV=1
tr|Q4Q273|Q4Q273_LEIMA	6.53	Putative L-ribulokinase OS=Leishmania major OX=5664 GN=LMJF_36_0060 PE=4 SV=1
CUE71660.1	6.41	aldose 1-epimerase, putative [Bodo saltans]
CUG72654.1	6.41	asparaginase-like protein, putative [Bodo saltans]
tr|Q57W38|Q57W38_TRYB2	6.41	FAD-binding FR-type domain-containing protein OS=Trypanosoma brucei brucei (strain 927/4 GUTat10.1) OX=185431 GN=Tb927.5.930 PE=4 SV=1
tr|A0A1X0NPT9|A0A1X0NPT9_9TRYP	6.41	Glucosamine 6-phosphate N-acetyltransferase OS=Trypanosoma theileri OX=67003 GN=TM35_000301900 PE=3 SV=1
tr|A4I211|A4I211_LEIIN	6.41	Glutathione peroxidase OS=Leishmania infantum OX=5671 GN=LINF_260013000 PE=3 SV=1
tr|Q4Q9B4|Q4Q9B4_LEIMA	6.41	Glutathione peroxidase OS=Leishmania major OX=5664 GN=TDPX PE=3 SV=1
CUG84490.1	6.41	GP46-like surface antigen, putative [Bodo saltans]
tr|Q4E4L7|Q4E4L7_TRYCC	6.41	Isocitrate dehydrogenase [NADP] OS=Trypanosoma cruzi (strain CL Brener) OX=353153 GN=Tc00.1047053506925.319 PE=3 SV=1
tr|A0A1X0P451|A0A1X0P451_9TRYP	6.41	Isocitrate dehydrogenase [NADP] OS=Trypanosoma theileri OX=67003 GN=TM35_000052070 PE=3 SV=1
CUG90421.1	6.41	mRNA capping enzyme-like protein, putative [Bodo saltans]
CUF39763.1	6.41	phosphoenolpyruvate carboxylase, putative [Bodo saltans]
tr|A0A1X0NLS6|A0A1X0NLS6_9TRYP	6.41	Putative mitochondrial carrier protein OS=Trypanosoma theileri OX=67003 GN=TM35_000351670 PE=3 SV=1
tr|A4HDR8|A4HDR8_LEIBR	6.41	Transketolase OS=Leishmania braziliensis OX=5660 GN=LBRM_24_2140 PE=3 SV=1
tr|Q4E4L2|Q4E4L2_TRYCC	6.41	Uncharacterized protein OS=Trypanosoma cruzi (strain CL Brener) OX=353153 GN=Tc00.1047053506925.380 PE=4 SV=1
tr|Q38EV1|Q38EV1_TRYB2	6.33	Arginine kinase OS=Trypanosoma brucei brucei (strain 927/4 GUTat10.1) OX=185431 GN=Tb09.160.4570 PE=3 SV=1
CUG91930.1	6.33	endoribonuclease L-PSP, putative [Bodo saltans]
tr|Q4DF18|Q4DF18_TRYCC	6.33	Galactokinase-like protein, putative OS=Trypanosoma cruzi (strain CL Brener) OX=353153 GN=Tc00.1047053507001.110 PE=4 SV=1
tr|Q4DHU8|Q4DHU8_TRYCC	6.33	Galactokinase, putative OS=Trypanosoma cruzi (strain CL Brener) OX=353153 GN=Tc00.1047053508465.90 PE=4 SV=1
tr|A4HQ14|A4HQ14_LEIBR	6.33	J domain-containing protein OS=Leishmania braziliensis OX=5660 GN=LBRM_35_5220 PE=4 SV=1
tr|A4I6L2|A4I6L2_LEIIN	6.33	Mevalonate kinase OS=Leishmania infantum OX=5671 GN=LINF_310011000 PE=3 SV=1
tr|Q4Q6K7|Q4Q6K7_LEIMA	6.33	Mevalonate kinase OS=Leishmania major OX=5664 GN=LMJF_31_0560 PE=1 SV=1
tr|A4HSF7|A4HSF7_LEIIN	6.33	Trypanothione reductase OS=Leishmania infantum OX=5671 GN=TRYR PE=1 SV=1
tr|Q4QJG7|Q4QJG7_LEIMA	6.33	Trypanothione reductase OS=Leishmania major OX=5664 GN=TRYR PE=3 SV=1
tr|Q583J2|Q583J2_TRYB2	6.33	ACB domain-containing protein OS=Trypanosoma brucei brucei (strain 927/4 GUTat10.1) OX=185431 GN=Tb927.4.2010 PE=4 SV=1
CUG06177.1	6.33	aldehyde dehydrogenase, putative [Bodo saltans]
tr|A0A1X0P8N5|A0A1X0P8N5_9TRYP	6.33	Aminotran_5 domain-containing protein OS=Trypanosoma theileri OX=67003 GN=TM35_000011730 PE=3 SV=1
CUG89082.1	6.33	asparate aminotransferase, putative [Bodo saltans]
tr|A4IDK6|A4IDK6_LEIIN	6.33	Glucokinase OS=Leishmania infantum OX=5671 GN=LINF_360030300 PE=4 SV=1
tr|Q4Q1I9|Q4Q1I9_LEIMA	6.33	Glucokinase OS=Leishmania major OX=5664 GN=LMJF_36_2320 PE=4 SV=1
tr|Q4DNT1|Q4DNT1_TRYCC	6.33	Glucose-6-phosphate 1-epimerase OS=Trypanosoma cruzi (strain CL Brener) OX=353153 GN=Tc00.1047053511003.190 PE=3 SV=1
tr|A4HET6|A4HET6_LEIBR	6.33	Glutathione peroxidase OS=Leishmania braziliensis OX=5660 GN=LBRM_26_0820 PE=3 SV=1
CUF95264.1	6.33	Hypothetical protein, putative [Bodo saltans]
CUG93211.1	6.33	Hypothetical protein, putative, partial [Bodo saltans]
tr|A4I0Y6|A4I0Y6_LEIIN	6.33	Hypothetical_protein_-_conserved OS=Leishmania infantum OX=5671 GN=LINF_240020300 PE=4 SV=1
tr|A4I8Y4|A4I8Y4_LEIIN	6.33	Hypothetical_protein_-_conserved OS=Leishmania infantum OX=5671 GN=LINF_330019500 PE=4 SV=1
CUF58200.1	6.33	iron superoxide dismutase, putative [Bodo saltans]
CUF54710.1	6.33	mannitol dehydrogenase, putative [Bodo saltans]
CUG89563.1	6.33	NLI-interacting factor, putative [Bodo saltans]
CUG93741.1	6.33	phospholipid-transporting ATPase-like protein, putative, partial [Bodo saltans]
tr|Q4DEE6|Q4DEE6_TRYCC	6.33	Phosphomannomutase-like protein, putative OS=Trypanosoma cruzi (strain CL Brener) OX=353153 GN=Tc00.1047053506405.10 PE=3 SV=1
tr|Q4DX52|Q4DX52_TRYCC	6.33	Phosphomannomutase-like protein, putative OS=Trypanosoma cruzi (strain CL Brener) OX=353153 GN=Tc00.1047053508257.70 PE=3 SV=1
tr|A0A1X0NVQ7|A0A1X0NVQ7_9TRYP	6.33	START domain-containing protein OS=Trypanosoma theileri OX=67003 GN=TM35_000152080 PE=4 SV=1
tr|A4HFJ8|A4HFJ8_LEIBR	6.33	Stress-response A/B barrel domain-containing protein OS=Leishmania braziliensis OX=5660 GN=LBRM_27_0830 PE=4 SV=1
tr|Q389T8|Q389T8_TRYB2	6.33	Trypanothione reductase OS=Trypanosoma brucei brucei (strain 927/4 GUTat10.1) OX=185431 GN=Tb10.406.0520 PE=1 SV=1
CUG84655.1	6.33	trypanothione reductase, putative [Bodo saltans]
CUG04160.1	6.33	UDP-N-acetylglucosamine pyrophosphorylase, putative [Bodo saltans]
tr|A4HLH4|A4HLH4_LEIBR	6.33	Uncharacterized protein OS=Leishmania braziliensis OX=5660 GN=LBRM_33_1400 PE=4 SV=1
tr|Q4QAI3|Q4QAI3_LEIMA	6.33	Uncharacterized protein OS=Leishmania major OX=5664 GN=LMJF_24_1480 PE=4 SV=1
tr|Q4Q471|Q4Q471_LEIMA	6.33	Uncharacterized protein OS=Leishmania major OX=5664 GN=LMJF_33_1190 PE=4 SV=1
tr|Q57TT5|Q57TT5_TRYB2	6.33	Uncharacterized protein OS=Trypanosoma brucei brucei (strain 927/4 GUTat10.1) OX=185431 GN=Tb927.8.6780 PE=4 SV=1
tr|A4H3H7|A4H3H7_LEIBR	6.05	Aminotran_5 domain-containing protein OS=Leishmania braziliensis OX=5660 GN=LBRM_03_0060 PE=3 SV=2
tr|E9ACF2|E9ACF2_LEIMA	6.05	Aminotran_5 domain-containing protein OS=Leishmania major OX=5664 GN=LMJF_03_0040 PE=3 SV=1
tr|A4HN82|A4HN82_LEIBR	6.05	HD domain-containing protein OS=Leishmania braziliensis OX=5660 GN=LBRM_34_4100 PE=4 SV=1
tr|A4IBV0|A4IBV0_LEIIN	6.05	HD domain-containing protein OS=Leishmania infantum OX=5671 GN=LINF_350046800 PE=4 SV=1
tr|A0A1X0NIY3|A0A1X0NIY3_9TRYP	6.05	Putative inositol polyphosphate 1-phosphatase OS=Trypanosoma theileri OX=67003 GN=TM35_000441440 PE=4 SV=1
tr|Q582J4|Q582J4_TRYB2	6.05	Thioredoxin OS=Trypanosoma brucei brucei (strain 927/4 GUTat10.1) OX=185431 GN=Tb927.7.5790 PE=3 SV=1
tr|Q386Q8|Q386Q8_TRYB2	6.05	UDP-N-acetylglucosamine pyrophosphorylase, putative OS=Trypanosoma brucei brucei (strain 927/4 GUTat10.1) OX=185431 GN=Tb11.02.0120 PE=1 SV=1
tr|Q4QDX6|Q4QDX6_LEIMA	6.05	Uncharacterized protein OS=Leishmania major OX=5664 GN=LMJF_18_0650 PE=4 SV=1
tr|Q4CSW6|Q4CSW6_TRYCC	6.05	Uncharacterized protein OS=Trypanosoma cruzi (strain CL Brener) OX=353153 GN=Tc00.1047053507013.20 PE=4 SV=1
tr|Q4DVQ2|Q4DVQ2_TRYCC	6.05	Uncharacterized protein OS=Trypanosoma cruzi (strain CL Brener) OX=353153 GN=Tc00.1047053510659.110 PE=4 SV=1
CUG08615.1	6	ATP synthase f1 subunit gamma, putative [Bodo saltans]
tr|D6XDN4|D6XDN4_TRYB2	6	ATP-dependent 6-phosphofructokinase OS=Trypanosoma brucei brucei (strain 927/4 GUTat10.1) OX=185431 GN=pfk PE=3 SV=1
tr|A0A1X0NSD3|A0A1X0NSD3_9TRYP	6	Glutathione peroxidase OS=Trypanosoma theileri OX=67003 GN=TM35_000212120 PE=3 SV=1
ACI15941.1	6	glyceraldehyde 3-phosphate dehydrogenase [Bodo saltans]
tr|Q586Z5|Q586Z5_TRYB2	6	Glyceraldehyde-3-phosphate dehydrogenase OS=Trypanosoma brucei brucei (strain 927/4 GUTat10.1) OX=185431 GN=Tb927.6.4280 PE=3 SV=1
tr|Q586Z6|Q586Z6_TRYB2	6	Glyceraldehyde-3-phosphate dehydrogenase OS=Trypanosoma brucei brucei (strain 927/4 GUTat10.1) OX=185431 GN=Tb927.6.4300 PE=3 SV=1
tr|Q4DHF0|Q4DHF0_TRYCC	6	Glyceraldehyde-3-phosphate dehydrogenase OS=Trypanosoma cruzi (strain CL Brener) OX=353153 GN=Tc00.1047053509065.60 PE=3 SV=1
CUF83768.1	6	glyceraldehyde-3-phosphate dehydrogenase, putative [Bodo saltans]
tr|A0A1X0P5D7|A0A1X0P5D7_9TRYP	6	Glycerol kinase OS=Trypanosoma theileri OX=67003 GN=TM35_000043700 PE=4 SV=1
CUG92670.1	6	glycerol kinase, putative [Bodo saltans]
CUG87142.1	6	Hypothetical protein, putative [Bodo saltans]
CUI11287.1	6	mevalonate kinase, putative [Bodo saltans]
tr|Q4CTI4|Q4CTI4_TRYCC	6	Uncharacterized protein OS=Trypanosoma cruzi (strain CL Brener) OX=353153 GN=Tc00.1047053503493.10 PE=4 SV=1
tr|Q582C8|Q582C8_TRYB2	6	AB hydrolase-1 domain-containing protein OS=Trypanosoma brucei brucei (strain 927/4 GUTat10.1) OX=185431 GN=Tb927.5.2370 PE=4 SV=1
CUF69549.1	6	acetyltransferase, putative [Bodo saltans]
tr|A4ICK0|A4ICK0_LEIIN	6	Adenylate_kinase_-_putative OS=Leishmania infantum OX=5671 GN=LINF_360019700 PE=3 SV=1
CUG94158.1	6	alkyl dihydroxyacetonephosphate synthase, putative [Bodo saltans]
tr|A4H8D8|A4H8D8_LEIBR	6	APH domain-containing protein OS=Leishmania braziliensis OX=5660 GN=LBRM_16_0120 PE=4 SV=1
tr|A4HWR0|A4HWR0_LEIIN	6	APH domain-containing protein OS=Leishmania infantum OX=5671 GN=LINF_160006200 PE=4 SV=1
tr|Q4QF09|Q4QF09_LEIMA	6	APH domain-containing protein OS=Leishmania major OX=5664 GN=LMJF_16_0110 PE=4 SV=1
tr|A4HMH0|A4HMH0_LEIBR	6	Arginase OS=Leishmania braziliensis OX=5660 GN=LBRM_34_1400 PE=3 SV=1
tr|A4IB49|A4IB49_LEIIN	6	Arginase OS=Leishmania infantum OX=5671 GN=LINF_350019900 PE=3 SV=1
tr|E9AEX1|E9AEX1_LEIMA	6	Arginase OS=Leishmania major OX=5664 GN=LMJF_35_1480 PE=3 SV=1
CUG54525.1	6	arginase-like protein, putative [Bodo saltans]
tr|A4HPW0|A4HPW0_LEIBR	6	Asparaginase-like protein OS=Leishmania braziliensis OX=5660 GN=LBRM_35_4670 PE=4 SV=1
tr|A4IDM2|A4IDM2_LEIIN	6	Asparaginase-like protein OS=Leishmania infantum OX=5671 GN=LINF_360053600 PE=4 SV=1
tr|Q4Q0X1|Q4Q0X1_LEIMA	6	Asparaginase-like protein OS=Leishmania major OX=5664 GN=LMJF_36_4430 PE=4 SV=1
tr|A4HWE1|A4HWE1_LEIIN	6	Cytoplasmic l-asparaginase i-like protein OS=Leishmania infantum OX=5671 GN=LINF_150009300 PE=4 SV=1
tr|Q4QFE1|Q4QFE1_LEIMA	6	Cytoplasmic l-asparaginase i-like protein OS=Leishmania major OX=5664 GN=LMJF_15_0390 PE=4 SV=1
CUG87369.1	6	DNA excision repair protein SNF2, putative [Bodo saltans]
CUG89539.1	6	FAD-dependent oxidoreductase, putative [Bodo saltans]
tr|A0A1X0P1G4|A0A1X0P1G4_9TRYP	6	Glyceraldehyde-3-phosphate dehydrogenase OS=Trypanosoma theileri OX=67003 GN=TM35_000071910 PE=3 SV=1
tr|Q38DF3|Q38DF3_TRYB2	6	Glycerol kinase, glycosomal OS=Trypanosoma brucei brucei (strain 927/4 GUTat10.1) OX=185431 GN=Tb09.211.3540 PE=3 SV=1
tr|Q38DF2|Q38DF2_TRYB2	6	Glycerol kinase, glycosomal OS=Trypanosoma brucei brucei (strain 927/4 GUTat10.1) OX=185431 GN=Tb09.211.3550 PE=3 SV=1
tr|Q38DE9|Q38DE9_TRYB2	6	Glycerol kinase, glycosomal OS=Trypanosoma brucei brucei (strain 927/4 GUTat10.1) OX=185431 GN=Tb09.211.3560 PE=3 SV=1
tr|Q38DF0|Q38DF0_TRYB2	6	Glycerol kinase, glycosomal OS=Trypanosoma brucei brucei (strain 927/4 GUTat10.1) OX=185431 GN=Tb09.211.3570 PE=3 SV=1
tr|Q4DUI6|Q4DUI6_TRYCC	6	Glycerol kinase, glycosomal, putative OS=Trypanosoma cruzi (strain CL Brener) OX=353153 GN=Tc00.1047053510661.60 PE=4 SV=1
tr|A4IBJ9|A4IBJ9_LEIIN	6	Glycerol_kinase_-_glycosomal_-_putative OS=Leishmania infantum OX=5671 GN=LINF_350036100 PE=3 SV=1
CUG91120.1	6	homoserine kinase, putative [Bodo saltans]
CUG62955.1	6	Hypothetical protein, putative [Bodo saltans]
CUI15456.1	6	Hypothetical protein, putative [Bodo saltans]
tr|E9AHR1|E9AHR1_LEIIN	6	Hypothetical_protein_-_conserved OS=Leishmania infantum OX=5671 GN=LINF_330033400 PE=4 SV=1
tr|Q38C93|Q38C93_TRYB2	6	Hypoxanthine phosphoribosyltransferase OS=Trypanosoma brucei brucei (strain 927/4 GUTat10.1) OX=185431 GN=Tb10.70.6540 PE=3 SV=1
tr|Q57ZS7|Q57ZS7_TRYB2	6	Inosine-5'-monophosphate dehydrogenase OS=Trypanosoma brucei brucei (strain 927/4 GUTat10.1) OX=185431 GN=Tb927.5.2080 PE=1 SV=1
tr|Q57Y37|Q57Y37_TRYB2	6	Metallophos domain-containing protein OS=Trypanosoma brucei brucei (strain 927/4 GUTat10.1) OX=185431 GN=Tb927.4.4330 PE=4 SV=1
CUG88372.1	6	peroxiredoxin, putative [Bodo saltans]
CUE71951.1	6	phosphoribosyl pyrophosphate synthetase, putative [Bodo saltans]
tr|A4HBT7|A4HBT7_LEIBR	6	Pribosyltran domain-containing protein OS=Leishmania braziliensis OX=5660 GN=XRPT PE=4 SV=1
tr|E9AGU7|E9AGU7_LEIIN	6	Pribosyltran domain-containing protein OS=Leishmania infantum OX=5671 GN=XRPT PE=4 SV=1
tr|Q4QCC2|Q4QCC2_LEIMA	6	Pribosyltran domain-containing protein OS=Leishmania major OX=5664 GN=XRPT PE=4 SV=1
tr|A4HNZ4|A4HNZ4_LEIBR	6	Putative adenylate kinase OS=Leishmania braziliensis OX=5660 GN=LBRM_35_1480 PE=3 SV=1
tr|Q4Q1U0|Q4Q1U0_LEIMA	6	Putative adenylate kinase OS=Leishmania major OX=5664 GN=LMJF_36_1360 PE=3 SV=1
tr|A4HMX5|A4HMX5_LEIBR	6	Putative glycerol kinase, glycosomal OS=Leishmania braziliensis OX=5660 GN=LBRM_34_2990 PE=3 SV=1
tr|E9AFD2|E9AFD2_LEIMA	6	Putative glycerol kinase, glycosomal OS=Leishmania major OX=5664 GN=LMJF_35_3080 PE=3 SV=1
tr|A4ICW1|A4ICW1_LEIIN	6	Putative xylulokinase OS=Leishmania infantum OX=5671 GN=LINF_360007800 PE=3 SV=1
tr|Q4Q252|Q4Q252_LEIMA	6	Putative xylulokinase OS=Leishmania major OX=5664 GN=LMJF_36_0260 PE=3 SV=1
tr|Q385E1|Q385E1_TRYB2	6	Pyruvate, phosphate dikinase OS=Trypanosoma brucei brucei (strain 927/4 GUTat10.1) OX=185431 GN=Tb11.02.4150 PE=3 SV=1
tr|Q4E0Q0|Q4E0Q0_TRYCC	6	Pyruvate, phosphate dikinase OS=Trypanosoma cruzi (strain CL Brener) OX=353153 GN=Tc00.1047053506297.190 PE=3 SV=1
tr|Q4E3P5|Q4E3P5_TRYCC	6	Pyruvate, phosphate dikinase OS=Trypanosoma cruzi (strain CL Brener) OX=353153 GN=Tc00.1047053510101.140 PE=3 SV=1
CUG89582.1	6	short chain dehydrogenase, putative [Bodo saltans]
CUG89602.1	6	sucrose-phosphate synthase-like protein, putative [Bodo saltans]
tr|A4HXJ3|A4HXJ3_LEIIN	6	UDP-sugar pyrophosphorylase OS=Leishmania infantum OX=5671 GN=USP PE=4 SV=1
tr|Q4QE75|Q4QE75_LEIMA	6	UDP-sugar pyrophosphorylase OS=Leishmania major OX=5664 GN=USP PE=2 SV=1
tr|A0A1X0NSQ3|A0A1X0NSQ3_9TRYP	6	UDP-sugar pyrophosphorylase OS=Trypanosoma theileri OX=67003 GN=TM35_000201450 PE=4 SV=1
tr|A4HLV4|A4HLV4_LEIBR	6	Uncharacterized protein OS=Leishmania braziliensis OX=5660 GN=LBRM_33_2700 PE=4 SV=1
tr|E9AC35|E9AC35_LEIMA	6	Uncharacterized protein OS=Leishmania major OX=5664 GN=LMJF_01_0440 PE=4 SV=1
tr|Q4Q3U4|Q4Q3U4_LEIMA	6	Uncharacterized protein OS=Leishmania major OX=5664 GN=LMJF_33_2430 PE=4 SV=1
tr|Q388U0|Q388U0_TRYB2	6	Uncharacterized protein OS=Trypanosoma brucei brucei (strain 927/4 GUTat10.1) OX=185431 GN=Tb10.389.0400 PE=4 SV=1
tr|Q57XL7|Q57XL7_TRYB2	6	Uncharacterized protein OS=Trypanosoma brucei brucei (strain 927/4 GUTat10.1) OX=185431 GN=Tb927.7.2570 PE=4 SV=1
tr|Q4DY09|Q4DY09_TRYCC	6	Uncharacterized protein OS=Trypanosoma cruzi (strain CL Brener) OX=353153 GN=Tc00.1047053506357.190 PE=4 SV=1
tr|Q4DUX1|Q4DUX1_TRYCC	6	Uncharacterized protein OS=Trypanosoma cruzi (strain CL Brener) OX=353153 GN=Tc00.1047053506605.100 PE=4 SV=1
tr|Q4DVG8|Q4DVG8_TRYCC	6	Uncharacterized protein OS=Trypanosoma cruzi (strain CL Brener) OX=353153 GN=Tc00.1047053506859.70 PE=4 SV=1
tr|Q4DJN7|Q4DJN7_TRYCC	6	Uncharacterized protein OS=Trypanosoma cruzi (strain CL Brener) OX=353153 GN=Tc00.1047053508891.40 PE=4 SV=1
tr|Q4D8F3|Q4D8F3_TRYCC	6	Uncharacterized protein OS=Trypanosoma cruzi (strain CL Brener) OX=353153 GN=Tc00.1047053511761.10 PE=4 SV=1
tr|Q4DJA1|Q4DJA1_TRYCC	6	Uncharacterized protein OS=Trypanosoma cruzi (strain CL Brener) OX=353153 GN=Tc00.1047053511815.40 PE=4 SV=1
tr|A0A1X0NK21|A0A1X0NK21_9TRYP	6	Uncharacterized protein OS=Trypanosoma theileri OX=67003 GN=TM35_000381010 PE=4 SV=1
tr|A4H964|A4H964_LEIBR	6	USP domain-containing protein OS=Leishmania braziliensis OX=5660 GN=LBRM_17_1200 PE=4 SV=1
tr|A4H971|A4H971_LEIBR	6	USP protein OS=Leishmania braziliensis OX=5660 GN=USP PE=4 SV=1
tr|A0A1X0P984|A0A1X0P984_9TRYP	6	Xylulokinase OS=Trypanosoma theileri OX=67003 GN=TM35_000025190 PE=4 SV=1
tr|A0A1X0NKP9|A0A1X0NKP9_9TRYP	5.87	M20_dimer domain-containing protein OS=Trypanosoma theileri OX=67003 GN=TM35_000371240 PE=4 SV=1
tr|Q7YWB6|Q7YWB6_LEIMA	5.87	FAD-binding PCMH-type domain-containing protein OS=Leishmania major OX=5664 GN=ADS1 PE=4 SV=1
tr|Q4D2F1|Q4D2F1_TRYCC	5.87	NERD domain-containing protein OS=Trypanosoma cruzi (strain CL Brener) OX=353153 GN=Tc00.1047053509797.50 PE=4 SV=1
tr|A4I5X6|A4I5X6_LEIIN	5.72	Glyceraldehyde-3-phosphate dehydrogenase OS=Leishmania infantum OX=5671 GN=LINF_300035000 PE=3 SV=1
tr|Q4Q6Z5|Q4Q6Z5_LEIMA	5.72	Glyceraldehyde-3-phosphate dehydrogenase OS=Leishmania major OX=5664 GN=LMJF_30_2970 PE=3 SV=1
tr|Q4Q6Z4|Q4Q6Z4_LEIMA	5.72	Glyceraldehyde-3-phosphate dehydrogenase OS=Leishmania major OX=5664 GN=LMJF_30_2980 PE=3 SV=1
CUG83569.1	5.72	Hypothetical protein, putative [Bodo saltans]
CUE74260.1	5.72	Hypothetical protein, putative [Bodo saltans]
tr|A4HAA5|A4HAA5_LEIBR	5.72	Inosine-5'-monophosphate dehydrogenase OS=Leishmania braziliensis OX=5660 GN=LBRM_19_1820 PE=3 SV=1
tr|A4HYI5|A4HYI5_LEIIN	5.72	Inosine-5'-monophosphate dehydrogenase OS=Leishmania infantum OX=5671 GN=LINF_190022000 PE=3 SV=1
tr|Q4QD53|Q4QD53_LEIMA	5.72	Inosine-5'-monophosphate dehydrogenase OS=Leishmania major OX=5664 GN=LMJF_19_1560 PE=3 SV=1
CUF86223.1	5.72	membrane-associated protein, putative [Bodo saltans]
tr|A4IE00|A4IE00_LEIIN	5.72	Paraflagellar_rod_component_-_putative OS=Leishmania infantum OX=5671 GN=LINF_360068600 PE=4 SV=1
tr|A4HEZ3|A4HEZ3_LEIBR	5.72	Prefoldin subunit 3 OS=Leishmania braziliensis OX=5660 GN=LBRM_26_1400 PE=3 SV=1
tr|A4HRG7|A4HRG7_LEIIN	5.72	Protein_of_uncharacterized_function_(DUF791)_-_pu tative OS=Leishmania infantum OX=5671 GN=LINF_010009500 PE=4 SV=1
tr|A0A1X0NJX2|A0A1X0NJX2_9TRYP	5.72	Putative glycerate kinase OS=Trypanosoma theileri OX=67003 GN=TM35_000391500 PE=4 SV=1
tr|A0A1X0NLE3|A0A1X0NLE3_9TRYP	5.72	Putative glycerate kinase OS=Trypanosoma theileri OX=67003 GN=TM35_000391530 PE=4 SV=1
tr|Q4DBP7|Q4DBP7_TRYCC	5.72	Tyrosine-protein phosphatase domain-containing protein OS=Trypanosoma cruzi (strain CL Brener) OX=353153 GN=Tc00.1047053508601.141 PE=4 SV=1
tr|A4HQA5|A4HQA5_LEIBR	5.72	Uncharacterized protein OS=Leishmania braziliensis OX=5660 GN=LBRM_35_6170 PE=4 SV=1
tr|Q4Q163|Q4Q163_LEIMA	5.72	Uncharacterized protein OS=Leishmania major OX=5664 GN=LMJF_36_3550 PE=4 SV=1
tr|Q4Q0H3|Q4Q0H3_LEIMA	5.72	Uncharacterized protein OS=Leishmania major OX=5664 GN=LMJF_36_5870 PE=4 SV=1
tr|A0A1X0NQ99|A0A1X0NQ99_9TRYP	5.72	Uncharacterized protein OS=Trypanosoma theileri OX=67003 GN=TM35_000292410 PE=4 SV=1
tr|A0A1X0P026|A0A1X0P026_9TRYP	5.46	FAD-binding PCMH-type domain-containing protein OS=Trypanosoma theileri OX=67003 GN=TM35_000091330 PE=4 SV=1
tr|A4HFX9|A4HFX9_LEIBR	5.46	FAD-binding PCMH-type domain-containing protein OS=Leishmania braziliensis OX=5660 GN=LBRM_27_2200 PE=4 SV=1
tr|A4H6W2|A4H6W2_LEIBR	5.46	Glucose-6-phosphate isomerase OS=Leishmania braziliensis OX=5660 GN=PGI PE=3 SV=1
CUI12702.1	5.46	kinesin-like protein, putative [Bodo saltans]
tr|A4HNK9|A4HNK9_LEIBR	5.46	Amidohydro-rel domain-containing protein OS=Leishmania braziliensis OX=5660 GN=LBRM_35_0080 PE=4 SV=1
tr|A4I309|A4I309_LEIIN	5.46	FAD-binding PCMH-type domain-containing protein OS=Leishmania infantum OX=5671 GN=LINF_270027300 PE=4 SV=1
tr|A4I481|A4I481_LEIIN	5.46	FAD-binding PCMH-type domain-containing protein OS=Leishmania infantum OX=5671 GN=LINF_290007800 PE=4 SV=1
tr|E9ADI2|E9ADI2_LEIMA	5.46	FAD-binding PCMH-type domain-containing protein OS=Leishmania major OX=5664 GN=LMJF_27_2020 PE=4 SV=1
tr|E9ADN0|E9ADN0_LEIMA	5.46	FAD-binding PCMH-type domain-containing protein OS=Leishmania major OX=5664 GN=LMJF_29_0280 PE=4 SV=1
tr|Q585R0|Q585R0_TRYB2	5.46	FAD-binding PCMH-type domain-containing protein OS=Trypanosoma brucei brucei (strain 927/4 GUTat10.1) OX=185431 GN=Tb927.6.1500 PE=4 SV=1
tr|A0A1X0P2J0|A0A1X0P2J0_9TRYP	5.46	FAD-binding PCMH-type domain-containing protein OS=Trypanosoma theileri OX=67003 GN=TM35_000075050 PE=4 SV=1
tr|E9AGE1|E9AGE1_LEIIN	5.46	Glucose-6-phosphate isomerase OS=Leishmania infantum OX=5671 GN=PGI PE=3 SV=1
tr|Q4QGN9|Q4QGN9_LEIMA	5.46	Glucose-6-phosphate isomerase OS=Leishmania major OX=5664 GN=PGI PE=3 SV=1
tr|A4I2Y7|A4I2Y7_LEIIN	5.46	Glycosomal phosphoenolpyruvate carboxykinase, putative OS=Leishmania infantum OX=5671 GN=LINF_270024900 PE=3 SV=1
tr|Q4D8V7|Q4D8V7_TRYCC	5.46	Glycosomal phosphoenolpyruvate carboxykinase, putative OS=Trypanosoma cruzi (strain CL Brener) OX=353153 GN=Tc00.1047053507547.90 PE=3 SV=1
CUE64420.1	5.46	Hypothetical protein, putative [Bodo saltans]
CUG06309.1	5.46	Hypothetical protein, putative, partial [Bodo saltans]
tr|A4HVI8|A4HVI8_LEIIN	5.46	Hypothetical_protein_-_conserved OS=Leishmania infantum OX=5671 GN=LINF_130010800 PE=4 SV=1
tr|Q4CYZ6|Q4CYZ6_TRYCC	5.46	M20_dimer domain-containing protein OS=Trypanosoma cruzi (strain CL Brener) OX=353153 GN=Tc00.1047053507689.30 PE=4 SV=1
tr|Q4CYZ5|Q4CYZ5_TRYCC	5.46	M20_dimer domain-containing protein OS=Trypanosoma cruzi (strain CL Brener) OX=353153 GN=Tc00.1047053507689.40 PE=4 SV=1
tr|Q4CYZ4|Q4CYZ4_TRYCC	5.46	M20_dimer domain-containing protein OS=Trypanosoma cruzi (strain CL Brener) OX=353153 GN=Tc00.1047053507689.50 PE=4 SV=1
tr|Q4CR09|Q4CR09_TRYCC	5.46	M20_dimer domain-containing protein OS=Trypanosoma cruzi (strain CL Brener) OX=353153 GN=Tc00.1047053510837.20 PE=4 SV=1
tr|A0A1X0NEY7|A0A1X0NEY7_9TRYP	5.46	M20_dimer domain-containing protein OS=Trypanosoma theileri OX=67003 GN=TM35_001971020 PE=4 SV=1
tr|Q4DGA2|Q4DGA2_TRYCC	5.46	Pribosyltran domain-containing protein OS=Trypanosoma cruzi (strain CL Brener) OX=353153 GN=Tc00.1047053506457.40 PE=4 SV=1
tr|Q4DRC3|Q4DRC3_TRYCC	5.46	Pribosyltran domain-containing protein OS=Trypanosoma cruzi (strain CL Brener) OX=353153 GN=Tc00.1047053509693.80 PE=4 SV=1
tr|A4HFV1|A4HFV1_LEIBR	5.46	Putative glycosomal phosphoenolpyruvate carboxykinase OS=Leishmania braziliensis OX=5660 GN=LBRM_27_1920 PE=3 SV=1
tr|A4HFV3|A4HFV3_LEIBR	5.46	Putative glycosomal phosphoenolpyruvate carboxykinase OS=Leishmania braziliensis OX=5660 GN=LBRM_27_1930 PE=4 SV=1
tr|A4HFV4|A4HFV4_LEIBR	5.46	Putative glycosomal phosphoenolpyruvate carboxykinase OS=Leishmania braziliensis OX=5660 GN=LBRM_27_1940 PE=4 SV=1
tr|E9ADF8|E9ADF8_LEIMA	5.46	Putative glycosomal phosphoenolpyruvate carboxykinase OS=Leishmania major OX=5664 GN=LMJF_27_1805 PE=3 SV=1
tr|E9ADF9|E9ADF9_LEIMA	5.46	Putative glycosomal phosphoenolpyruvate carboxykinase OS=Leishmania major OX=5664 GN=LMJF_27_1810 PE=3 SV=1
CUG90908.1	5.46	translation initiation factor Elf2b, putative [Bodo saltans]
tr|Q4QG95|Q4QG95_LEIMA	5.46	Uncharacterized protein OS=Leishmania major OX=5664 GN=LMJF_13_0590 PE=4 SV=1
tr|Q386P8|Q386P8_TRYB2	5.46	Uncharacterized protein OS=Trypanosoma brucei brucei (strain 927/4 GUTat10.1) OX=185431 GN=Tb11.02.0220 PE=4 SV=1
tr|Q4D0K7|Q4D0K7_TRYCC	5.46	Uncharacterized protein OS=Trypanosoma cruzi (strain CL Brener) OX=353153 GN=Tc00.1047053504247.10 PE=4 SV=1
tr|Q4CQT0|Q4CQT0_TRYCC	5.46	Uncharacterized protein OS=Trypanosoma cruzi (strain CL Brener) OX=353153 GN=Tc00.1047053507945.20 PE=4 SV=1
tr|Q4E355|Q4E355_TRYCC	5.46	Uncharacterized protein OS=Trypanosoma cruzi (strain CL Brener) OX=353153 GN=Tc00.1047053508741.170 PE=4 SV=1
tr|Q4CNI8|Q4CNI8_TRYCC	5.46	Uncharacterized protein OS=Trypanosoma cruzi (strain CL Brener) OX=353153 GN=Tc00.1047053509139.10 PE=4 SV=1
tr|A0A1X0NWC4|A0A1X0NWC4_9TRYP	5.46	Uncharacterized protein OS=Trypanosoma theileri OX=67003 GN=TM35_000142160 PE=4 SV=1
tr|A0A1X0NGS9|A0A1X0NGS9_9TRYP	5.46	Uncharacterized protein OS=Trypanosoma theileri OX=67003 GN=TM35_000791050 PE=4 SV=1
CUG88796.1	5.39	cation ATPase alpha subunit, putative, partial [Bodo saltans]
tr|Q4CNT9|Q4CNT9_TRYCC	5.39	Dispersed gene family protein 1 (DGF-1), putative OS=Trypanosoma cruzi (strain CL Brener) OX=353153 GN=Tc00.1047053507379.9 PE=4 SV=1
tr|A4HB57|A4HB57_LEIBR	5.39	Glucose-6-phosphate 1-epimerase OS=Leishmania braziliensis OX=5660 GN=LBRM_20_2970 PE=3 SV=1
tr|A4IAA4|A4IAA4_LEIIN	5.39	Glucose-6-phosphate 1-epimerase OS=Leishmania infantum OX=5671 GN=LINF_340040800 PE=3 SV=1
CUF20798.1	5.39	GP46-like surface antigen, putative [Bodo saltans]
CUI13112.1	5.39	Hypothetical protein, putative [Bodo saltans]
CUG86829.1	5.39	protein disulfide isomerase, putative [Bodo saltans]
tr|Q4DC09|Q4DC09_TRYCC	5.33	Galactokinase, putative OS=Trypanosoma cruzi (strain CL Brener) OX=353153 GN=Tc00.1047053507009.40 PE=4 SV=1
tr|Q4DFH6|Q4DFH6_TRYCC	5.33	Galactokinase, putative OS=Trypanosoma cruzi (strain CL Brener) OX=353153 GN=Tc00.1047053510667.120 PE=4 SV=1
tr|A4HMH5|A4HMH5_LEIBR	5.33	Rieske domain-containing protein OS=Leishmania braziliensis OX=5660 GN=LBRM_34_1450 PE=4 SV=1
tr|A4IB55|A4IB55_LEIIN	5.33	Rieske domain-containing protein OS=Leishmania infantum OX=5671 GN=LINF_350020400 PE=4 SV=2
tr|E9AEX6|E9AEX6_LEIMA	5.33	Rieske domain-containing protein OS=Leishmania major OX=5664 GN=LMJF_35_1540 PE=4 SV=1
tr|Q38D40|Q38D40_TRYB2	5.33	Rieske domain-containing protein OS=Trypanosoma brucei brucei (strain 927/4 GUTat10.1) OX=185431 GN=Tb09.211.4700 PE=4 SV=1
tr|Q4DP34|Q4DP34_TRYCC	5.33	Rieske domain-containing protein OS=Trypanosoma cruzi (strain CL Brener) OX=353153 GN=Tc00.1047053506999.90 PE=4 SV=1
tr|Q4DS82|Q4DS82_TRYCC	5.33	Rieske domain-containing protein OS=Trypanosoma cruzi (strain CL Brener) OX=353153 GN=Tc00.1047053510759.120 PE=4 SV=1
tr|A4HMQ5|A4HMQ5_LEIBR	5.33	Uncharacterized protein OS=Leishmania braziliensis OX=5660 GN=LBRM_34_2260 PE=4 SV=1
tr|A4I5B7|A4I5B7_LEIIN	5.33	50S_ribosome-binding_GTPase_-_putative OS=Leishmania infantum OX=5671 GN=LINF_300014000 PE=4 SV=1
CUG89087.1	5.33	adenylate kinase, putative [Bodo saltans]
tr|E9AII9|E9AII9_LEIBR	5.33	Coatomer subunit beta OS=Leishmania braziliensis OX=5660 GN=LBRM_20_5560 PE=4 SV=1
tr|A4HYX7|A4HYX7_LEIIN	5.33	Coatomer subunit beta OS=Leishmania infantum OX=5671 GN=LINF_200018700 PE=4 SV=1
tr|Q4QCR1|Q4QCR1_LEIMA	5.33	Coatomer subunit beta OS=Leishmania major OX=5664 GN=LMJF_20_1350 PE=4 SV=1
tr|A4HAM2|A4HAM2_LEIBR	5.33	Contig, possible fusion of chromosomes 20 and 34 OS=Leishmania braziliensis OX=5660 GN=LBRM_20_1060 PE=4 SV=1
tr|A4HAM4|A4HAM4_LEIBR	5.33	Contig, possible fusion of chromosomes 20 and 34 OS=Leishmania braziliensis OX=5660 GN=LBRM_20_1080 PE=4 SV=1
tr|A4HBJ1|A4HBJ1_LEIBR	5.33	Contig, possible fusion of chromosomes 20 and 34 OS=Leishmania braziliensis OX=5660 GN=LBRM_20_4310 PE=4 SV=1
tr|Q583L2|Q583L2_TRYB2	5.33	DDE_Tnp_1 domain-containing protein OS=Trypanosoma brucei brucei (strain 927/4 GUTat10.1) OX=185431 GN=Tb927.3.1050 PE=4 SV=1
tr|Q4CN40|Q4CN40_TRYCC	5.33	Dihydroxyacetone kinase 1-like, putative OS=Trypanosoma cruzi (strain CL Brener) OX=353153 GN=Tc00.1047053503983.20 PE=4 SV=1
tr|Q4DU97|Q4DU97_TRYCC	5.33	Dihydroxyacetone kinase 1-like, putative OS=Trypanosoma cruzi (strain CL Brener) OX=353153 GN=Tc00.1047053507011.200 PE=4 SV=1
tr|Q4Q7L9|Q4Q7L9_LEIMA	5.33	G domain-containing protein OS=Leishmania major OX=5664 GN=LMJF_30_0840 PE=4 SV=1
tr|A0A1X0P569|A0A1X0P569_9TRYP	5.33	Galactokinase OS=Trypanosoma theileri OX=67003 GN=TM35_000043080 PE=4 SV=1
CUE66523.1	5.33	GPI-anchored surface protein, putative, partial [Bodo saltans]
tr|A0A1X0NL81|A0A1X0NL81_9TRYP	5.33	Histidine ammonia-lyase OS=Trypanosoma theileri OX=67003 GN=TM35_000341360 PE=3 SV=1
CUE85819.1	5.33	Hypothetical protein, putative [Bodo saltans]
CUG87483.1	5.33	Hypothetical protein, putative [Bodo saltans]
CUG87840.1	5.33	Hypothetical protein, putative [Bodo saltans]
CUG89441.1	5.33	Hypothetical protein, putative [Bodo saltans]
tr|A4I2I7|A4I2I7_LEIIN	5.33	Hypothetical_protein_-_conserved OS=Leishmania infantum OX=5671 GN=LINF_260030800 PE=4 SV=1
tr|A0A1X0P9B8|A0A1X0P9B8_9TRYP	5.33	Nudix hydrolase domain-containing protein OS=Trypanosoma theileri OX=67003 GN=TM35_000025150 PE=4 SV=1
tr|A4HPH9|A4HPH9_LEIBR	5.33	Peptidyl-prolyl cis-trans isomerase OS=Leishmania braziliensis OX=5660 GN=CYP10 PE=3 SV=1
tr|A4IDA1|A4IDA1_LEIIN	5.33	Peptidyl-prolyl cis-trans isomerase OS=Leishmania infantum OX=5671 GN=CYP10 PE=3 SV=1
tr|Q4Q1A6|Q4Q1A6_LEIMA	5.33	Peptidyl-prolyl cis-trans isomerase OS=Leishmania major OX=5664 GN=CYP10 PE=3 SV=1
tr|A4HVT2|A4HVT2_LEIIN	5.33	Phospholipid-transporting ATPase OS=Leishmania infantum OX=5671 GN=LINF_130020800 PE=3 SV=1
tr|A0A1X0NUY0|A0A1X0NUY0_9TRYP	5.33	Pyruvate, phosphate dikinase OS=Trypanosoma theileri OX=67003 GN=TM35_000161420 PE=3 SV=1
tr|A0A1X0P5Z9|A0A1X0P5Z9_9TRYP	5.33	Rieske domain-containing protein OS=Trypanosoma theileri OX=67003 GN=TM35_000044920 PE=4 SV=1
tr|Q4Q443|Q4Q443_LEIMA	5.33	RRM domain-containing protein OS=Leishmania major OX=5664 GN=LMJF_33_1440 PE=4 SV=1
CUG89701.1	5.33	sedoheptulose-1,7-bisphosphatase, putative [Bodo saltans]
tr|A4IAU2|A4IAU2_LEIIN	5.33	Sperm-tail_PG-rich_repeat_-_putative OS=Leishmania infantum OX=5671 GN=LINF_350009400 PE=4 SV=1
tr|A4H8J9|A4H8J9_LEIBR	5.33	Uncharacterized protein OS=Leishmania braziliensis OX=5660 GN=LBRM_16_0760 PE=4 SV=1
tr|A4HF95|A4HF95_LEIBR	5.33	Uncharacterized protein OS=Leishmania braziliensis OX=5660 GN=LBRM_26_2440 PE=4 SV=1
tr|A4HI40|A4HI40_LEIBR	5.33	Uncharacterized protein OS=Leishmania braziliensis OX=5660 GN=LBRM_30_0970 PE=4 SV=1
tr|A4HMJ9|A4HMJ9_LEIBR	5.33	Uncharacterized protein OS=Leishmania braziliensis OX=5660 GN=LBRM_34_1690 PE=4 SV=1
tr|Q4Q8U1|Q4Q8U1_LEIMA	5.33	Uncharacterized protein OS=Leishmania major OX=5664 GN=LMJF_26_2500 PE=4 SV=1
tr|E9AEM0|E9AEM0_LEIMA	5.33	Uncharacterized protein OS=Leishmania major OX=5664 GN=LMJF_35_0430 PE=4 SV=1
tr|Q38FY8|Q38FY8_TRYB2	5.33	Uncharacterized protein OS=Trypanosoma brucei brucei (strain 927/4 GUTat10.1) OX=185431 GN=Tb09.160.0510 PE=4 SV=1
tr|Q4GYD4|Q4GYD4_TRYB2	5.33	Uncharacterized protein OS=Trypanosoma brucei brucei (strain 927/4 GUTat10.1) OX=185431 GN=TB927.1.4440 PE=4 SV=1
tr|Q4DAQ6|Q4DAQ6_TRYCC	5.33	Uncharacterized protein OS=Trypanosoma cruzi (strain CL Brener) OX=353153 GN=Tc00.1047053503925.50 PE=4 SV=1
tr|Q4D3S4|Q4D3S4_TRYCC	5.33	Uncharacterized protein OS=Trypanosoma cruzi (strain CL Brener) OX=353153 GN=Tc00.1047053510349.20 PE=4 SV=1
tr|A0A1X0P7H7|A0A1X0P7H7_9TRYP	5.33	Uncharacterized protein OS=Trypanosoma theileri OX=67003 GN=TM35_000021210 PE=4 SV=1
tr|Q4CSB0|Q4CSB0_TRYCC	5.18	Mannose-6-phosphate isomerase OS=Trypanosoma cruzi (strain CL Brener) OX=353153 GN=Tc00.1047053503677.10 PE=3 SV=1
tr|A0A1X0NP65|A0A1X0NP65_9TRYP	5.18	Polyol:NADP oxidoreductase OS=Trypanosoma theileri OX=67003 GN=TM35_000291650 PE=4 SV=1
tr|Q4Q741|Q4Q741_LEIMA	5.18	AAA domain-containing protein OS=Leishmania major OX=5664 GN=LMJF_30_2540 PE=4 SV=1
tr|Q4DM53|Q4DM53_TRYCC	5.18	TOG domain-containing protein OS=Trypanosoma cruzi (strain CL Brener) OX=353153 GN=Tc00.1047053506425.40 PE=4 SV=1
tr|A0A1X0NV02|A0A1X0NV02_9TRYP	5.18	Uncharacterized protein OS=Trypanosoma theileri OX=67003 GN=TM35_000191840 PE=4 SV=1
tr|Q4QED2|Q4QED2_LEIMA	5.09	ACB domain-containing protein OS=Leishmania major OX=5664 GN=LMJF_17_0620 PE=1 SV=1
tr|Q4CUL1|Q4CUL1_TRYCC	5.09	FCP1 homology domain-containing protein OS=Trypanosoma cruzi (strain CL Brener) OX=353153 GN=Tc00.1047053430605.20 PE=4 SV=1
tr|Q4CWP4|Q4CWP4_TRYCC	5.09	FCP1 homology domain-containing protein OS=Trypanosoma cruzi (strain CL Brener) OX=353153 GN=Tc00.1047053509353.40 PE=4 SV=1
tr|A4HXW0|A4HXW0_LEIIN	5.09	Hypothetical_protein_-_conserved OS=Leishmania infantum OX=5671 GN=LINF_180013800 PE=4 SV=1
tr|A0A1X0NSZ9|A0A1X0NSZ9_9TRYP	5.09	M20_dimer domain-containing protein OS=Trypanosoma theileri OX=67003 GN=TM35_000202460 PE=4 SV=1
tr|A4H9J5|A4H9J5_LEIBR	5.09	Uncharacterized protein OS=Leishmania braziliensis OX=5660 GN=LBRM_18_0930 PE=4 SV=1
tr|A4H9S5|A4H9S5_LEIBR	5.09	Uncharacterized protein OS=Leishmania braziliensis OX=5660 GN=LbrM_18_1770 PE=4 SV=2
tr|Q4DZQ1|Q4DZQ1_TRYCC	5.09	Uncharacterized protein OS=Trypanosoma cruzi (strain CL Brener) OX=353153 GN=Tc00.1047053507711.270 PE=4 SV=1
tr|Q4DBN6|Q4DBN6_TRYCC	5.09	Uncharacterized protein OS=Trypanosoma cruzi (strain CL Brener) OX=353153 GN=Tc00.1047053509643.40 PE=4 SV=1
tr|A0A1X0P8C5|A0A1X0P8C5_9TRYP	5.09	Uncharacterized protein OS=Trypanosoma theileri OX=67003 GN=TM35_000034330 PE=4 SV=1
tr|Q386C9|Q386C9_TRYB2	5.09	A_deaminase domain-containing protein OS=Trypanosoma brucei brucei (strain 927/4 GUTat10.1) OX=185431 GN=Tb11.02.1340 PE=4 SV=1
tr|Q4DII0|Q4DII0_TRYCC	5.09	A_deaminase domain-containing protein OS=Trypanosoma cruzi (strain CL Brener) OX=353153 GN=Tc00.1047053506733.20 PE=4 SV=1
tr|Q4D5V1|Q4D5V1_TRYCC	5.09	A_deaminase domain-containing protein OS=Trypanosoma cruzi (strain CL Brener) OX=353153 GN=Tc00.1047053511857.80 PE=4 SV=1
tr|A4HXI1|A4HXI1_LEIIN	5.09	AB hydrolase-1 domain-containing protein OS=Leishmania infantum OX=5671 GN=LINF_170017600 PE=4 SV=1
tr|Q4QE87|Q4QE87_LEIMA	5.09	AB hydrolase-1 domain-containing protein OS=Leishmania major OX=5664 GN=LMJF_17_1040 PE=4 SV=1
tr|Q4D8H8|Q4D8H8_TRYCC	5.09	AB hydrolase-1 domain-containing protein OS=Trypanosoma cruzi (strain CL Brener) OX=353153 GN=Tc00.1047053511309.40 PE=4 SV=1
tr|A4IA36|A4IA36_LEIIN	5.09	ACB domain-containing protein OS=Leishmania infantum OX=5671 GN=LINF_340032000 PE=4 SV=1
tr|Q4DUQ8|Q4DUQ8_TRYCC	5.09	Acyl-CoA thioesterase, putative OS=Trypanosoma cruzi (strain CL Brener) OX=353153 GN=Tc00.1047053504149.55 PE=4 SV=1
tr|A0A1X0NN21|A0A1X0NN21_9TRYP	5.09	AMP deaminase OS=Trypanosoma theileri OX=67003 GN=TM35_000301370 PE=4 SV=1
tr|Q4DQN2|Q4DQN2_TRYCC	5.09	APH domain-containing protein OS=Trypanosoma cruzi (strain CL Brener) OX=353153 GN=Tc00.1047053509109.30 PE=4 SV=1
tr|Q4DLZ0|Q4DLZ0_TRYCC	5.09	APH domain-containing protein OS=Trypanosoma cruzi (strain CL Brener) OX=353153 GN=Tc00.1047053510603.160 PE=4 SV=1
tr|A0A1X0P916|A0A1X0P916_9TRYP	5.09	ATP-dependent 6-phosphofructokinase OS=Trypanosoma theileri OX=67003 GN=pfk PE=3 SV=1
CUG26251.1	5.09	carnitine O-palmitoyltransferase, putative [Bodo saltans]
CUG87318.1	5.09	choline/carnitine O-acetyltransferase, putative [Bodo saltans]
CUG87999.1	5.09	clathrin coat assembly protein, putative [Bodo saltans]
tr|E9AGF4|E9AGF4_LEIIN	5.09	Cytochrome c oxidase subunit IV OS=Leishmania infantum OX=5671 GN=LINF_120011900 PE=4 SV=1
CUG94033.1	5.09	cytoplasmic l-asparaginase i-like protein, putative [Bodo saltans]
tr|Q38EW0|Q38EW0_TRYB2	5.09	FCP1 homology domain-containing protein OS=Trypanosoma brucei brucei (strain 927/4 GUTat10.1) OX=185431 GN=Tb09.160.4460 PE=4 SV=1
tr|Q38EV9|Q38EV9_TRYB2	5.09	FCP1 homology domain-containing protein OS=Trypanosoma brucei brucei (strain 927/4 GUTat10.1) OX=185431 GN=Tb09.160.4480 PE=4 SV=1
tr|Q586V2|Q586V2_TRYB2	5.09	Glycosomal phosphoenolpyruvate carboxykinase OS=Trypanosoma brucei brucei (strain 927/4 GUTat10.1) OX=185431 GN=Tb927.2.4210 PE=3 SV=1
CUE97162.1	5.09	Hypothetical protein, putative [Bodo saltans]
CUG32438.1	5.09	Hypothetical protein, putative [Bodo saltans]
CUI14297.1	5.09	Hypothetical protein, putative [Bodo saltans]
CUG74310.1	5.09	Hypothetical protein, putative [Bodo saltans]
CUG85546.1	5.09	Hypothetical protein, putative [Bodo saltans]
CUF74982.1	5.09	Hypothetical protein, putative, partial [Bodo saltans]
CUG35203.1	5.09	Hypothetical protein, putative, partial [Bodo saltans]
tr|A4I4Q8|A4I4Q8_LEIIN	5.09	Hypothetical_protein_-_conserved OS=Leishmania infantum OX=5671 GN=LINF_290027800 PE=4 SV=1
tr|Q4D7V2|Q4D7V2_TRYCC	5.09	M20_dimer domain-containing protein OS=Trypanosoma cruzi (strain CL Brener) OX=353153 GN=Tc00.1047053508971.40 PE=4 SV=1
CUG03748.1	5.09	membrane-associated protein, putative [Bodo saltans]
tr|Q4CYB9|Q4CYB9_TRYCC	5.09	NAD(P)-bd_dom domain-containing protein OS=Trypanosoma cruzi (strain CL Brener) OX=353153 GN=Tc00.1047053503881.20 PE=4 SV=1
tr|Q4DQ62|Q4DQ62_TRYCC	5.09	NAD(P)-bd_dom domain-containing protein OS=Trypanosoma cruzi (strain CL Brener) OX=353153 GN=Tc00.1047053508119.120 PE=4 SV=1
tr|A4HJT4|A4HJT4_LEIBR	5.09	Nudix hydrolase domain-containing protein OS=Leishmania braziliensis OX=5660 GN=LBRM_31_3320 PE=4 SV=1
tr|A4HI96|A4HI96_LEIBR	5.09	p1/s1 nuclease OS=Leishmania braziliensis OX=5660 GN=LBRM_30_1560 PE=4 SV=1
tr|A0A1X0NKY6|A0A1X0NKY6_9TRYP	5.09	PALP domain-containing protein OS=Trypanosoma theileri OX=67003 GN=TM35_000361570 PE=4 SV=1
CUG91688.1	5.09	phosphofructokinase, putative [Bodo saltans]
CUG91042.1	5.09	phosphoglycerate kinase, putative [Bodo saltans]
tr|Q57V31|Q57V31_TRYB2	5.09	Pribosyltran domain-containing protein OS=Trypanosoma brucei brucei (strain 927/4 GUTat10.1) OX=185431 GN=Tb927.7.1790 PE=4 SV=1
tr|A0A1X0NZ92|A0A1X0NZ92_9TRYP	5.09	Pribosyltran domain-containing protein OS=Trypanosoma theileri OX=67003 GN=TM35_000122350 PE=4 SV=1
tr|A4HN39|A4HN39_LEIBR	5.09	Putative ribulose-phosphate 3-epimerase OS=Leishmania braziliensis OX=5660 GN=LBRM_34_3660 PE=4 SV=1
tr|A4IBQ7|A4IBQ7_LEIIN	5.09	Putative ribulose-phosphate 3-epimerase OS=Leishmania infantum OX=5671 GN=LINF_350042200 PE=4 SV=1
tr|A0A1X0P1U5|A0A1X0P1U5_9TRYP	5.09	TSNAXIP1_N domain-containing protein OS=Trypanosoma theileri OX=67003 GN=TM35_000072450 PE=4 SV=1
tr|Q4D4H4|Q4D4H4_TRYCC	5.09	UBA domain-containing protein OS=Trypanosoma cruzi (strain CL Brener) OX=353153 GN=Tc00.1047053506399.60 PE=4 SV=1
tr|Q4D4W8|Q4D4W8_TRYCC	5.09	UBA domain-containing protein OS=Trypanosoma cruzi (strain CL Brener) OX=353153 GN=Tc00.1047053511909.70 PE=4 SV=1
tr|A0A1X0NSB8|A0A1X0NSB8_9TRYP	5.09	Ubiquitin hydrolase OS=Trypanosoma theileri OX=67003 GN=TM35_000221720 PE=3 SV=1
tr|Q4E259|Q4E259_TRYCC	5.09	Ubiquitin hydrolase, putative OS=Trypanosoma cruzi (strain CL Brener) OX=353153 GN=Tc00.1047053508707.180 PE=3 SV=1
tr|Q4DCS7|Q4DCS7_TRYCC	5.09	Ubiquitin hydrolase, putative OS=Trypanosoma cruzi (strain CL Brener) OX=353153 GN=Tc00.1047053509073.30 PE=3 SV=1
tr|A4HEI7|A4HEI7_LEIBR	5.09	Uncharacterized protein OS=Leishmania braziliensis OX=5660 GN=LbrM_25_2440 PE=4 SV=1
tr|Q4QDV6|Q4QDV6_LEIMA	5.09	Uncharacterized protein OS=Leishmania major OX=5664 GN=LMJF_18_0860 PE=4 SV=1
tr|Q4CQ96|Q4CQ96_TRYCC	5.09	Uncharacterized protein OS=Trypanosoma cruzi (strain CL Brener) OX=353153 GN=Tc00.1047053503399.10 PE=4 SV=1
tr|Q4DG47|Q4DG47_TRYCC	5.09	Uncharacterized protein OS=Trypanosoma cruzi (strain CL Brener) OX=353153 GN=Tc00.1047053510761.4 PE=4 SV=1
tr|A0A1X0PAA7|A0A1X0PAA7_9TRYP	5.09	Uncharacterized protein OS=Trypanosoma theileri OX=67003 GN=TM35_000014300 PE=4 SV=1
tr|A4HP58|A4HP58_LEIBR	5.06	60S ribosomal protein L37a OS=Leishmania braziliensis OX=5660 GN=LBRM_35_2130 PE=3 SV=1
tr|A4HZI8|A4HZI8_LEIIN	5.06	60S ribosomal protein L37a OS=Leishmania infantum OX=5671 GN=LINF_210028000 PE=3 SV=1
tr|Q4QC01|Q4QC01_LEIMA	5.06	60S ribosomal protein L37a OS=Leishmania major OX=5664 GN=LMJF_21_1820 PE=3 SV=1
tr|Q4DJT8|Q4DJT8_TRYCC	5.06	Mevalonate kinase OS=Trypanosoma cruzi (strain CL Brener) OX=353153 GN=Tc00.1047053509237.10 PE=3 SV=1
tr|A4HLC4|A4HLC4_LEIBR	5.06	60S ribosomal protein L37a OS=Leishmania braziliensis OX=5660 GN=LBRM_33_0880 PE=3 SV=1
tr|A4HMD9|A4HMD9_LEIBR	5.06	FAD-binding FR-type domain-containing protein OS=Leishmania braziliensis OX=5660 GN=LBRM_34_1090 PE=4 SV=1
tr|A4IB12|A4IB12_LEIIN	5.06	FAD-binding FR-type domain-containing protein OS=Leishmania infantum OX=5671 GN=LINF_350016600 PE=4 SV=1
tr|E9AEU1|E9AEU1_LEIMA	5.06	FAD-binding FR-type domain-containing protein OS=Leishmania major OX=5664 GN=LMJF_35_1180 PE=4 SV=1
CUG87119.1	5.06	leucine-rich repeat protein, putative, partial [Bodo saltans]
CUF35269.1	5.06	membrane-associated protein, putative [Bodo saltans]
tr|A0A1X0PA70|A0A1X0PA70_9TRYP	5.06	PlsC domain-containing protein OS=Trypanosoma theileri OX=67003 GN=TM35_000014000 PE=4 SV=1
tr|A4H434|A4H434_LEIBR	5.06	Putative tRNA nucleotidyltransferase OS=Leishmania braziliensis OX=5660 GN=LBRM_04_1210 PE=3 SV=1
tr|Q57XA4|Q57XA4_TRYB2	5.06	Uncharacterized protein OS=Trypanosoma brucei brucei (strain 927/4 GUTat10.1) OX=185431 GN=Tb927.7.4880 PE=4 SV=1
CUF99184.1	5.05	Hypothetical protein, putative [Bodo saltans]
tr|Q386W2|Q386W2_TRYB2	5.05	Uncharacterized protein OS=Trypanosoma brucei brucei (strain 927/4 GUTat10.1) OX=185431 GN=Tb11.46.0010 PE=4 SV=1
tr|Q38CW7|Q38CW7_TRYB2	5.05	Cation_ATPase_N domain-containing protein OS=Trypanosoma brucei brucei (strain 927/4 GUTat10.1) OX=185431 GN=Tb09.244.2570 PE=3 SV=1
CUF92439.1	5.05	Hypothetical protein, putative [Bodo saltans]
CUI11830.1	5.05	Hypothetical protein, putative, partial [Bodo saltans]
tr|A0A1X0NNP4|A0A1X0NNP4_9TRYP	5.05	Threonine synthase OS=Trypanosoma theileri OX=67003 GN=TM35_000292240 PE=4 SV=1
tr|Q4Q9T6|Q4Q9T6_LEIMA	5.05	Uncharacterized protein OS=Leishmania major OX=5664 GN=LMJF_25_1550 PE=4 SV=1

## Sheet: Removed - "hypothetical"
ID UniProt entry	GTS1 score	Description
CUG72736.1	7.35	Hypothetical protein, putative [Bodo saltans]
CUG73042.1	7.35	Hypothetical protein, putative [Bodo saltans]
tr|A4HIZ0|A4HIZ0_LEIBR	7.35	Uncharacterized protein OS=Leishmania braziliensis OX=5660 GN=LBRM_31_0260 PE=4 SV=1
tr|Q4D1F6|Q4D1F6_TRYCC	7.35	Uncharacterized protein OS=Trypanosoma cruzi (strain CL Brener) OX=353153 GN=Tc00.1047053504009.30 PE=4 SV=1
tr|Q4DPW7|Q4DPW7_TRYCC	7.35	Uncharacterized protein OS=Trypanosoma cruzi (strain CL Brener) OX=353153 GN=Tc00.1047053507049.160 PE=4 SV=1
tr|A0A1X0NSI3|A0A1X0NSI3_9TRYP	7.35	Uncharacterized protein OS=Trypanosoma theileri OX=67003 GN=TM35_000211240 PE=4 SV=1
CUI11637.1	7.35	Hypothetical protein, putative [Bodo saltans]
CUG05637.1	7.35	Hypothetical protein, putative [Bodo saltans]
CUG06297.1	7.35	Hypothetical protein, putative [Bodo saltans]
CUG49508.1	7.35	Hypothetical protein, putative [Bodo saltans]
CUG61854.1	7.35	Hypothetical protein, putative [Bodo saltans]
CUG94147.1	7.35	Hypothetical protein, putative [Bodo saltans]
tr|A4HW39|A4HW39_LEIIN	7.35	Hypothetical_protein_-_conserved OS=Leishmania infantum OX=5671 GN=LINF_140015800 PE=4 SV=1
tr|A4IDN1|A4IDN1_LEIIN	7.35	Hypothetical_protein_-_conserved OS=Leishmania infantum OX=5671 GN=LINF_360054500 PE=4 SV=2
tr|A4H7Q1|A4H7Q1_LEIBR	7.35	Uncharacterized protein OS=Leishmania braziliensis OX=5660 GN=LBRM_14_0950 PE=4 SV=1
tr|A4HJ50|A4HJ50_LEIBR	7.35	Uncharacterized protein OS=Leishmania braziliensis OX=5660 GN=LBRM_31_0890 PE=4 SV=1
tr|A4HN28|A4HN28_LEIBR	7.35	Uncharacterized protein OS=Leishmania braziliensis OX=5660 GN=LBRM_34_3530 PE=4 SV=1
tr|A4HPW9|A4HPW9_LEIBR	7.35	Uncharacterized protein OS=Leishmania braziliensis OX=5660 GN=LBRM_35_4760 PE=4 SV=1
tr|A4IBP2|A4IBP2_LEIIN	7.35	Uncharacterized protein OS=Leishmania infantum OX=5671 GN=LINJ_35_3620 PE=4 SV=1
tr|Q4QFN8|Q4QFN8_LEIMA	7.35	Uncharacterized protein OS=Leishmania major OX=5664 GN=LMJF_14_0970 PE=4 SV=1
tr|Q4QCX4|Q4QCX4_LEIMA	7.35	Uncharacterized protein OS=Leishmania major OX=5664 GN=LMJF_20_0670 PE=4 SV=1
tr|E9AE47|E9AE47_LEIMA	7.35	Uncharacterized protein OS=Leishmania major OX=5664 GN=LMJF_29_1860 PE=4 SV=1
tr|E9AFI1|E9AFI1_LEIMA	7.35	Uncharacterized protein OS=Leishmania major OX=5664 GN=LMJF_35_3570 PE=4 SV=1
tr|Q4Q0W2|Q4Q0W2_LEIMA	7.35	Uncharacterized protein OS=Leishmania major OX=5664 GN=LMJF_36_4520 PE=4 SV=1
tr|Q389G0|Q389G0_TRYB2	7.35	Uncharacterized protein OS=Trypanosoma brucei brucei (strain 927/4 GUTat10.1) OX=185431 GN=Tb10.26.0060 PE=4 SV=1
tr|Q57U21|Q57U21_TRYB2	7.35	Uncharacterized protein OS=Trypanosoma brucei brucei (strain 927/4 GUTat10.1) OX=185431 GN=Tb927.7.330 PE=4 SV=1
tr|Q4DJG2|Q4DJG2_TRYCC	7.35	Uncharacterized protein OS=Trypanosoma cruzi (strain CL Brener) OX=353153 GN=Tc00.1047053507257.150 PE=4 SV=1
tr|Q4D8L2|Q4D8L2_TRYCC	7.35	Uncharacterized protein OS=Trypanosoma cruzi (strain CL Brener) OX=353153 GN=Tc00.1047053508097.10 PE=4 SV=1
tr|Q4E3H7|Q4E3H7_TRYCC	7.35	Uncharacterized protein OS=Trypanosoma cruzi (strain CL Brener) OX=353153 GN=Tc00.1047053510329.360 PE=4 SV=1
tr|A0A1X0P0W4|A0A1X0P0W4_9TRYP	7.35	Uncharacterized protein OS=Trypanosoma theileri OX=67003 GN=TM35_000083720 PE=4 SV=1
tr|A0A1X0NZY2|A0A1X0NZY2_9TRYP	7.35	Uncharacterized protein OS=Trypanosoma theileri OX=67003 GN=TM35_000093070 PE=4 SV=1
CUG06109.1	7.07	Hypothetical protein, putative, partial [Bodo saltans]
tr|Q388S3|Q388S3_TRYB2	7.07	Uncharacterized protein OS=Trypanosoma brucei brucei (strain 927/4 GUTat10.1) OX=185431 GN=Tb10.389.0210 PE=4 SV=1
CUF33260.1	7.07	Hypothetical protein, putative [Bodo saltans]
tr|Q9GRN1|Q9GRN1_LEIMA	7.07	Uncharacterized protein L8530.05 OS=Leishmania major OX=5664 GN=L8530.05 PE=4 SV=1
tr|A4HLS8|A4HLS8_LEIBR	7.07	Uncharacterized protein OS=Leishmania braziliensis OX=5660 GN=LBRM_33_2440 PE=4 SV=1
tr|Q580K0|Q580K0_TRYB2	7.07	Uncharacterized protein OS=Trypanosoma brucei brucei (strain 927/4 GUTat10.1) OX=185431 GN=Tb927.3.4420 PE=4 SV=1
CUG06292.1	6.81	Hypothetical protein, putative [Bodo saltans]
CUG94146.1	6.81	Hypothetical protein, putative [Bodo saltans]
CUG94145.1	6.81	Hypothetical protein, putative [Bodo saltans]
tr|A4HDJ2|A4HDJ2_LEIBR	6.81	Uncharacterized protein OS=Leishmania braziliensis OX=5660 GN=LBRM_24_1370 PE=4 SV=2
tr|A4HHE1|A4HHE1_LEIBR	6.81	Uncharacterized protein OS=Leishmania braziliensis OX=5660 GN=LBRM_29_1380 PE=4 SV=1
tr|Q38E41|Q38E41_TRYB2	6.81	Uncharacterized protein OS=Trypanosoma brucei brucei (strain 927/4 GUTat10.1) OX=185431 GN=Tb09.211.1140 PE=4 SV=1
tr|Q4DR86|Q4DR86_TRYCC	6.81	Uncharacterized protein OS=Trypanosoma cruzi (strain CL Brener) OX=353153 GN=Tc00.1047053506577.60 PE=4 SV=1
tr|Q4DIV8|Q4DIV8_TRYCC	6.81	Uncharacterized protein OS=Trypanosoma cruzi (strain CL Brener) OX=353153 GN=Tc00.1047053507709.60 PE=4 SV=1
tr|Q4D8E5|Q4D8E5_TRYCC	6.81	Uncharacterized protein OS=Trypanosoma cruzi (strain CL Brener) OX=353153 GN=Tc00.1047053511761.89 PE=4 SV=1
tr|A0A1X0P3T8|A0A1X0P3T8_9TRYP	6.81	Uncharacterized protein OS=Trypanosoma theileri OX=67003 GN=TM35_000051820 PE=4 SV=1
tr|A0A1X0NWT2|A0A1X0NWT2_9TRYP	6.81	Uncharacterized protein OS=Trypanosoma theileri OX=67003 GN=TM35_000131460 PE=4 SV=1
tr|Q4E4L2|Q4E4L2_TRYCC	6.41	Uncharacterized protein OS=Trypanosoma cruzi (strain CL Brener) OX=353153 GN=Tc00.1047053506925.380 PE=4 SV=1
CUF95264.1	6.33	Hypothetical protein, putative [Bodo saltans]
CUG93211.1	6.33	Hypothetical protein, putative, partial [Bodo saltans]
tr|A4I0Y6|A4I0Y6_LEIIN	6.33	Hypothetical_protein_-_conserved OS=Leishmania infantum OX=5671 GN=LINF_240020300 PE=4 SV=1
tr|A4I8Y4|A4I8Y4_LEIIN	6.33	Hypothetical_protein_-_conserved OS=Leishmania infantum OX=5671 GN=LINF_330019500 PE=4 SV=1
tr|A4HLH4|A4HLH4_LEIBR	6.33	Uncharacterized protein OS=Leishmania braziliensis OX=5660 GN=LBRM_33_1400 PE=4 SV=1
tr|Q4QAI3|Q4QAI3_LEIMA	6.33	Uncharacterized protein OS=Leishmania major OX=5664 GN=LMJF_24_1480 PE=4 SV=1
tr|Q4Q471|Q4Q471_LEIMA	6.33	Uncharacterized protein OS=Leishmania major OX=5664 GN=LMJF_33_1190 PE=4 SV=1
tr|Q57TT5|Q57TT5_TRYB2	6.33	Uncharacterized protein OS=Trypanosoma brucei brucei (strain 927/4 GUTat10.1) OX=185431 GN=Tb927.8.6780 PE=4 SV=1
tr|Q4QDX6|Q4QDX6_LEIMA	6.05	Uncharacterized protein OS=Leishmania major OX=5664 GN=LMJF_18_0650 PE=4 SV=1
tr|Q4CSW6|Q4CSW6_TRYCC	6.05	Uncharacterized protein OS=Trypanosoma cruzi (strain CL Brener) OX=353153 GN=Tc00.1047053507013.20 PE=4 SV=1
tr|Q4DVQ2|Q4DVQ2_TRYCC	6.05	Uncharacterized protein OS=Trypanosoma cruzi (strain CL Brener) OX=353153 GN=Tc00.1047053510659.110 PE=4 SV=1
CUG87142.1	6	Hypothetical protein, putative [Bodo saltans]
tr|Q4CTI4|Q4CTI4_TRYCC	6	Uncharacterized protein OS=Trypanosoma cruzi (strain CL Brener) OX=353153 GN=Tc00.1047053503493.10 PE=4 SV=1
CUG62955.1	6	Hypothetical protein, putative [Bodo saltans]
CUI15456.1	6	Hypothetical protein, putative [Bodo saltans]
tr|E9AHR1|E9AHR1_LEIIN	6	Hypothetical_protein_-_conserved OS=Leishmania infantum OX=5671 GN=LINF_330033400 PE=4 SV=1
tr|A4HLV4|A4HLV4_LEIBR	6	Uncharacterized protein OS=Leishmania braziliensis OX=5660 GN=LBRM_33_2700 PE=4 SV=1
tr|E9AC35|E9AC35_LEIMA	6	Uncharacterized protein OS=Leishmania major OX=5664 GN=LMJF_01_0440 PE=4 SV=1
tr|Q4Q3U4|Q4Q3U4_LEIMA	6	Uncharacterized protein OS=Leishmania major OX=5664 GN=LMJF_33_2430 PE=4 SV=1
tr|Q388U0|Q388U0_TRYB2	6	Uncharacterized protein OS=Trypanosoma brucei brucei (strain 927/4 GUTat10.1) OX=185431 GN=Tb10.389.0400 PE=4 SV=1
tr|Q57XL7|Q57XL7_TRYB2	6	Uncharacterized protein OS=Trypanosoma brucei brucei (strain 927/4 GUTat10.1) OX=185431 GN=Tb927.7.2570 PE=4 SV=1
tr|Q4DY09|Q4DY09_TRYCC	6	Uncharacterized protein OS=Trypanosoma cruzi (strain CL Brener) OX=353153 GN=Tc00.1047053506357.190 PE=4 SV=1
tr|Q4DUX1|Q4DUX1_TRYCC	6	Uncharacterized protein OS=Trypanosoma cruzi (strain CL Brener) OX=353153 GN=Tc00.1047053506605.100 PE=4 SV=1
tr|Q4DVG8|Q4DVG8_TRYCC	6	Uncharacterized protein OS=Trypanosoma cruzi (strain CL Brener) OX=353153 GN=Tc00.1047053506859.70 PE=4 SV=1
tr|Q4DJN7|Q4DJN7_TRYCC	6	Uncharacterized protein OS=Trypanosoma cruzi (strain CL Brener) OX=353153 GN=Tc00.1047053508891.40 PE=4 SV=1
tr|Q4D8F3|Q4D8F3_TRYCC	6	Uncharacterized protein OS=Trypanosoma cruzi (strain CL Brener) OX=353153 GN=Tc00.1047053511761.10 PE=4 SV=1
tr|Q4DJA1|Q4DJA1_TRYCC	6	Uncharacterized protein OS=Trypanosoma cruzi (strain CL Brener) OX=353153 GN=Tc00.1047053511815.40 PE=4 SV=1
tr|A0A1X0NK21|A0A1X0NK21_9TRYP	6	Uncharacterized protein OS=Trypanosoma theileri OX=67003 GN=TM35_000381010 PE=4 SV=1
CUG83569.1	5.72	Hypothetical protein, putative [Bodo saltans]
CUE74260.1	5.72	Hypothetical protein, putative [Bodo saltans]
tr|A4HRG7|A4HRG7_LEIIN	5.72	Protein_of_uncharacterized_function_(DUF791)_-_pu tative OS=Leishmania infantum OX=5671 GN=LINF_010009500 PE=4 SV=1
tr|A4HQA5|A4HQA5_LEIBR	5.72	Uncharacterized protein OS=Leishmania braziliensis OX=5660 GN=LBRM_35_6170 PE=4 SV=1
tr|Q4Q163|Q4Q163_LEIMA	5.72	Uncharacterized protein OS=Leishmania major OX=5664 GN=LMJF_36_3550 PE=4 SV=1
tr|Q4Q0H3|Q4Q0H3_LEIMA	5.72	Uncharacterized protein OS=Leishmania major OX=5664 GN=LMJF_36_5870 PE=4 SV=1
tr|A0A1X0NQ99|A0A1X0NQ99_9TRYP	5.72	Uncharacterized protein OS=Trypanosoma theileri OX=67003 GN=TM35_000292410 PE=4 SV=1
CUE64420.1	5.46	Hypothetical protein, putative [Bodo saltans]
CUG06309.1	5.46	Hypothetical protein, putative, partial [Bodo saltans]
tr|A4HVI8|A4HVI8_LEIIN	5.46	Hypothetical_protein_-_conserved OS=Leishmania infantum OX=5671 GN=LINF_130010800 PE=4 SV=1
tr|Q4QG95|Q4QG95_LEIMA	5.46	Uncharacterized protein OS=Leishmania major OX=5664 GN=LMJF_13_0590 PE=4 SV=1
tr|Q386P8|Q386P8_TRYB2	5.46	Uncharacterized protein OS=Trypanosoma brucei brucei (strain 927/4 GUTat10.1) OX=185431 GN=Tb11.02.0220 PE=4 SV=1
tr|Q4D0K7|Q4D0K7_TRYCC	5.46	Uncharacterized protein OS=Trypanosoma cruzi (strain CL Brener) OX=353153 GN=Tc00.1047053504247.10 PE=4 SV=1
tr|Q4CQT0|Q4CQT0_TRYCC	5.46	Uncharacterized protein OS=Trypanosoma cruzi (strain CL Brener) OX=353153 GN=Tc00.1047053507945.20 PE=4 SV=1
tr|Q4E355|Q4E355_TRYCC	5.46	Uncharacterized protein OS=Trypanosoma cruzi (strain CL Brener) OX=353153 GN=Tc00.1047053508741.170 PE=4 SV=1
tr|Q4CNI8|Q4CNI8_TRYCC	5.46	Uncharacterized protein OS=Trypanosoma cruzi (strain CL Brener) OX=353153 GN=Tc00.1047053509139.10 PE=4 SV=1
tr|A0A1X0NWC4|A0A1X0NWC4_9TRYP	5.46	Uncharacterized protein OS=Trypanosoma theileri OX=67003 GN=TM35_000142160 PE=4 SV=1
tr|A0A1X0NGS9|A0A1X0NGS9_9TRYP	5.46	Uncharacterized protein OS=Trypanosoma theileri OX=67003 GN=TM35_000791050 PE=4 SV=1
CUI13112.1	5.39	Hypothetical protein, putative [Bodo saltans]
tr|A4HMQ5|A4HMQ5_LEIBR	5.33	Uncharacterized protein OS=Leishmania braziliensis OX=5660 GN=LBRM_34_2260 PE=4 SV=1
CUE85819.1	5.33	Hypothetical protein, putative [Bodo saltans]
CUG87483.1	5.33	Hypothetical protein, putative [Bodo saltans]
CUG87840.1	5.33	Hypothetical protein, putative [Bodo saltans]
CUG89441.1	5.33	Hypothetical protein, putative [Bodo saltans]
tr|A4I2I7|A4I2I7_LEIIN	5.33	Hypothetical_protein_-_conserved OS=Leishmania infantum OX=5671 GN=LINF_260030800 PE=4 SV=1
tr|A4H8J9|A4H8J9_LEIBR	5.33	Uncharacterized protein OS=Leishmania braziliensis OX=5660 GN=LBRM_16_0760 PE=4 SV=1
tr|A4HF95|A4HF95_LEIBR	5.33	Uncharacterized protein OS=Leishmania braziliensis OX=5660 GN=LBRM_26_2440 PE=4 SV=1
tr|A4HI40|A4HI40_LEIBR	5.33	Uncharacterized protein OS=Leishmania braziliensis OX=5660 GN=LBRM_30_0970 PE=4 SV=1
tr|A4HMJ9|A4HMJ9_LEIBR	5.33	Uncharacterized protein OS=Leishmania braziliensis OX=5660 GN=LBRM_34_1690 PE=4 SV=1
tr|Q4Q8U1|Q4Q8U1_LEIMA	5.33	Uncharacterized protein OS=Leishmania major OX=5664 GN=LMJF_26_2500 PE=4 SV=1
tr|E9AEM0|E9AEM0_LEIMA	5.33	Uncharacterized protein OS=Leishmania major OX=5664 GN=LMJF_35_0430 PE=4 SV=1
tr|Q38FY8|Q38FY8_TRYB2	5.33	Uncharacterized protein OS=Trypanosoma brucei brucei (strain 927/4 GUTat10.1) OX=185431 GN=Tb09.160.0510 PE=4 SV=1
tr|Q4GYD4|Q4GYD4_TRYB2	5.33	Uncharacterized protein OS=Trypanosoma brucei brucei (strain 927/4 GUTat10.1) OX=185431 GN=TB927.1.4440 PE=4 SV=1
tr|Q4DAQ6|Q4DAQ6_TRYCC	5.33	Uncharacterized protein OS=Trypanosoma cruzi (strain CL Brener) OX=353153 GN=Tc00.1047053503925.50 PE=4 SV=1
tr|Q4D3S4|Q4D3S4_TRYCC	5.33	Uncharacterized protein OS=Trypanosoma cruzi (strain CL Brener) OX=353153 GN=Tc00.1047053510349.20 PE=4 SV=1
tr|A0A1X0P7H7|A0A1X0P7H7_9TRYP	5.33	Uncharacterized protein OS=Trypanosoma theileri OX=67003 GN=TM35_000021210 PE=4 SV=1
tr|A0A1X0NV02|A0A1X0NV02_9TRYP	5.18	Uncharacterized protein OS=Trypanosoma theileri OX=67003 GN=TM35_000191840 PE=4 SV=1
tr|A4HXW0|A4HXW0_LEIIN	5.09	Hypothetical_protein_-_conserved OS=Leishmania infantum OX=5671 GN=LINF_180013800 PE=4 SV=1
tr|A4H9J5|A4H9J5_LEIBR	5.09	Uncharacterized protein OS=Leishmania braziliensis OX=5660 GN=LBRM_18_0930 PE=4 SV=1
tr|A4H9S5|A4H9S5_LEIBR	5.09	Uncharacterized protein OS=Leishmania braziliensis OX=5660 GN=LbrM_18_1770 PE=4 SV=2
tr|Q4DZQ1|Q4DZQ1_TRYCC	5.09	Uncharacterized protein OS=Trypanosoma cruzi (strain CL Brener) OX=353153 GN=Tc00.1047053507711.270 PE=4 SV=1
tr|Q4DBN6|Q4DBN6_TRYCC	5.09	Uncharacterized protein OS=Trypanosoma cruzi (strain CL Brener) OX=353153 GN=Tc00.1047053509643.40 PE=4 SV=1
tr|A0A1X0P8C5|A0A1X0P8C5_9TRYP	5.09	Uncharacterized protein OS=Trypanosoma theileri OX=67003 GN=TM35_000034330 PE=4 SV=1
CUE97162.1	5.09	Hypothetical protein, putative [Bodo saltans]
CUG32438.1	5.09	Hypothetical protein, putative [Bodo saltans]
CUI14297.1	5.09	Hypothetical protein, putative [Bodo saltans]
CUG74310.1	5.09	Hypothetical protein, putative [Bodo saltans]
CUG85546.1	5.09	Hypothetical protein, putative [Bodo saltans]
CUF74982.1	5.09	Hypothetical protein, putative, partial [Bodo saltans]
CUG35203.1	5.09	Hypothetical protein, putative, partial [Bodo saltans]
tr|A4I4Q8|A4I4Q8_LEIIN	5.09	Hypothetical_protein_-_conserved OS=Leishmania infantum OX=5671 GN=LINF_290027800 PE=4 SV=1
tr|A4HEI7|A4HEI7_LEIBR	5.09	Uncharacterized protein OS=Leishmania braziliensis OX=5660 GN=LbrM_25_2440 PE=4 SV=1
tr|Q4QDV6|Q4QDV6_LEIMA	5.09	Uncharacterized protein OS=Leishmania major OX=5664 GN=LMJF_18_0860 PE=4 SV=1
tr|Q4CQ96|Q4CQ96_TRYCC	5.09	Uncharacterized protein OS=Trypanosoma cruzi (strain CL Brener) OX=353153 GN=Tc00.1047053503399.10 PE=4 SV=1
tr|Q4DG47|Q4DG47_TRYCC	5.09	Uncharacterized protein OS=Trypanosoma cruzi (strain CL Brener) OX=353153 GN=Tc00.1047053510761.4 PE=4 SV=1
tr|A0A1X0PAA7|A0A1X0PAA7_9TRYP	5.09	Uncharacterized protein OS=Trypanosoma theileri OX=67003 GN=TM35_000014300 PE=4 SV=1
tr|Q57XA4|Q57XA4_TRYB2	5.06	Uncharacterized protein OS=Trypanosoma brucei brucei (strain 927/4 GUTat10.1) OX=185431 GN=Tb927.7.4880 PE=4 SV=1
CUF99184.1	5.05	Hypothetical protein, putative [Bodo saltans]
tr|Q386W2|Q386W2_TRYB2	5.05	Uncharacterized protein OS=Trypanosoma brucei brucei (strain 927/4 GUTat10.1) OX=185431 GN=Tb11.46.0010 PE=4 SV=1
CUF92439.1	5.05	Hypothetical protein, putative [Bodo saltans]
CUI11830.1	5.05	Hypothetical protein, putative, partial [Bodo saltans]
tr|Q4Q9T6|Q4Q9T6_LEIMA	5.05	Uncharacterized protein OS=Leishmania major OX=5664 GN=LMJF_25_1550 PE=4 SV=1

## Sheet: Identifiable domain
ID UniProt entry	GTS1 signal	Description
tr|A4HXD6|A4HXD6_LEIIN	7.35	ACB domain-containing protein OS=Leishmania infantum OX=5671 GN=LINF_170012500 PE=4 SV=1
tr|Q57YH1|Q57YH1_TRYB2	7.35	Carn_acyltransf domain-containing protein OS=Trypanosoma brucei brucei (strain 927/4 GUTat10.1) OX=185431 GN=Tb927.8.590 PE=4 SV=1
tr|Q38EA4|Q38EA4_TRYB2	7.35	FBPase domain-containing protein OS=Trypanosoma brucei brucei (strain 927/4 GUTat10.1) OX=185431 GN=Tb09.211.0540 PE=3 SV=1
tr|A0A1X0NML3|A0A1X0NML3_9TRYP	7.35	FBPase domain-containing protein OS=Trypanosoma theileri OX=67003 GN=TM35_000351140 PE=3 SV=1
tr|A4HKX1|A4HKX1_LEIBR	7.35	Glucosamine-6-phosphate isomerase OS=Leishmania braziliensis OX=5660 GN=LBRM_32_3550 PE=3 SV=1
tr|A4H923|A4H923_LEIBR	7.35	GMP reductase OS=Leishmania braziliensis OX=5660 GN=GMPR PE=3 SV=1
tr|A4HXF5|A4HXF5_LEIIN	7.35	GMP reductase OS=Leishmania infantum OX=5671 GN=GMPR PE=3 SV=1
sp|Q4QEB3|GMPR_LEIMA	7.35	GMP reductase OS=Leishmania major OX=5664 GN=GMPR PE=1 SV=2
tr|A0A1X0P7T4|A0A1X0P7T4_9TRYP	7.35	Guanylate kinase-like domain-containing protein OS=Trypanosoma theileri OX=67003 GN=TM35_000022640 PE=4 SV=1
tr|Q57Y11|Q57Y11_TRYB2	7.35	Mevalonate kinase OS=Trypanosoma brucei brucei (strain 927/4 GUTat10.1) OX=185431 GN=Tb927.4.4070 PE=3 SV=1
tr|A0A1X0NJ39|A0A1X0NJ39_9TRYP	7.35	Mevalonate kinase OS=Trypanosoma theileri OX=67003 GN=TM35_000411540 PE=3 SV=1
CUG28369.1	7.35	NADH-dependent fumarate reductase, putative [Bodo saltans]
CUG91557.1	7.35	phosphotransferase-like protein, putative [Bodo saltans]
CUF89090.1	7.35	2OG-Fe(II) oxygenase, putative [Bodo saltans]
CUF08244.1	7.35	6-phospho-1-fructokinase, putative [Bodo saltans]
tr|A0A1X0NT85|A0A1X0NT85_9TRYP	7.35	AB hydrolase-1 domain-containing protein OS=Trypanosoma theileri OX=67003 GN=TM35_000201570 PE=4 SV=1
tr|A4H905|A4H905_LEIBR	7.35	ACB domain-containing protein OS=Leishmania braziliensis OX=5660 GN=LBRM_17_0610 PE=4 SV=1
tr|A4HAX7|A4HAX7_LEIBR	7.35	ACB domain-containing protein OS=Leishmania braziliensis OX=5660 GN=LBRM_20_2160 PE=4 SV=1
tr|Q4Q2T5|Q4Q2T5_LEIMA	7.35	ACB domain-containing protein OS=Leishmania major OX=5664 GN=LMJF_34_2600 PE=4 SV=1
tr|Q4DPV4|Q4DPV4_TRYCC	7.35	ACB domain-containing protein OS=Trypanosoma cruzi (strain CL Brener) OX=353153 GN=Tc00.1047053510877.55 PE=4 SV=1
CUG93735.1	7.35	acyl-CoA dehydrogenase, putative [Bodo saltans]
tr|A0A1X0P905|A0A1X0P905_9TRYP	7.35	Adenylate kinase OS=Trypanosoma theileri OX=67003 GN=TM35_000023950 PE=3 SV=1
tr|Q38B28|Q38B28_TRYB2	7.35	Adenylate kinase, putative OS=Trypanosoma brucei brucei (strain 927/4 GUTat10.1) OX=185431 GN=Tb10.70.1200 PE=3 SV=1
CUG91459.1	7.35	aldehyde dehydrogenase, putative [Bodo saltans]
CUG91788.1	7.35	AMP deaminase, putative [Bodo saltans]
tr|A0A1X0NZ43|A0A1X0NZ43_9TRYP	7.35	APH domain-containing protein OS=Trypanosoma theileri OX=67003 GN=TM35_000102350 PE=4 SV=1
sp|Q4E657|PFKA_TRYCC	7.35	ATP-dependent 6-phosphofructokinase OS=Trypanosoma cruzi (strain CL Brener) OX=353153 GN=pfk PE=1 SV=1
tr|Q4CQY5|Q4CQY5_TRYCC	7.35	Carn_acyltransf domain-containing protein OS=Trypanosoma cruzi (strain CL Brener) OX=353153 GN=Tc00.1047053503685.30 PE=4 SV=1
tr|Q4DKK5|Q4DKK5_TRYCC	7.35	Carn_acyltransf domain-containing protein OS=Trypanosoma cruzi (strain CL Brener) OX=353153 GN=Tc00.1047053509999.90 PE=4 SV=1
tr|Q4QGM6|Q4QGM6_LEIMA	7.35	Cytochrome c oxidase subunit IV OS=Leishmania major OX=5664 GN=LMJF_12_0670 PE=4 SV=1
tr|A4H430|A4H430_LEIBR	7.35	FBPase domain-containing protein OS=Leishmania braziliensis OX=5660 GN=LBRM_04_1170 PE=3 SV=1
tr|A4HSB4|A4HSB4_LEIIN	7.35	FBPase domain-containing protein OS=Leishmania infantum OX=5671 GN=LINF_040016700 PE=3 SV=1
tr|O97193|O97193_LEIMA	7.35	FBPase domain-containing protein OS=Leishmania major OX=5664 GN=FBP PE=1 SV=1
tr|Q586C9|Q586C9_TRYB2	7.35	FBPase domain-containing protein OS=Trypanosoma brucei brucei (strain 927/4 GUTat10.1) OX=185431 GN=Tb927.2.5800 PE=4 SV=1
tr|Q4CZ23|Q4CZ23_TRYCC	7.35	FBPase domain-containing protein OS=Trypanosoma cruzi (strain CL Brener) OX=353153 GN=Tc00.1047053504117.20 PE=4 SV=1
tr|Q4DE25|Q4DE25_TRYCC	7.35	FBPase domain-containing protein OS=Trypanosoma cruzi (strain CL Brener) OX=353153 GN=Tc00.1047053506619.10 PE=4 SV=1
tr|Q4DE31|Q4DE31_TRYCC	7.35	FBPase domain-containing protein OS=Trypanosoma cruzi (strain CL Brener) OX=353153 GN=Tc00.1047053506649.70 PE=3 SV=1
tr|Q4CUP1|Q4CUP1_TRYCC	7.35	FBPase domain-containing protein OS=Trypanosoma cruzi (strain CL Brener) OX=353153 GN=Tc00.1047053508351.10 PE=3 SV=1
tr|A0A1X0NRD7|A0A1X0NRD7_9TRYP	7.35	FBPase domain-containing protein OS=Trypanosoma theileri OX=67003 GN=TM35_000232430 PE=4 SV=1
tr|A4HAP2|A4HAP2_LEIBR	7.35	FCP1 homology domain-containing protein OS=Leishmania braziliensis OX=5660 GN=LBRM_20_1280 PE=4 SV=1
tr|A4I9T8|A4I9T8_LEIIN	7.35	FCP1 homology domain-containing protein OS=Leishmania infantum OX=5671 GN=LINF_340019600 PE=4 SV=1
tr|Q4Q377|Q4Q377_LEIMA	7.35	FCP1 homology domain-containing protein OS=Leishmania major OX=5664 GN=LMJF_34_1250 PE=4 SV=1
tr|A4HMU1|A4HMU1_LEIBR	7.35	Galactokinase-like protein OS=Leishmania braziliensis OX=5660 GN=LBRM_34_2640 PE=4 SV=1
tr|A4IBE2|A4IBE2_LEIIN	7.35	Galactokinase-like protein OS=Leishmania infantum OX=5671 GN=LINF_350032700 PE=4 SV=1
tr|E9AF98|E9AF98_LEIMA	7.35	Galactokinase-like protein OS=Leishmania major OX=5664 GN=LMJF_35_2740 PE=4 SV=1
CUG93243.1	7.35	glucokinase 1, putative [Bodo saltans]
tr|A4I8F1|A4I8F1_LEIIN	7.35	Glucosamine-6-phosphate isomerase OS=Leishmania infantum OX=5671 GN=LINF_320040100 PE=3 SV=1
tr|Q4Q4U6|Q4Q4U6_LEIMA	7.35	Glucosamine-6-phosphate isomerase OS=Leishmania major OX=5664 GN=LMJF_32_3260 PE=3 SV=1
tr|A0A1X0NS44|A0A1X0NS44_9TRYP	7.35	Glucosamine-6-phosphate isomerase OS=Trypanosoma theileri OX=67003 GN=TM35_000222200 PE=3 SV=1
CUG88235.1	7.35	glucosamine-6-phosphate isomerase, putative, putative [Bodo saltans]
tr|A4H643|A4H643_LEIBR	7.35	Glycerol-3-phosphate dehydrogenase [NAD(+)] OS=Leishmania braziliensis OX=5660 GN=GPD PE=3 SV=1
tr|A4HUG3|A4HUG3_LEIIN	7.35	Glycerol-3-phosphate dehydrogenase [NAD(+)] OS=Leishmania infantum OX=5671 GN=GPD PE=3 SV=1
tr|A0A1X0NQ93|A0A1X0NQ93_9TRYP	7.35	Glycerol-3-phosphate dehydrogenase [NAD(+)] OS=Trypanosoma theileri OX=67003 GN=TM35_000251530 PE=3 SV=1
sp|Q4QHG4|GPDA_LEIMA	7.35	Glycerol-3-phosphate dehydrogenase [NAD(+)], glycosomal OS=Leishmania major OX=5664 GN=GPD PE=3 SV=1
tr|A4HA28|A4HA28_LEIBR	7.35	Glycosomal malate dehydrogenase OS=Leishmania braziliensis OX=5660 GN=LBRM_19_1020 PE=3 SV=1
tr|Q387X2|Q387X2_TRYB2	7.35	Glycosomal malate dehydrogenase OS=Trypanosoma brucei brucei (strain 927/4 GUTat10.1) OX=185431 GN=Tb10.61.0980 PE=3 SV=1
CUF75085.1	7.35	glycosomal malate dehydrogenase, putative [Bodo saltans]
tr|Q4DRD8|Q4DRD8_TRYCC	7.35	Glycosomal malate dehydrogenase, putative OS=Trypanosoma cruzi (strain CL Brener) OX=353153 GN=Tc00.1047053506503.69 PE=3 SV=1
tr|Q4DDK8|Q4DDK8_TRYCC	7.35	Glycosomal malate dehydrogenase, putative OS=Trypanosoma cruzi (strain CL Brener) OX=353153 GN=Tc00.1047053511293.69 PE=3 SV=1
CUG92376.1	7.35	glycosomal phosphoenolpyruvate carboxykinase, putative [Bodo saltans]
tr|Q4DFE7|Q4DFE7_TRYCC	7.35	GMP reductase OS=Trypanosoma cruzi (strain CL Brener) OX=353153 GN=GMPR PE=3 SV=1
tr|Q4E1M2|Q4E1M2_TRYCC	7.35	GMP reductase OS=Trypanosoma cruzi (strain CL Brener) OX=353153 GN=GMPR PE=3 SV=1
tr|Q38AS6|Q38AS6_TRYB2	7.35	Guanylate kinase-like domain-containing protein OS=Trypanosoma brucei brucei (strain 927/4 GUTat10.1) OX=185431 GN=Tb10.6k15.3960 PE=4 SV=1
tr|A4HBT6|A4HBT6_LEIBR	7.35	Hypoxanthine phosphoribosyltransferase OS=Leishmania braziliensis OX=5660 GN=HGPRT PE=3 SV=1
CUG91003.1	7.35	hypoxanthine-guanine phosphoribosyltransferase, putative [Bodo saltans]
tr|Q387Q3|Q387Q3_TRYB2	7.35	Inosine-5'-monophosphate dehydrogenase OS=Trypanosoma brucei brucei (strain 927/4 GUTat10.1) OX=185431 GN=Tb10.61.0150 PE=3 SV=1
tr|Q4CUG6|Q4CUG6_TRYCC	7.35	Inosine-5'-monophosphate dehydrogenase OS=Trypanosoma cruzi (strain CL Brener) OX=353153 GN=Tc00.1047053507211.40 PE=3 SV=1
tr|Q4DM82|Q4DM82_TRYCC	7.35	Inosine-5'-monophosphate dehydrogenase OS=Trypanosoma cruzi (strain CL Brener) OX=353153 GN=Tc00.1047053511301.110 PE=3 SV=1
tr|A0A1X0P5Z8|A0A1X0P5Z8_9TRYP	7.35	Inosine-5'-monophosphate dehydrogenase OS=Trypanosoma theileri OX=67003 GN=TM35_000031050 PE=3 SV=1
tr|A0A1X0NTH3|A0A1X0NTH3_9TRYP	7.35	Inosine-5'-monophosphate dehydrogenase OS=Trypanosoma theileri OX=67003 GN=TM35_000201820 PE=3 SV=1
CUE70015.1	7.35	isocitrate dehydrogenase, putative, partial [Bodo saltans]
tr|Q383R5|Q383R5_TRYB2	7.35	Macro domain-containing protein OS=Trypanosoma brucei brucei (strain 927/4 GUTat10.1) OX=185431 GN=Tb11.01.1900 PE=4 SV=1
CUG38882.1	7.35	membrane-associated protein, putative [Bodo saltans]
tr|A4H8I0|A4H8I0_LEIBR	7.35	OMPdecase domain-containing protein OS=Leishmania braziliensis OX=5660 GN=LBRM_16_0570 PE=3 SV=1
tr|A4HWV2|A4HWV2_LEIIN	7.35	OMPdecase domain-containing protein OS=Leishmania infantum OX=5671 GN=LINF_160010700 PE=1 SV=1
tr|Q4QEW5|Q4QEW5_LEIMA	7.35	OMPdecase domain-containing protein OS=Leishmania major OX=5664 GN=LMJF_16_0550 PE=3 SV=1
tr|Q57U85|Q57U85_TRYB2	7.35	OMPdecase domain-containing protein OS=Trypanosoma brucei brucei (strain 927/4 GUTat10.1) OX=185431 GN=Tb927.5.3810 PE=3 SV=1
tr|Q4DBC5|Q4DBC5_TRYCC	7.35	OMPdecase domain-containing protein OS=Trypanosoma cruzi (strain CL Brener) OX=353153 GN=Tc00.1047053507059.60 PE=3 SV=1
tr|Q4DBZ4|Q4DBZ4_TRYCC	7.35	OMPdecase domain-containing protein OS=Trypanosoma cruzi (strain CL Brener) OX=353153 GN=Tc00.1047053509899.110 PE=3 SV=1
tr|A0A1X0NZ36|A0A1X0NZ36_9TRYP	7.35	OMPdecase domain-containing protein OS=Trypanosoma theileri OX=67003 GN=TM35_000102100 PE=3 SV=1
CUI14562.1	7.35	orotidine-5-phosphate decarboxylase orotate, putative [Bodo saltans]
CUG94245.1	7.35	oxidoreductase, putative [Bodo saltans]
CUE89815.1	7.35	peroxisomal acyl-coenzyme A oxidase 1, putative [Bodo saltans]
CUG93494.1	7.35	peroxisomal trans-enoyl isomerase, putative [Bodo saltans]
tr|A0A1X0NPL1|A0A1X0NPL1_9TRYP	7.35	PfkB domain-containing protein OS=Trypanosoma theileri OX=67003 GN=TM35_000272360 PE=4 SV=1
tr|A4IAE6|A4IAE6_LEIIN	7.35	Phosphomannomutase-like protein OS=Leishmania infantum OX=5671 GN=LINF_340045400 PE=3 SV=1
tr|Q4Q2G5|Q4Q2G5_LEIMA	7.35	Phosphomannomutase-like protein OS=Leishmania major OX=5664 GN=LMJF_34_3780 PE=3 SV=1
tr|Q38CA1|Q38CA1_TRYB2	7.35	Pribosyltran domain-containing protein OS=Trypanosoma brucei brucei (strain 927/4 GUTat10.1) OX=185431 GN=Tb10.70.6660 PE=1 SV=1
tr|A0A1X0NSL0|A0A1X0NSL0_9TRYP	7.35	Pribosyltran domain-containing protein OS=Trypanosoma theileri OX=67003 GN=TM35_000212830 PE=4 SV=1
tr|A0A1X0NT10|A0A1X0NT10_9TRYP	7.35	Pribosyltran domain-containing protein OS=Trypanosoma theileri OX=67003 GN=TM35_000212840 PE=4 SV=1
tr|A0A1X0NVA5|A0A1X0NVA5_9TRYP	7.35	Putative acyl-CoA thioesterase OS=Trypanosoma theileri OX=67003 GN=TM35_000161160 PE=4 SV=1
tr|A0A1X0P752|A0A1X0P752_9TRYP	7.35	Putative glycosomal malate dehydrogenase OS=Trypanosoma theileri OX=67003 GN=TM35_000032160 PE=3 SV=1
CUE93981.1	7.35	pyruvate phosphate dikinase, putative [Bodo saltans]
tr|A4H6M6|A4H6M6_LEIBR	7.35	Pyruvate, phosphate dikinase OS=Leishmania braziliensis OX=5660 GN=LBRM_11_0800 PE=3 SV=2
tr|A4HV09|A4HV09_LEIIN	7.35	Pyruvate, phosphate dikinase OS=Leishmania infantum OX=5671 GN=LINF_110016000 PE=3 SV=2
tr|Q4QGX9|Q4QGX9_LEIMA	7.35	Pyruvate, phosphate dikinase OS=Leishmania major OX=5664 GN=LMJF_11_1000 PE=3 SV=1
CUI15128.1	7.35	quinolinate phosphoribosyl transferase, putative [Bodo saltans]
tr|Q4CW54|Q4CW54_TRYCC	7.35	START domain-containing protein OS=Trypanosoma cruzi (strain CL Brener) OX=353153 GN=Tc00.1047053506207.30 PE=4 SV=1
tr|Q4CWL9|Q4CWL9_TRYCC	7.35	START domain-containing protein OS=Trypanosoma cruzi (strain CL Brener) OX=353153 GN=Tc00.1047053510065.50 PE=4 SV=1
CUG89928.1	7.35	thiamine-phosphate diphosphorylase, putative [Bodo saltans]
tr|A4HWK2|A4HWK2_LEIIN	7.35	Thioredoxin domain-containing protein OS=Leishmania infantum OX=5671 GN=TRYP PE=4 SV=1
tr|Q4QF80|Q4QF80_LEIMA	7.35	Thioredoxin domain-containing protein OS=Leishmania major OX=5664 GN=TRYP1 PE=4 SV=1
tr|A0A1X0P5K8|A0A1X0P5K8_9TRYP	7.35	TP_methylase domain-containing protein OS=Trypanosoma theileri OX=67003 GN=TM35_000043420 PE=4 SV=1
CUG06104.1	7.07	acyltransferase, putative [Bodo saltans]
tr|Q38D10|Q38D10_TRYB2	7.07	Fe2OG dioxygenase domain-containing protein OS=Trypanosoma brucei brucei (strain 927/4 GUTat10.1) OX=185431 GN=Tb09.211.4990 PE=3 SV=1
tr|A4HIN0|A4HIN0_LEIBR	7.07	Glyceraldehyde-3-phosphate dehydrogenase OS=Leishmania braziliensis OX=5660 GN=LBRM_30_2950 PE=3 SV=1
tr|A4I987|A4I987_LEIIN	7.07	Acid_Phosphatase_-_putative OS=Leishmania infantum OX=5671 GN=LINF_330030500 PE=4 SV=1
tr|E9AES3|E9AES3_LEIMA	7.07	Aldose 1-epimerase-like protein OS=Leishmania major OX=5664 GN=LMJF_35_0980 PE=4 SV=1
CUG91038.1	7.07	calmodulin-related protein, putative [Bodo saltans]
tr|Q4D778|Q4D778_TRYCC	7.07	FAD-binding FR-type domain-containing protein OS=Trypanosoma cruzi (strain CL Brener) OX=353153 GN=Tc00.1047053503849.80 PE=4 SV=1
tr|Q4CMU8|Q4CMU8_TRYCC	7.07	FAD-binding FR-type domain-containing protein OS=Trypanosoma cruzi (strain CL Brener) OX=353153 GN=Tc00.1047053510215.10 PE=4 SV=1
tr|A0A1X0NGY6|A0A1X0NGY6_9TRYP	7.07	FAD-binding FR-type domain-containing protein OS=Trypanosoma theileri OX=67003 GN=TM35_000751070 PE=4 SV=1
tr|Q586N2|Q586N2_TRYB2	7.07	Fe2OG dioxygenase domain-containing protein OS=Trypanosoma brucei brucei (strain 927/4 GUTat10.1) OX=185431 GN=Tb927.2.6210 PE=3 SV=1
tr|Q586N0|Q586N0_TRYB2	7.07	Fe2OG dioxygenase domain-containing protein OS=Trypanosoma brucei brucei (strain 927/4 GUTat10.1) OX=185431 GN=Tb927.2.6230 PE=3 SV=1
tr|Q586M8|Q586M8_TRYB2	7.07	Fe2OG dioxygenase domain-containing protein OS=Trypanosoma brucei brucei (strain 927/4 GUTat10.1) OX=185431 GN=Tb927.2.6270 PE=3 SV=1
tr|Q586M6|Q586M6_TRYB2	7.07	Fe2OG dioxygenase domain-containing protein OS=Trypanosoma brucei brucei (strain 927/4 GUTat10.1) OX=185431 GN=Tb927.2.6310 PE=3 SV=1
tr|Q4DHT2|Q4DHT2_TRYCC	7.07	Glucosamine 6-phosphate N-acetyltransferase OS=Trypanosoma cruzi (strain CL Brener) OX=353153 GN=Tc00.1047053506177.100 PE=3 SV=1
tr|Q4DHJ4|Q4DHJ4_TRYCC	7.07	Glucosamine 6-phosphate N-acetyltransferase OS=Trypanosoma cruzi (strain CL Brener) OX=353153 GN=Tc00.1047053506181.104 PE=3 SV=1
tr|Q4DD39|Q4DD39_TRYCC	7.07	Glucosamine-6-phosphate isomerase OS=Trypanosoma cruzi (strain CL Brener) OX=353153 GN=Tc00.1047053511025.50 PE=3 SV=1
tr|Q4D0F2|Q4D0F2_TRYCC	7.07	Glucosamine-6-phosphate isomerase OS=Trypanosoma cruzi (strain CL Brener) OX=353153 GN=Tc00.1047053511531.50 PE=3 SV=1
tr|Q581U5|Q581U5_TRYB2	7.07	Glucose-6-phosphate 1-epimerase OS=Trypanosoma brucei brucei (strain 927/4 GUTat10.1) OX=185431 GN=Tb927.4.1360 PE=3 SV=1
CUE67103.1	7.07	Glucose-6-phosphate dehydrogenase, putative [Bodo saltans]
tr|Q57YW0|Q57YW0_TRYB2	7.07	Glycerol-3-phosphate dehydrogenase [NAD(+)] OS=Trypanosoma brucei brucei (strain 927/4 GUTat10.1) OX=185431 GN=Tb927.8.3530 PE=3 SV=1
tr|Q4E133|Q4E133_TRYCC	7.07	Histidine ammonia-lyase OS=Trypanosoma cruzi (strain CL Brener) OX=353153 GN=Tc00.1047053506247.220 PE=3 SV=1
CUG05641.1	7.07	inosine-5-monophosphate dehydrogenase, putative [Bodo saltans]
tr|Q4CL36|Q4CL36_TRYCC	7.07	NAD_binding_1 domain-containing protein OS=Trypanosoma cruzi (strain CL Brener) OX=353153 GN=Tc00.1047053439653.10 PE=4 SV=1
tr|A0A1X0PBG2|A0A1X0PBG2_9TRYP	7.07	Phosphomannomutase-like protein OS=Trypanosoma theileri OX=67003 GN=TM35_000016670 PE=3 SV=1
tr|A4HAM7|A4HAM7_LEIBR	7.07	PlsC domain-containing protein OS=Leishmania braziliensis OX=5660 GN=DAT PE=4 SV=1
tr|A4I9R9|A4I9R9_LEIIN	7.07	PlsC domain-containing protein OS=Leishmania infantum OX=5671 GN=DAT PE=4 SV=2
tr|Q4Q396|Q4Q396_LEIMA	7.07	PlsC domain-containing protein OS=Leishmania major OX=5664 GN=DAT PE=4 SV=1
tr|Q4DDS4|Q4DDS4_TRYCC	7.07	PlsC domain-containing protein OS=Trypanosoma cruzi (strain CL Brener) OX=353153 GN=Tc00.1047053504055.40 PE=4 SV=1
tr|Q4E308|Q4E308_TRYCC	7.07	PlsC domain-containing protein OS=Trypanosoma cruzi (strain CL Brener) OX=353153 GN=Tc00.1047053506435.270 PE=4 SV=1
tr|A0A1X0NT00|A0A1X0NT00_9TRYP	7.07	PRK domain-containing protein OS=Trypanosoma theileri OX=67003 GN=TM35_000201400 PE=4 SV=1
tr|A4I115|A4I115_LEIIN	7.07	Transketolase OS=Leishmania infantum OX=5671 GN=LINF_240026800 PE=3 SV=1
tr|Q4QAC4|Q4QAC4_LEIMA	7.07	Transketolase OS=Leishmania major OX=5664 GN=LMJF_24_2060 PE=3 SV=1
CUG72634.1	6.81	asparaginase-like protein, putative [Bodo saltans]
tr|Q4CR83|Q4CR83_TRYCC	6.81	ATP-dependent RNA helicase, putative OS=Trypanosoma cruzi (strain CL Brener) OX=353153 GN=Tc00.1047053505123.4 PE=4 SV=1
tr|Q4DC10|Q4DC10_TRYCC	6.81	Ribulose-phosphate 3-epimerase, putative OS=Trypanosoma cruzi (strain CL Brener) OX=353153 GN=Tc00.1047053507009.30 PE=4 SV=1
tr|Q4DFH5|Q4DFH5_TRYCC	6.81	Ribulose-phosphate 3-epimerase, putative OS=Trypanosoma cruzi (strain CL Brener) OX=353153 GN=Tc00.1047053510667.140 PE=4 SV=1
tr|A4HVM6|A4HVM6_LEIIN	6.81	A_deaminase domain-containing protein OS=Leishmania infantum OX=5671 GN=LINF_130014700 PE=4 SV=2
tr|Q4QG56|Q4QG56_LEIMA	6.81	A_deaminase domain-containing protein OS=Leishmania major OX=5664 GN=LMJF_13_0980 PE=4 SV=1
tr|A4HHV7|A4HHV7_LEIBR	6.81	FAD-binding PCMH-type domain-containing protein OS=Leishmania braziliensis OX=5660 GN=LBRM_30_0130 PE=4 SV=1
tr|A4I507|A4I507_LEIIN	6.81	FAD-binding PCMH-type domain-containing protein OS=Leishmania infantum OX=5671 GN=ADS1 PE=4 SV=1
tr|Q57ZU1|Q57ZU1_TRYB2	6.81	FAD-binding PCMH-type domain-containing protein OS=Trypanosoma brucei brucei (strain 927/4 GUTat10.1) OX=185431 GN=Tb927.5.2650 PE=4 SV=1
tr|Q4CRU8|Q4CRU8_TRYCC	6.81	FAD-binding PCMH-type domain-containing protein OS=Trypanosoma cruzi (strain CL Brener) OX=353153 GN=Tc00.1047053503815.10 PE=4 SV=1
tr|Q4DQH9|Q4DQH9_TRYCC	6.81	FAD-binding PCMH-type domain-containing protein OS=Trypanosoma cruzi (strain CL Brener) OX=353153 GN=Tc00.1047053505807.110 PE=4 SV=1
tr|Q4DPZ5|Q4DPZ5_TRYCC	6.81	FAD-binding PCMH-type domain-containing protein OS=Trypanosoma cruzi (strain CL Brener) OX=353153 GN=Tc00.1047053509179.100 PE=4 SV=1
tr|A0A1X0NU47|A0A1X0NU47_9TRYP	6.81	FAD-binding PCMH-type domain-containing protein OS=Trypanosoma theileri OX=67003 GN=TM35_000201180 PE=4 SV=1
tr|Q4DBR1|Q4DBR1_TRYCC	6.81	FGGY_C domain-containing protein OS=Trypanosoma cruzi (strain CL Brener) OX=353153 GN=Tc00.1047053508625.150 PE=4 SV=1
tr|Q4CMM0|Q4CMM0_TRYCC	6.81	FGGY_C domain-containing protein OS=Trypanosoma cruzi (strain CL Brener) OX=353153 GN=Tc00.1047053509759.10 PE=4 SV=1
tr|A4HPA0|A4HPA0_LEIBR	6.81	Glucokinase OS=Leishmania braziliensis OX=5660 GN=LBRM_35_2550 PE=1 SV=1
tr|Q4GYJ4|Q4GYJ4_TRYB2	6.81	Glucose-6-phosphate isomerase OS=Trypanosoma brucei brucei (strain 927/4 GUTat10.1) OX=185431 GN=PGI PE=3 SV=1
tr|Q4E5N1|Q4E5N1_TRYCC	6.81	Glucose-6-phosphate isomerase OS=Trypanosoma cruzi (strain CL Brener) OX=353153 GN=Tc00.1047053506529.508 PE=1 SV=1
tr|Q4E2M9|Q4E2M9_TRYCC	6.81	Glucose-6-phosphate isomerase OS=Trypanosoma cruzi (strain CL Brener) OX=353153 GN=Tc00.1047053510889.221 PE=3 SV=1
tr|A0A1X0NNY8|A0A1X0NNY8_9TRYP	6.81	Glucose-6-phosphate isomerase OS=Trypanosoma theileri OX=67003 GN=TM35_000321650 PE=3 SV=1
tr|A0A1X0NPX5|A0A1X0NPX5_9TRYP	6.81	Glutamamyl carboxypeptidase OS=Trypanosoma theileri OX=67003 GN=TM35_000262180 PE=4 SV=1
tr|A4HY91|A4HY91_LEIIN	6.81	Glycosomal malate dehydrogenase OS=Leishmania infantum OX=5671 GN=LINF_190012000 PE=3 SV=1
tr|Q4QDF0|Q4QDF0_LEIMA	6.81	Glycosomal malate dehydrogenase OS=Leishmania major OX=5664 GN=gMDH PE=3 SV=1
tr|A0A1X0P8E5|A0A1X0P8E5_9TRYP	6.81	L-ribulokinase OS=Trypanosoma theileri OX=67003 GN=TM35_000025420 PE=3 SV=1
CUG91287.1	6.81	N-acetylglucosamine-6-phosphate deacetylase-like, putative [Bodo saltans]
tr|Q4Q9K8|Q4Q9K8_LEIMA	6.81	Palmitoyltransferase OS=Leishmania major OX=5664 GN=LMJF_25_2280 PE=3 SV=1
tr|A4HNJ4|A4HNJ4_LEIBR	6.81	Putative isopentenyl-diphosphate delta-isomerase OS=Leishmania braziliensis OX=5660 GN=LBRM_34_5270 PE=3 SV=1
tr|E9AFJ2|E9AFJ2_LEIMA	6.81	Putative ribulose-phosphate 3-epimerase OS=Leishmania major OX=5664 GN=LMJF_35_3680 PE=4 SV=1
tr|Q4CYV7|Q4CYV7_TRYCC	6.81	Pyr_redox_2 domain-containing protein OS=Trypanosoma cruzi (strain CL Brener) OX=353153 GN=Tc00.1047053508089.50 PE=4 SV=1
tr|Q4DLM3|Q4DLM3_TRYCC	6.81	Pyr_redox_2 domain-containing protein OS=Trypanosoma cruzi (strain CL Brener) OX=353153 GN=Tc00.1047053508857.70 PE=4 SV=1
CUG90032.1	6.81	ribulose phosphate 3-epimerase, putative [Bodo saltans]
tr|Q57YL8|Q57YL8_TRYB2	6.81	Transketolase OS=Trypanosoma brucei brucei (strain 927/4 GUTat10.1) OX=185431 GN=Tb927.8.6170 PE=3 SV=1
tr|Q381V7|Q381V7_TRYB2	6.53	Mannose-6-phosphate isomerase OS=Trypanosoma brucei brucei (strain 927/4 GUTat10.1) OX=185431 GN=Tb11.01.6410 PE=3 SV=1
tr|Q4CYW6|Q4CYW6_TRYCC	6.53	N-acetylglucosamine-6-phosphate deacetylase-like protein, putative OS=Trypanosoma cruzi (strain CL Brener) OX=353153 GN=Tc00.1047053506341.10 PE=4 SV=1
tr|A0A1X0P628|A0A1X0P628_9TRYP	6.53	Ribulose-phosphate 3-epimerase OS=Trypanosoma theileri OX=67003 GN=TM35_000043070 PE=4 SV=1
tr|A0A1X0NJ33|A0A1X0NJ33_9TRYP	6.53	Aldose 1-epimerase-like protein OS=Trypanosoma theileri OX=67003 GN=TM35_000421050 PE=4 SV=1
tr|A0A1X0NNC6|A0A1X0NNC6_9TRYP	6.53	Amidohydro-rel domain-containing protein OS=Trypanosoma theileri OX=67003 GN=TM35_000302540 PE=4 SV=1
tr|A4ICY2|A4ICY2_LEIIN	6.53	FGGY_C domain-containing protein OS=Leishmania infantum OX=5671 GN=LINF_360005500 PE=4 SV=1
tr|Q4CZT5|Q4CZT5_TRYCC	6.53	N-acetylglucosamine-6-phosphate deacetylase-like protein, putative OS=Trypanosoma cruzi (strain CL Brener) OX=353153 GN=Tc00.1047053506507.10 PE=4 SV=1
tr|Q4DNZ3|Q4DNZ3_TRYCC	6.53	Pribosyltran domain-containing protein OS=Trypanosoma cruzi (strain CL Brener) OX=353153 GN=Tc00.1047053507519.150 PE=4 SV=1
tr|Q4DVM9|Q4DVM9_TRYCC	6.53	Pribosyltran domain-containing protein OS=Trypanosoma cruzi (strain CL Brener) OX=353153 GN=Tc00.1047053508207.70 PE=4 SV=1
tr|Q4Q273|Q4Q273_LEIMA	6.53	Putative L-ribulokinase OS=Leishmania major OX=5664 GN=LMJF_36_0060 PE=4 SV=1
CUE71660.1	6.41	aldose 1-epimerase, putative [Bodo saltans]
CUG72654.1	6.41	asparaginase-like protein, putative [Bodo saltans]
tr|Q57W38|Q57W38_TRYB2	6.41	FAD-binding FR-type domain-containing protein OS=Trypanosoma brucei brucei (strain 927/4 GUTat10.1) OX=185431 GN=Tb927.5.930 PE=4 SV=1
tr|A0A1X0NPT9|A0A1X0NPT9_9TRYP	6.41	Glucosamine 6-phosphate N-acetyltransferase OS=Trypanosoma theileri OX=67003 GN=TM35_000301900 PE=3 SV=1
tr|A4I211|A4I211_LEIIN	6.41	Glutathione peroxidase OS=Leishmania infantum OX=5671 GN=LINF_260013000 PE=3 SV=1
tr|Q4Q9B4|Q4Q9B4_LEIMA	6.41	Glutathione peroxidase OS=Leishmania major OX=5664 GN=TDPX PE=3 SV=1
CUG84490.1	6.41	GP46-like surface antigen, putative [Bodo saltans]
tr|Q4E4L7|Q4E4L7_TRYCC	6.41	Isocitrate dehydrogenase [NADP] OS=Trypanosoma cruzi (strain CL Brener) OX=353153 GN=Tc00.1047053506925.319 PE=3 SV=1
tr|A0A1X0P451|A0A1X0P451_9TRYP	6.41	Isocitrate dehydrogenase [NADP] OS=Trypanosoma theileri OX=67003 GN=TM35_000052070 PE=3 SV=1
CUG90421.1	6.41	mRNA capping enzyme-like protein, putative [Bodo saltans]
CUF39763.1	6.41	phosphoenolpyruvate carboxylase, putative [Bodo saltans]
tr|A0A1X0NLS6|A0A1X0NLS6_9TRYP	6.41	Putative mitochondrial carrier protein OS=Trypanosoma theileri OX=67003 GN=TM35_000351670 PE=3 SV=1
tr|A4HDR8|A4HDR8_LEIBR	6.41	Transketolase OS=Leishmania braziliensis OX=5660 GN=LBRM_24_2140 PE=3 SV=1
tr|Q38EV1|Q38EV1_TRYB2	6.33	Arginine kinase OS=Trypanosoma brucei brucei (strain 927/4 GUTat10.1) OX=185431 GN=Tb09.160.4570 PE=3 SV=1
CUG91930.1	6.33	endoribonuclease L-PSP, putative [Bodo saltans]
tr|Q4DF18|Q4DF18_TRYCC	6.33	Galactokinase-like protein, putative OS=Trypanosoma cruzi (strain CL Brener) OX=353153 GN=Tc00.1047053507001.110 PE=4 SV=1
tr|Q4DHU8|Q4DHU8_TRYCC	6.33	Galactokinase, putative OS=Trypanosoma cruzi (strain CL Brener) OX=353153 GN=Tc00.1047053508465.90 PE=4 SV=1
tr|A4HQ14|A4HQ14_LEIBR	6.33	J domain-containing protein OS=Leishmania braziliensis OX=5660 GN=LBRM_35_5220 PE=4 SV=1
tr|A4I6L2|A4I6L2_LEIIN	6.33	Mevalonate kinase OS=Leishmania infantum OX=5671 GN=LINF_310011000 PE=3 SV=1
tr|Q4Q6K7|Q4Q6K7_LEIMA	6.33	Mevalonate kinase OS=Leishmania major OX=5664 GN=LMJF_31_0560 PE=1 SV=1
tr|A4HSF7|A4HSF7_LEIIN	6.33	Trypanothione reductase OS=Leishmania infantum OX=5671 GN=TRYR PE=1 SV=1
tr|Q4QJG7|Q4QJG7_LEIMA	6.33	Trypanothione reductase OS=Leishmania major OX=5664 GN=TRYR PE=3 SV=1
tr|Q583J2|Q583J2_TRYB2	6.33	ACB domain-containing protein OS=Trypanosoma brucei brucei (strain 927/4 GUTat10.1) OX=185431 GN=Tb927.4.2010 PE=4 SV=1
CUG06177.1	6.33	aldehyde dehydrogenase, putative [Bodo saltans]
tr|A0A1X0P8N5|A0A1X0P8N5_9TRYP	6.33	Aminotran_5 domain-containing protein OS=Trypanosoma theileri OX=67003 GN=TM35_000011730 PE=3 SV=1
CUG89082.1	6.33	asparate aminotransferase, putative [Bodo saltans]
tr|A4IDK6|A4IDK6_LEIIN	6.33	Glucokinase OS=Leishmania infantum OX=5671 GN=LINF_360030300 PE=4 SV=1
tr|Q4Q1I9|Q4Q1I9_LEIMA	6.33	Glucokinase OS=Leishmania major OX=5664 GN=LMJF_36_2320 PE=4 SV=1
tr|Q4DNT1|Q4DNT1_TRYCC	6.33	Glucose-6-phosphate 1-epimerase OS=Trypanosoma cruzi (strain CL Brener) OX=353153 GN=Tc00.1047053511003.190 PE=3 SV=1
tr|A4HET6|A4HET6_LEIBR	6.33	Glutathione peroxidase OS=Leishmania braziliensis OX=5660 GN=LBRM_26_0820 PE=3 SV=1
CUF58200.1	6.33	iron superoxide dismutase, putative [Bodo saltans]
CUF54710.1	6.33	mannitol dehydrogenase, putative [Bodo saltans]
CUG89563.1	6.33	NLI-interacting factor, putative [Bodo saltans]
CUG93741.1	6.33	phospholipid-transporting ATPase-like protein, putative, partial [Bodo saltans]
tr|Q4DEE6|Q4DEE6_TRYCC	6.33	Phosphomannomutase-like protein, putative OS=Trypanosoma cruzi (strain CL Brener) OX=353153 GN=Tc00.1047053506405.10 PE=3 SV=1
tr|Q4DX52|Q4DX52_TRYCC	6.33	Phosphomannomutase-like protein, putative OS=Trypanosoma cruzi (strain CL Brener) OX=353153 GN=Tc00.1047053508257.70 PE=3 SV=1
tr|A0A1X0NVQ7|A0A1X0NVQ7_9TRYP	6.33	START domain-containing protein OS=Trypanosoma theileri OX=67003 GN=TM35_000152080 PE=4 SV=1
tr|A4HFJ8|A4HFJ8_LEIBR	6.33	Stress-response A/B barrel domain-containing protein OS=Leishmania braziliensis OX=5660 GN=LBRM_27_0830 PE=4 SV=1
tr|Q389T8|Q389T8_TRYB2	6.33	Trypanothione reductase OS=Trypanosoma brucei brucei (strain 927/4 GUTat10.1) OX=185431 GN=Tb10.406.0520 PE=1 SV=1
CUG84655.1	6.33	trypanothione reductase, putative [Bodo saltans]
CUG04160.1	6.33	UDP-N-acetylglucosamine pyrophosphorylase, putative [Bodo saltans]
tr|A4H3H7|A4H3H7_LEIBR	6.05	Aminotran_5 domain-containing protein OS=Leishmania braziliensis OX=5660 GN=LBRM_03_0060 PE=3 SV=2
tr|E9ACF2|E9ACF2_LEIMA	6.05	Aminotran_5 domain-containing protein OS=Leishmania major OX=5664 GN=LMJF_03_0040 PE=3 SV=1
tr|A4HN82|A4HN82_LEIBR	6.05	HD domain-containing protein OS=Leishmania braziliensis OX=5660 GN=LBRM_34_4100 PE=4 SV=1
tr|A4IBV0|A4IBV0_LEIIN	6.05	HD domain-containing protein OS=Leishmania infantum OX=5671 GN=LINF_350046800 PE=4 SV=1
tr|A0A1X0NIY3|A0A1X0NIY3_9TRYP	6.05	Putative inositol polyphosphate 1-phosphatase OS=Trypanosoma theileri OX=67003 GN=TM35_000441440 PE=4 SV=1
tr|Q582J4|Q582J4_TRYB2	6.05	Thioredoxin OS=Trypanosoma brucei brucei (strain 927/4 GUTat10.1) OX=185431 GN=Tb927.7.5790 PE=3 SV=1
tr|Q386Q8|Q386Q8_TRYB2	6.05	UDP-N-acetylglucosamine pyrophosphorylase, putative OS=Trypanosoma brucei brucei (strain 927/4 GUTat10.1) OX=185431 GN=Tb11.02.0120 PE=1 SV=1
CUG08615.1	6	ATP synthase f1 subunit gamma, putative [Bodo saltans]
tr|D6XDN4|D6XDN4_TRYB2	6	ATP-dependent 6-phosphofructokinase OS=Trypanosoma brucei brucei (strain 927/4 GUTat10.1) OX=185431 GN=pfk PE=3 SV=1
tr|A0A1X0NSD3|A0A1X0NSD3_9TRYP	6	Glutathione peroxidase OS=Trypanosoma theileri OX=67003 GN=TM35_000212120 PE=3 SV=1
ACI15941.1	6	glyceraldehyde 3-phosphate dehydrogenase [Bodo saltans]
tr|Q586Z5|Q586Z5_TRYB2	6	Glyceraldehyde-3-phosphate dehydrogenase OS=Trypanosoma brucei brucei (strain 927/4 GUTat10.1) OX=185431 GN=Tb927.6.4280 PE=3 SV=1
tr|Q586Z6|Q586Z6_TRYB2	6	Glyceraldehyde-3-phosphate dehydrogenase OS=Trypanosoma brucei brucei (strain 927/4 GUTat10.1) OX=185431 GN=Tb927.6.4300 PE=3 SV=1
tr|Q4DHF0|Q4DHF0_TRYCC	6	Glyceraldehyde-3-phosphate dehydrogenase OS=Trypanosoma cruzi (strain CL Brener) OX=353153 GN=Tc00.1047053509065.60 PE=3 SV=1
CUF83768.1	6	glyceraldehyde-3-phosphate dehydrogenase, putative [Bodo saltans]
tr|A0A1X0P5D7|A0A1X0P5D7_9TRYP	6	Glycerol kinase OS=Trypanosoma theileri OX=67003 GN=TM35_000043700 PE=4 SV=1
CUG92670.1	6	glycerol kinase, putative [Bodo saltans]
CUI11287.1	6	mevalonate kinase, putative [Bodo saltans]
tr|Q582C8|Q582C8_TRYB2	6	AB hydrolase-1 domain-containing protein OS=Trypanosoma brucei brucei (strain 927/4 GUTat10.1) OX=185431 GN=Tb927.5.2370 PE=4 SV=1
CUF69549.1	6	acetyltransferase, putative [Bodo saltans]
tr|A4ICK0|A4ICK0_LEIIN	6	Adenylate_kinase_-_putative OS=Leishmania infantum OX=5671 GN=LINF_360019700 PE=3 SV=1
CUG94158.1	6	alkyl dihydroxyacetonephosphate synthase, putative [Bodo saltans]
tr|A4H8D8|A4H8D8_LEIBR	6	APH domain-containing protein OS=Leishmania braziliensis OX=5660 GN=LBRM_16_0120 PE=4 SV=1
tr|A4HWR0|A4HWR0_LEIIN	6	APH domain-containing protein OS=Leishmania infantum OX=5671 GN=LINF_160006200 PE=4 SV=1
tr|Q4QF09|Q4QF09_LEIMA	6	APH domain-containing protein OS=Leishmania major OX=5664 GN=LMJF_16_0110 PE=4 SV=1
tr|A4HMH0|A4HMH0_LEIBR	6	Arginase OS=Leishmania braziliensis OX=5660 GN=LBRM_34_1400 PE=3 SV=1
tr|A4IB49|A4IB49_LEIIN	6	Arginase OS=Leishmania infantum OX=5671 GN=LINF_350019900 PE=3 SV=1
tr|E9AEX1|E9AEX1_LEIMA	6	Arginase OS=Leishmania major OX=5664 GN=LMJF_35_1480 PE=3 SV=1
CUG54525.1	6	arginase-like protein, putative [Bodo saltans]
tr|A4HPW0|A4HPW0_LEIBR	6	Asparaginase-like protein OS=Leishmania braziliensis OX=5660 GN=LBRM_35_4670 PE=4 SV=1
tr|A4IDM2|A4IDM2_LEIIN	6	Asparaginase-like protein OS=Leishmania infantum OX=5671 GN=LINF_360053600 PE=4 SV=1
tr|Q4Q0X1|Q4Q0X1_LEIMA	6	Asparaginase-like protein OS=Leishmania major OX=5664 GN=LMJF_36_4430 PE=4 SV=1
tr|A4HWE1|A4HWE1_LEIIN	6	Cytoplasmic l-asparaginase i-like protein OS=Leishmania infantum OX=5671 GN=LINF_150009300 PE=4 SV=1
tr|Q4QFE1|Q4QFE1_LEIMA	6	Cytoplasmic l-asparaginase i-like protein OS=Leishmania major OX=5664 GN=LMJF_15_0390 PE=4 SV=1
CUG87369.1	6	DNA excision repair protein SNF2, putative [Bodo saltans]
CUG89539.1	6	FAD-dependent oxidoreductase, putative [Bodo saltans]
tr|A0A1X0P1G4|A0A1X0P1G4_9TRYP	6	Glyceraldehyde-3-phosphate dehydrogenase OS=Trypanosoma theileri OX=67003 GN=TM35_000071910 PE=3 SV=1
tr|Q38DF3|Q38DF3_TRYB2	6	Glycerol kinase, glycosomal OS=Trypanosoma brucei brucei (strain 927/4 GUTat10.1) OX=185431 GN=Tb09.211.3540 PE=3 SV=1
tr|Q38DF2|Q38DF2_TRYB2	6	Glycerol kinase, glycosomal OS=Trypanosoma brucei brucei (strain 927/4 GUTat10.1) OX=185431 GN=Tb09.211.3550 PE=3 SV=1
tr|Q38DE9|Q38DE9_TRYB2	6	Glycerol kinase, glycosomal OS=Trypanosoma brucei brucei (strain 927/4 GUTat10.1) OX=185431 GN=Tb09.211.3560 PE=3 SV=1
tr|Q38DF0|Q38DF0_TRYB2	6	Glycerol kinase, glycosomal OS=Trypanosoma brucei brucei (strain 927/4 GUTat10.1) OX=185431 GN=Tb09.211.3570 PE=3 SV=1
tr|Q4DUI6|Q4DUI6_TRYCC	6	Glycerol kinase, glycosomal, putative OS=Trypanosoma cruzi (strain CL Brener) OX=353153 GN=Tc00.1047053510661.60 PE=4 SV=1
tr|A4IBJ9|A4IBJ9_LEIIN	6	Glycerol_kinase_-_glycosomal_-_putative OS=Leishmania infantum OX=5671 GN=LINF_350036100 PE=3 SV=1
CUG91120.1	6	homoserine kinase, putative [Bodo saltans]
tr|Q38C93|Q38C93_TRYB2	6	Hypoxanthine phosphoribosyltransferase OS=Trypanosoma brucei brucei (strain 927/4 GUTat10.1) OX=185431 GN=Tb10.70.6540 PE=3 SV=1
tr|Q57ZS7|Q57ZS7_TRYB2	6	Inosine-5'-monophosphate dehydrogenase OS=Trypanosoma brucei brucei (strain 927/4 GUTat10.1) OX=185431 GN=Tb927.5.2080 PE=1 SV=1
tr|Q57Y37|Q57Y37_TRYB2	6	Metallophos domain-containing protein OS=Trypanosoma brucei brucei (strain 927/4 GUTat10.1) OX=185431 GN=Tb927.4.4330 PE=4 SV=1
CUG88372.1	6	peroxiredoxin, putative [Bodo saltans]
CUE71951.1	6	phosphoribosyl pyrophosphate synthetase, putative [Bodo saltans]
tr|A4HBT7|A4HBT7_LEIBR	6	Pribosyltran domain-containing protein OS=Leishmania braziliensis OX=5660 GN=XRPT PE=4 SV=1
tr|E9AGU7|E9AGU7_LEIIN	6	Pribosyltran domain-containing protein OS=Leishmania infantum OX=5671 GN=XRPT PE=4 SV=1
tr|Q4QCC2|Q4QCC2_LEIMA	6	Pribosyltran domain-containing protein OS=Leishmania major OX=5664 GN=XRPT PE=4 SV=1
tr|A4HNZ4|A4HNZ4_LEIBR	6	Putative adenylate kinase OS=Leishmania braziliensis OX=5660 GN=LBRM_35_1480 PE=3 SV=1
tr|Q4Q1U0|Q4Q1U0_LEIMA	6	Putative adenylate kinase OS=Leishmania major OX=5664 GN=LMJF_36_1360 PE=3 SV=1
tr|A4HMX5|A4HMX5_LEIBR	6	Putative glycerol kinase, glycosomal OS=Leishmania braziliensis OX=5660 GN=LBRM_34_2990 PE=3 SV=1
tr|E9AFD2|E9AFD2_LEIMA	6	Putative glycerol kinase, glycosomal OS=Leishmania major OX=5664 GN=LMJF_35_3080 PE=3 SV=1
tr|A4ICW1|A4ICW1_LEIIN	6	Putative xylulokinase OS=Leishmania infantum OX=5671 GN=LINF_360007800 PE=3 SV=1
tr|Q4Q252|Q4Q252_LEIMA	6	Putative xylulokinase OS=Leishmania major OX=5664 GN=LMJF_36_0260 PE=3 SV=1
tr|Q385E1|Q385E1_TRYB2	6	Pyruvate, phosphate dikinase OS=Trypanosoma brucei brucei (strain 927/4 GUTat10.1) OX=185431 GN=Tb11.02.4150 PE=3 SV=1
tr|Q4E0Q0|Q4E0Q0_TRYCC	6	Pyruvate, phosphate dikinase OS=Trypanosoma cruzi (strain CL Brener) OX=353153 GN=Tc00.1047053506297.190 PE=3 SV=1
tr|Q4E3P5|Q4E3P5_TRYCC	6	Pyruvate, phosphate dikinase OS=Trypanosoma cruzi (strain CL Brener) OX=353153 GN=Tc00.1047053510101.140 PE=3 SV=1
CUG89582.1	6	short chain dehydrogenase, putative [Bodo saltans]
CUG89602.1	6	sucrose-phosphate synthase-like protein, putative [Bodo saltans]
tr|A4HXJ3|A4HXJ3_LEIIN	6	UDP-sugar pyrophosphorylase OS=Leishmania infantum OX=5671 GN=USP PE=4 SV=1
tr|Q4QE75|Q4QE75_LEIMA	6	UDP-sugar pyrophosphorylase OS=Leishmania major OX=5664 GN=USP PE=2 SV=1
tr|A0A1X0NSQ3|A0A1X0NSQ3_9TRYP	6	UDP-sugar pyrophosphorylase OS=Trypanosoma theileri OX=67003 GN=TM35_000201450 PE=4 SV=1
tr|A4H964|A4H964_LEIBR	6	USP domain-containing protein OS=Leishmania braziliensis OX=5660 GN=LBRM_17_1200 PE=4 SV=1
tr|A4H971|A4H971_LEIBR	6	USP protein OS=Leishmania braziliensis OX=5660 GN=USP PE=4 SV=1
tr|A0A1X0P984|A0A1X0P984_9TRYP	6	Xylulokinase OS=Trypanosoma theileri OX=67003 GN=TM35_000025190 PE=4 SV=1
tr|A0A1X0NKP9|A0A1X0NKP9_9TRYP	5.87	M20_dimer domain-containing protein OS=Trypanosoma theileri OX=67003 GN=TM35_000371240 PE=4 SV=1
tr|Q7YWB6|Q7YWB6_LEIMA	5.87	FAD-binding PCMH-type domain-containing protein OS=Leishmania major OX=5664 GN=ADS1 PE=4 SV=1
tr|Q4D2F1|Q4D2F1_TRYCC	5.87	NERD domain-containing protein OS=Trypanosoma cruzi (strain CL Brener) OX=353153 GN=Tc00.1047053509797.50 PE=4 SV=1
tr|A4I5X6|A4I5X6_LEIIN	5.72	Glyceraldehyde-3-phosphate dehydrogenase OS=Leishmania infantum OX=5671 GN=LINF_300035000 PE=3 SV=1
tr|Q4Q6Z5|Q4Q6Z5_LEIMA	5.72	Glyceraldehyde-3-phosphate dehydrogenase OS=Leishmania major OX=5664 GN=LMJF_30_2970 PE=3 SV=1
tr|Q4Q6Z4|Q4Q6Z4_LEIMA	5.72	Glyceraldehyde-3-phosphate dehydrogenase OS=Leishmania major OX=5664 GN=LMJF_30_2980 PE=3 SV=1
tr|A4HAA5|A4HAA5_LEIBR	5.72	Inosine-5'-monophosphate dehydrogenase OS=Leishmania braziliensis OX=5660 GN=LBRM_19_1820 PE=3 SV=1
tr|A4HYI5|A4HYI5_LEIIN	5.72	Inosine-5'-monophosphate dehydrogenase OS=Leishmania infantum OX=5671 GN=LINF_190022000 PE=3 SV=1
tr|Q4QD53|Q4QD53_LEIMA	5.72	Inosine-5'-monophosphate dehydrogenase OS=Leishmania major OX=5664 GN=LMJF_19_1560 PE=3 SV=1
CUF86223.1	5.72	membrane-associated protein, putative [Bodo saltans]
tr|A4IE00|A4IE00_LEIIN	5.72	Paraflagellar_rod_component_-_putative OS=Leishmania infantum OX=5671 GN=LINF_360068600 PE=4 SV=1
tr|A4HEZ3|A4HEZ3_LEIBR	5.72	Prefoldin subunit 3 OS=Leishmania braziliensis OX=5660 GN=LBRM_26_1400 PE=3 SV=1
tr|A0A1X0NJX2|A0A1X0NJX2_9TRYP	5.72	Putative glycerate kinase OS=Trypanosoma theileri OX=67003 GN=TM35_000391500 PE=4 SV=1
tr|A0A1X0NLE3|A0A1X0NLE3_9TRYP	5.72	Putative glycerate kinase OS=Trypanosoma theileri OX=67003 GN=TM35_000391530 PE=4 SV=1
tr|Q4DBP7|Q4DBP7_TRYCC	5.72	Tyrosine-protein phosphatase domain-containing protein OS=Trypanosoma cruzi (strain CL Brener) OX=353153 GN=Tc00.1047053508601.141 PE=4 SV=1
tr|A0A1X0P026|A0A1X0P026_9TRYP	5.46	FAD-binding PCMH-type domain-containing protein OS=Trypanosoma theileri OX=67003 GN=TM35_000091330 PE=4 SV=1
tr|A4HFX9|A4HFX9_LEIBR	5.46	FAD-binding PCMH-type domain-containing protein OS=Leishmania braziliensis OX=5660 GN=LBRM_27_2200 PE=4 SV=1
tr|A4H6W2|A4H6W2_LEIBR	5.46	Glucose-6-phosphate isomerase OS=Leishmania braziliensis OX=5660 GN=PGI PE=3 SV=1
CUI12702.1	5.46	kinesin-like protein, putative [Bodo saltans]
tr|A4HNK9|A4HNK9_LEIBR	5.46	Amidohydro-rel domain-containing protein OS=Leishmania braziliensis OX=5660 GN=LBRM_35_0080 PE=4 SV=1
tr|A4I309|A4I309_LEIIN	5.46	FAD-binding PCMH-type domain-containing protein OS=Leishmania infantum OX=5671 GN=LINF_270027300 PE=4 SV=1
tr|A4I481|A4I481_LEIIN	5.46	FAD-binding PCMH-type domain-containing protein OS=Leishmania infantum OX=5671 GN=LINF_290007800 PE=4 SV=1
tr|E9ADI2|E9ADI2_LEIMA	5.46	FAD-binding PCMH-type domain-containing protein OS=Leishmania major OX=5664 GN=LMJF_27_2020 PE=4 SV=1
tr|E9ADN0|E9ADN0_LEIMA	5.46	FAD-binding PCMH-type domain-containing protein OS=Leishmania major OX=5664 GN=LMJF_29_0280 PE=4 SV=1
tr|Q585R0|Q585R0_TRYB2	5.46	FAD-binding PCMH-type domain-containing protein OS=Trypanosoma brucei brucei (strain 927/4 GUTat10.1) OX=185431 GN=Tb927.6.1500 PE=4 SV=1
tr|A0A1X0P2J0|A0A1X0P2J0_9TRYP	5.46	FAD-binding PCMH-type domain-containing protein OS=Trypanosoma theileri OX=67003 GN=TM35_000075050 PE=4 SV=1
tr|E9AGE1|E9AGE1_LEIIN	5.46	Glucose-6-phosphate isomerase OS=Leishmania infantum OX=5671 GN=PGI PE=3 SV=1
tr|Q4QGN9|Q4QGN9_LEIMA	5.46	Glucose-6-phosphate isomerase OS=Leishmania major OX=5664 GN=PGI PE=3 SV=1
tr|A4I2Y7|A4I2Y7_LEIIN	5.46	Glycosomal phosphoenolpyruvate carboxykinase, putative OS=Leishmania infantum OX=5671 GN=LINF_270024900 PE=3 SV=1
tr|Q4D8V7|Q4D8V7_TRYCC	5.46	Glycosomal phosphoenolpyruvate carboxykinase, putative OS=Trypanosoma cruzi (strain CL Brener) OX=353153 GN=Tc00.1047053507547.90 PE=3 SV=1
tr|Q4CYZ6|Q4CYZ6_TRYCC	5.46	M20_dimer domain-containing protein OS=Trypanosoma cruzi (strain CL Brener) OX=353153 GN=Tc00.1047053507689.30 PE=4 SV=1
tr|Q4CYZ5|Q4CYZ5_TRYCC	5.46	M20_dimer domain-containing protein OS=Trypanosoma cruzi (strain CL Brener) OX=353153 GN=Tc00.1047053507689.40 PE=4 SV=1
tr|Q4CYZ4|Q4CYZ4_TRYCC	5.46	M20_dimer domain-containing protein OS=Trypanosoma cruzi (strain CL Brener) OX=353153 GN=Tc00.1047053507689.50 PE=4 SV=1
tr|Q4CR09|Q4CR09_TRYCC	5.46	M20_dimer domain-containing protein OS=Trypanosoma cruzi (strain CL Brener) OX=353153 GN=Tc00.1047053510837.20 PE=4 SV=1
tr|A0A1X0NEY7|A0A1X0NEY7_9TRYP	5.46	M20_dimer domain-containing protein OS=Trypanosoma theileri OX=67003 GN=TM35_001971020 PE=4 SV=1
tr|Q4DGA2|Q4DGA2_TRYCC	5.46	Pribosyltran domain-containing protein OS=Trypanosoma cruzi (strain CL Brener) OX=353153 GN=Tc00.1047053506457.40 PE=4 SV=1
tr|Q4DRC3|Q4DRC3_TRYCC	5.46	Pribosyltran domain-containing protein OS=Trypanosoma cruzi (strain CL Brener) OX=353153 GN=Tc00.1047053509693.80 PE=4 SV=1
tr|A4HFV1|A4HFV1_LEIBR	5.46	Putative glycosomal phosphoenolpyruvate carboxykinase OS=Leishmania braziliensis OX=5660 GN=LBRM_27_1920 PE=3 SV=1
tr|A4HFV3|A4HFV3_LEIBR	5.46	Putative glycosomal phosphoenolpyruvate carboxykinase OS=Leishmania braziliensis OX=5660 GN=LBRM_27_1930 PE=4 SV=1
tr|A4HFV4|A4HFV4_LEIBR	5.46	Putative glycosomal phosphoenolpyruvate carboxykinase OS=Leishmania braziliensis OX=5660 GN=LBRM_27_1940 PE=4 SV=1
tr|E9ADF8|E9ADF8_LEIMA	5.46	Putative glycosomal phosphoenolpyruvate carboxykinase OS=Leishmania major OX=5664 GN=LMJF_27_1805 PE=3 SV=1
tr|E9ADF9|E9ADF9_LEIMA	5.46	Putative glycosomal phosphoenolpyruvate carboxykinase OS=Leishmania major OX=5664 GN=LMJF_27_1810 PE=3 SV=1
CUG90908.1	5.46	translation initiation factor Elf2b, putative [Bodo saltans]
CUG88796.1	5.39	cation ATPase alpha subunit, putative, partial [Bodo saltans]
tr|Q4CNT9|Q4CNT9_TRYCC	5.39	Dispersed gene family protein 1 (DGF-1), putative OS=Trypanosoma cruzi (strain CL Brener) OX=353153 GN=Tc00.1047053507379.9 PE=4 SV=1
tr|A4HB57|A4HB57_LEIBR	5.39	Glucose-6-phosphate 1-epimerase OS=Leishmania braziliensis OX=5660 GN=LBRM_20_2970 PE=3 SV=1
tr|A4IAA4|A4IAA4_LEIIN	5.39	Glucose-6-phosphate 1-epimerase OS=Leishmania infantum OX=5671 GN=LINF_340040800 PE=3 SV=1
CUF20798.1	5.39	GP46-like surface antigen, putative [Bodo saltans]
CUG86829.1	5.39	protein disulfide isomerase, putative [Bodo saltans]
tr|Q4DC09|Q4DC09_TRYCC	5.33	Galactokinase, putative OS=Trypanosoma cruzi (strain CL Brener) OX=353153 GN=Tc00.1047053507009.40 PE=4 SV=1
tr|Q4DFH6|Q4DFH6_TRYCC	5.33	Galactokinase, putative OS=Trypanosoma cruzi (strain CL Brener) OX=353153 GN=Tc00.1047053510667.120 PE=4 SV=1
tr|A4HMH5|A4HMH5_LEIBR	5.33	Rieske domain-containing protein OS=Leishmania braziliensis OX=5660 GN=LBRM_34_1450 PE=4 SV=1
tr|A4IB55|A4IB55_LEIIN	5.33	Rieske domain-containing protein OS=Leishmania infantum OX=5671 GN=LINF_350020400 PE=4 SV=2
tr|E9AEX6|E9AEX6_LEIMA	5.33	Rieske domain-containing protein OS=Leishmania major OX=5664 GN=LMJF_35_1540 PE=4 SV=1
tr|Q38D40|Q38D40_TRYB2	5.33	Rieske domain-containing protein OS=Trypanosoma brucei brucei (strain 927/4 GUTat10.1) OX=185431 GN=Tb09.211.4700 PE=4 SV=1
tr|Q4DP34|Q4DP34_TRYCC	5.33	Rieske domain-containing protein OS=Trypanosoma cruzi (strain CL Brener) OX=353153 GN=Tc00.1047053506999.90 PE=4 SV=1
tr|Q4DS82|Q4DS82_TRYCC	5.33	Rieske domain-containing protein OS=Trypanosoma cruzi (strain CL Brener) OX=353153 GN=Tc00.1047053510759.120 PE=4 SV=1
tr|A4I5B7|A4I5B7_LEIIN	5.33	50S_ribosome-binding_GTPase_-_putative OS=Leishmania infantum OX=5671 GN=LINF_300014000 PE=4 SV=1
CUG89087.1	5.33	adenylate kinase, putative [Bodo saltans]
tr|E9AII9|E9AII9_LEIBR	5.33	Coatomer subunit beta OS=Leishmania braziliensis OX=5660 GN=LBRM_20_5560 PE=4 SV=1
tr|A4HYX7|A4HYX7_LEIIN	5.33	Coatomer subunit beta OS=Leishmania infantum OX=5671 GN=LINF_200018700 PE=4 SV=1
tr|Q4QCR1|Q4QCR1_LEIMA	5.33	Coatomer subunit beta OS=Leishmania major OX=5664 GN=LMJF_20_1350 PE=4 SV=1
tr|Q583L2|Q583L2_TRYB2	5.33	DDE_Tnp_1 domain-containing protein OS=Trypanosoma brucei brucei (strain 927/4 GUTat10.1) OX=185431 GN=Tb927.3.1050 PE=4 SV=1
tr|Q4CN40|Q4CN40_TRYCC	5.33	Dihydroxyacetone kinase 1-like, putative OS=Trypanosoma cruzi (strain CL Brener) OX=353153 GN=Tc00.1047053503983.20 PE=4 SV=1
tr|Q4DU97|Q4DU97_TRYCC	5.33	Dihydroxyacetone kinase 1-like, putative OS=Trypanosoma cruzi (strain CL Brener) OX=353153 GN=Tc00.1047053507011.200 PE=4 SV=1
tr|Q4Q7L9|Q4Q7L9_LEIMA	5.33	G domain-containing protein OS=Leishmania major OX=5664 GN=LMJF_30_0840 PE=4 SV=1
tr|A0A1X0P569|A0A1X0P569_9TRYP	5.33	Galactokinase OS=Trypanosoma theileri OX=67003 GN=TM35_000043080 PE=4 SV=1
CUE66523.1	5.33	GPI-anchored surface protein, putative, partial [Bodo saltans]
tr|A0A1X0NL81|A0A1X0NL81_9TRYP	5.33	Histidine ammonia-lyase OS=Trypanosoma theileri OX=67003 GN=TM35_000341360 PE=3 SV=1
tr|A0A1X0P9B8|A0A1X0P9B8_9TRYP	5.33	Nudix hydrolase domain-containing protein OS=Trypanosoma theileri OX=67003 GN=TM35_000025150 PE=4 SV=1
tr|A4HPH9|A4HPH9_LEIBR	5.33	Peptidyl-prolyl cis-trans isomerase OS=Leishmania braziliensis OX=5660 GN=CYP10 PE=3 SV=1
tr|A4IDA1|A4IDA1_LEIIN	5.33	Peptidyl-prolyl cis-trans isomerase OS=Leishmania infantum OX=5671 GN=CYP10 PE=3 SV=1
tr|Q4Q1A6|Q4Q1A6_LEIMA	5.33	Peptidyl-prolyl cis-trans isomerase OS=Leishmania major OX=5664 GN=CYP10 PE=3 SV=1
tr|A4HVT2|A4HVT2_LEIIN	5.33	Phospholipid-transporting ATPase OS=Leishmania infantum OX=5671 GN=LINF_130020800 PE=3 SV=1
tr|A0A1X0NUY0|A0A1X0NUY0_9TRYP	5.33	Pyruvate, phosphate dikinase OS=Trypanosoma theileri OX=67003 GN=TM35_000161420 PE=3 SV=1
tr|A0A1X0P5Z9|A0A1X0P5Z9_9TRYP	5.33	Rieske domain-containing protein OS=Trypanosoma theileri OX=67003 GN=TM35_000044920 PE=4 SV=1
tr|Q4Q443|Q4Q443_LEIMA	5.33	RRM domain-containing protein OS=Leishmania major OX=5664 GN=LMJF_33_1440 PE=4 SV=1
CUG89701.1	5.33	sedoheptulose-1,7-bisphosphatase, putative [Bodo saltans]
tr|Q4CSB0|Q4CSB0_TRYCC	5.18	Mannose-6-phosphate isomerase OS=Trypanosoma cruzi (strain CL Brener) OX=353153 GN=Tc00.1047053503677.10 PE=3 SV=1
tr|A0A1X0NP65|A0A1X0NP65_9TRYP	5.18	Polyol:NADP oxidoreductase OS=Trypanosoma theileri OX=67003 GN=TM35_000291650 PE=4 SV=1
tr|Q4Q741|Q4Q741_LEIMA	5.18	AAA domain-containing protein OS=Leishmania major OX=5664 GN=LMJF_30_2540 PE=4 SV=1
tr|Q4DM53|Q4DM53_TRYCC	5.18	TOG domain-containing protein OS=Trypanosoma cruzi (strain CL Brener) OX=353153 GN=Tc00.1047053506425.40 PE=4 SV=1
tr|Q4QED2|Q4QED2_LEIMA	5.09	ACB domain-containing protein OS=Leishmania major OX=5664 GN=LMJF_17_0620 PE=1 SV=1
tr|Q4CUL1|Q4CUL1_TRYCC	5.09	FCP1 homology domain-containing protein OS=Trypanosoma cruzi (strain CL Brener) OX=353153 GN=Tc00.1047053430605.20 PE=4 SV=1
tr|Q4CWP4|Q4CWP4_TRYCC	5.09	FCP1 homology domain-containing protein OS=Trypanosoma cruzi (strain CL Brener) OX=353153 GN=Tc00.1047053509353.40 PE=4 SV=1
tr|A0A1X0NSZ9|A0A1X0NSZ9_9TRYP	5.09	M20_dimer domain-containing protein OS=Trypanosoma theileri OX=67003 GN=TM35_000202460 PE=4 SV=1
tr|Q386C9|Q386C9_TRYB2	5.09	A_deaminase domain-containing protein OS=Trypanosoma brucei brucei (strain 927/4 GUTat10.1) OX=185431 GN=Tb11.02.1340 PE=4 SV=1
tr|Q4DII0|Q4DII0_TRYCC	5.09	A_deaminase domain-containing protein OS=Trypanosoma cruzi (strain CL Brener) OX=353153 GN=Tc00.1047053506733.20 PE=4 SV=1
tr|Q4D5V1|Q4D5V1_TRYCC	5.09	A_deaminase domain-containing protein OS=Trypanosoma cruzi (strain CL Brener) OX=353153 GN=Tc00.1047053511857.80 PE=4 SV=1
tr|A4HXI1|A4HXI1_LEIIN	5.09	AB hydrolase-1 domain-containing protein OS=Leishmania infantum OX=5671 GN=LINF_170017600 PE=4 SV=1
tr|Q4QE87|Q4QE87_LEIMA	5.09	AB hydrolase-1 domain-containing protein OS=Leishmania major OX=5664 GN=LMJF_17_1040 PE=4 SV=1
tr|Q4D8H8|Q4D8H8_TRYCC	5.09	AB hydrolase-1 domain-containing protein OS=Trypanosoma cruzi (strain CL Brener) OX=353153 GN=Tc00.1047053511309.40 PE=4 SV=1
tr|A4IA36|A4IA36_LEIIN	5.09	ACB domain-containing protein OS=Leishmania infantum OX=5671 GN=LINF_340032000 PE=4 SV=1
tr|Q4DUQ8|Q4DUQ8_TRYCC	5.09	Acyl-CoA thioesterase, putative OS=Trypanosoma cruzi (strain CL Brener) OX=353153 GN=Tc00.1047053504149.55 PE=4 SV=1
tr|A0A1X0NN21|A0A1X0NN21_9TRYP	5.09	AMP deaminase OS=Trypanosoma theileri OX=67003 GN=TM35_000301370 PE=4 SV=1
tr|Q4DQN2|Q4DQN2_TRYCC	5.09	APH domain-containing protein OS=Trypanosoma cruzi (strain CL Brener) OX=353153 GN=Tc00.1047053509109.30 PE=4 SV=1
tr|Q4DLZ0|Q4DLZ0_TRYCC	5.09	APH domain-containing protein OS=Trypanosoma cruzi (strain CL Brener) OX=353153 GN=Tc00.1047053510603.160 PE=4 SV=1
tr|A0A1X0P916|A0A1X0P916_9TRYP	5.09	ATP-dependent 6-phosphofructokinase OS=Trypanosoma theileri OX=67003 GN=pfk PE=3 SV=1
CUG26251.1	5.09	carnitine O-palmitoyltransferase, putative [Bodo saltans]
CUG87318.1	5.09	choline/carnitine O-acetyltransferase, putative [Bodo saltans]
CUG87999.1	5.09	clathrin coat assembly protein, putative [Bodo saltans]
tr|E9AGF4|E9AGF4_LEIIN	5.09	Cytochrome c oxidase subunit IV OS=Leishmania infantum OX=5671 GN=LINF_120011900 PE=4 SV=1
CUG94033.1	5.09	cytoplasmic l-asparaginase i-like protein, putative [Bodo saltans]
tr|Q38EW0|Q38EW0_TRYB2	5.09	FCP1 homology domain-containing protein OS=Trypanosoma brucei brucei (strain 927/4 GUTat10.1) OX=185431 GN=Tb09.160.4460 PE=4 SV=1
tr|Q38EV9|Q38EV9_TRYB2	5.09	FCP1 homology domain-containing protein OS=Trypanosoma brucei brucei (strain 927/4 GUTat10.1) OX=185431 GN=Tb09.160.4480 PE=4 SV=1
tr|Q586V2|Q586V2_TRYB2	5.09	Glycosomal phosphoenolpyruvate carboxykinase OS=Trypanosoma brucei brucei (strain 927/4 GUTat10.1) OX=185431 GN=Tb927.2.4210 PE=3 SV=1
tr|Q4D7V2|Q4D7V2_TRYCC	5.09	M20_dimer domain-containing protein OS=Trypanosoma cruzi (strain CL Brener) OX=353153 GN=Tc00.1047053508971.40 PE=4 SV=1
CUG03748.1	5.09	membrane-associated protein, putative [Bodo saltans]
tr|Q4CYB9|Q4CYB9_TRYCC	5.09	NAD(P)-bd_dom domain-containing protein OS=Trypanosoma cruzi (strain CL Brener) OX=353153 GN=Tc00.1047053503881.20 PE=4 SV=1
tr|Q4DQ62|Q4DQ62_TRYCC	5.09	NAD(P)-bd_dom domain-containing protein OS=Trypanosoma cruzi (strain CL Brener) OX=353153 GN=Tc00.1047053508119.120 PE=4 SV=1
tr|A4HJT4|A4HJT4_LEIBR	5.09	Nudix hydrolase domain-containing protein OS=Leishmania braziliensis OX=5660 GN=LBRM_31_3320 PE=4 SV=1
tr|A4HI96|A4HI96_LEIBR	5.09	p1/s1 nuclease OS=Leishmania braziliensis OX=5660 GN=LBRM_30_1560 PE=4 SV=1
tr|A0A1X0NKY6|A0A1X0NKY6_9TRYP	5.09	PALP domain-containing protein OS=Trypanosoma theileri OX=67003 GN=TM35_000361570 PE=4 SV=1
CUG91688.1	5.09	phosphofructokinase, putative [Bodo saltans]
CUG91042.1	5.09	phosphoglycerate kinase, putative [Bodo saltans]
tr|Q57V31|Q57V31_TRYB2	5.09	Pribosyltran domain-containing protein OS=Trypanosoma brucei brucei (strain 927/4 GUTat10.1) OX=185431 GN=Tb927.7.1790 PE=4 SV=1
tr|A0A1X0NZ92|A0A1X0NZ92_9TRYP	5.09	Pribosyltran domain-containing protein OS=Trypanosoma theileri OX=67003 GN=TM35_000122350 PE=4 SV=1
tr|A4HN39|A4HN39_LEIBR	5.09	Putative ribulose-phosphate 3-epimerase OS=Leishmania braziliensis OX=5660 GN=LBRM_34_3660 PE=4 SV=1
tr|A4IBQ7|A4IBQ7_LEIIN	5.09	Putative ribulose-phosphate 3-epimerase OS=Leishmania infantum OX=5671 GN=LINF_350042200 PE=4 SV=1
tr|A0A1X0P1U5|A0A1X0P1U5_9TRYP	5.09	TSNAXIP1_N domain-containing protein OS=Trypanosoma theileri OX=67003 GN=TM35_000072450 PE=4 SV=1
tr|Q4D4H4|Q4D4H4_TRYCC	5.09	UBA domain-containing protein OS=Trypanosoma cruzi (strain CL Brener) OX=353153 GN=Tc00.1047053506399.60 PE=4 SV=1
tr|Q4D4W8|Q4D4W8_TRYCC	5.09	UBA domain-containing protein OS=Trypanosoma cruzi (strain CL Brener) OX=353153 GN=Tc00.1047053511909.70 PE=4 SV=1
tr|A0A1X0NSB8|A0A1X0NSB8_9TRYP	5.09	Ubiquitin hydrolase OS=Trypanosoma theileri OX=67003 GN=TM35_000221720 PE=3 SV=1
tr|Q4E259|Q4E259_TRYCC	5.09	Ubiquitin hydrolase, putative OS=Trypanosoma cruzi (strain CL Brener) OX=353153 GN=Tc00.1047053508707.180 PE=3 SV=1
tr|Q4DCS7|Q4DCS7_TRYCC	5.09	Ubiquitin hydrolase, putative OS=Trypanosoma cruzi (strain CL Brener) OX=353153 GN=Tc00.1047053509073.30 PE=3 SV=1
tr|A4HP58|A4HP58_LEIBR	5.06	60S ribosomal protein L37a OS=Leishmania braziliensis OX=5660 GN=LBRM_35_2130 PE=3 SV=1
tr|A4HZI8|A4HZI8_LEIIN	5.06	60S ribosomal protein L37a OS=Leishmania infantum OX=5671 GN=LINF_210028000 PE=3 SV=1
tr|Q4QC01|Q4QC01_LEIMA	5.06	60S ribosomal protein L37a OS=Leishmania major OX=5664 GN=LMJF_21_1820 PE=3 SV=1
tr|Q4DJT8|Q4DJT8_TRYCC	5.06	Mevalonate kinase OS=Trypanosoma cruzi (strain CL Brener) OX=353153 GN=Tc00.1047053509237.10 PE=3 SV=1
tr|A4HLC4|A4HLC4_LEIBR	5.06	60S ribosomal protein L37a OS=Leishmania braziliensis OX=5660 GN=LBRM_33_0880 PE=3 SV=1
tr|A4HMD9|A4HMD9_LEIBR	5.06	FAD-binding FR-type domain-containing protein OS=Leishmania braziliensis OX=5660 GN=LBRM_34_1090 PE=4 SV=1
tr|A4IB12|A4IB12_LEIIN	5.06	FAD-binding FR-type domain-containing protein OS=Leishmania infantum OX=5671 GN=LINF_350016600 PE=4 SV=1
tr|E9AEU1|E9AEU1_LEIMA	5.06	FAD-binding FR-type domain-containing protein OS=Leishmania major OX=5664 GN=LMJF_35_1180 PE=4 SV=1
CUG87119.1	5.06	leucine-rich repeat protein, putative, partial [Bodo saltans]
CUF35269.1	5.06	membrane-associated protein, putative [Bodo saltans]
tr|A0A1X0PA70|A0A1X0PA70_9TRYP	5.06	PlsC domain-containing protein OS=Trypanosoma theileri OX=67003 GN=TM35_000014000 PE=4 SV=1
tr|A4H434|A4H434_LEIBR	5.06	Putative tRNA nucleotidyltransferase OS=Leishmania braziliensis OX=5660 GN=LBRM_04_1210 PE=3 SV=1
tr|Q38CW7|Q38CW7_TRYB2	5.05	Cation_ATPase_N domain-containing protein OS=Trypanosoma brucei brucei (strain 927/4 GUTat10.1) OX=185431 GN=Tb09.244.2570 PE=3 SV=1
tr|A0A1X0NNP4|A0A1X0NNP4_9TRYP	5.05	Threonine synthase OS=Trypanosoma theileri OX=67003 GN=TM35_000292240 PE=4 SV=1

## Sheet: Mitochondria
ID UniProt entry	GTS1 signal	Description
tr|Q4QGM6|Q4QGM6_LEIMA	7.35	Cytochrome c oxidase subunit IV OS=Leishmania major OX=5664 GN=LMJF_12_0670 PE=4 SV=1
CUG38882.1	7.35	membrane-associated protein, putative [Bodo saltans]
tr|A0A1X0P5K8|A0A1X0P5K8_9TRYP	7.35	TP_methylase domain-containing protein OS=Trypanosoma theileri OX=67003 GN=TM35_000043420 PE=4 SV=1
tr|A4HXD6|A4HXD6_LEIIN	7.35	ACB domain-containing protein OS=Leishmania infantum OX=5671 GN=LINF_170012500 PE=4 SV=1
CUG06104.1	7.07	acyltransferase, putative [Bodo saltans]
tr|A0A1X0NT00|A0A1X0NT00_9TRYP	7.07	PRK domain-containing protein OS=Trypanosoma theileri OX=67003 GN=TM35_000201400 PE=4 SV=1
tr|A0A1X0NLS6|A0A1X0NLS6_9TRYP	6.41	Putative mitochondrial carrier protein OS=Trypanosoma theileri OX=67003 GN=TM35_000351670 PE=3 SV=1
CUG06177.1	6.33	aldehyde dehydrogenase, putative [Bodo saltans]
CUG08615.1	6	ATP synthase f1 subunit gamma, putative [Bodo saltans]
tr|A4HMH5|A4HMH5_LEIBR	5.33	Rieske domain-containing protein OS=Leishmania braziliensis OX=5660 GN=LBRM_34_1450 PE=4 SV=1
tr|A4IB55|A4IB55_LEIIN	5.33	Rieske domain-containing protein OS=Leishmania infantum OX=5671 GN=LINF_350020400 PE=4 SV=2
tr|E9AEX6|E9AEX6_LEIMA	5.33	Rieske domain-containing protein OS=Leishmania major OX=5664 GN=LMJF_35_1540 PE=4 SV=1
tr|Q38D40|Q38D40_TRYB2	5.33	Rieske domain-containing protein OS=Trypanosoma brucei brucei (strain 927/4 GUTat10.1) OX=185431 GN=Tb09.211.4700 PE=4 SV=1
tr|Q4DP34|Q4DP34_TRYCC	5.33	Rieske domain-containing protein OS=Trypanosoma cruzi (strain CL Brener) OX=353153 GN=Tc00.1047053506999.90 PE=4 SV=1
tr|Q4DS82|Q4DS82_TRYCC	5.33	Rieske domain-containing protein OS=Trypanosoma cruzi (strain CL Brener) OX=353153 GN=Tc00.1047053510759.120 PE=4 SV=1
tr|A0A1X0P5Z9|A0A1X0P5Z9_9TRYP	5.33	Rieske domain-containing protein OS=Trypanosoma theileri OX=67003 GN=TM35_000044920 PE=4 SV=1
tr|E9AGF4|E9AGF4_LEIIN	5.09	Cytochrome c oxidase subunit IV OS=Leishmania infantum OX=5671 GN=LINF_120011900 PE=4 SV=1
CUG03748.1	5.09	membrane-associated protein, putative [Bodo saltans]
tr|Q4CYB9|Q4CYB9_TRYCC	5.09	NAD(P)-bd_dom domain-containing protein OS=Trypanosoma cruzi (strain CL Brener) OX=353153 GN=Tc00.1047053503881.20 PE=4 SV=1
tr|Q4DQ62|Q4DQ62_TRYCC	5.09	NAD(P)-bd_dom domain-containing protein OS=Trypanosoma cruzi (strain CL Brener) OX=353153 GN=Tc00.1047053508119.120 PE=4 SV=1
tr|A4HJT4|A4HJT4_LEIBR	5.09	Nudix hydrolase domain-containing protein OS=Leishmania braziliensis OX=5660 GN=LBRM_31_3320 PE=4 SV=1
CUF35269.1	5.06	membrane-associated protein, putative [Bodo saltans]

## Sheet: Table 1 homologues
ID UniProt entry	GTS1 signal	Description
CUF08244.1	7.35	6-phospho-1-fructokinase, putative [Bodo saltans]
sp|Q4E657|PFKA_TRYCC	7.35	ATP-dependent 6-phosphofructokinase OS=Trypanosoma cruzi (strain CL Brener) OX=353153 GN=pfk PE=1 SV=1
tr|A4HBT6|A4HBT6_LEIBR	7.35	Hypoxanthine phosphoribosyltransferase OS=Leishmania braziliensis OX=5660 GN=HGPRT PE=3 SV=1
CUG91003.1	7.35	hypoxanthine-guanine phosphoribosyltransferase, putative [Bodo saltans]
CUG92376.1	7.35	glycosomal phosphoenolpyruvate carboxykinase, putative [Bodo saltans]
CUG93735.1	7.35	acyl-CoA dehydrogenase, putative [Bodo saltans]
CUG93494.1	7.35	peroxisomal trans-enoyl isomerase, putative [Bodo saltans]
tr|A4HA28|A4HA28_LEIBR	7.35	Glycosomal malate dehydrogenase OS=Leishmania braziliensis OX=5660 GN=LBRM_19_1020 PE=3 SV=1
tr|Q387X2|Q387X2_TRYB2	7.35	Glycosomal malate dehydrogenase OS=Trypanosoma brucei brucei (strain 927/4 GUTat10.1) OX=185431 GN=Tb10.61.0980 PE=3 SV=1
CUF75085.1	7.35	glycosomal malate dehydrogenase, putative [Bodo saltans]
tr|Q4DRD8|Q4DRD8_TRYCC	7.35	Glycosomal malate dehydrogenase, putative OS=Trypanosoma cruzi (strain CL Brener) OX=353153 GN=Tc00.1047053506503.69 PE=3 SV=1
tr|Q4DDK8|Q4DDK8_TRYCC	7.35	Glycosomal malate dehydrogenase, putative OS=Trypanosoma cruzi (strain CL Brener) OX=353153 GN=Tc00.1047053511293.69 PE=3 SV=1
tr|A0A1X0P752|A0A1X0P752_9TRYP	7.35	Putative glycosomal malate dehydrogenase OS=Trypanosoma theileri OX=67003 GN=TM35_000032160 PE=3 SV=1
CUE70015.1	7.35	isocitrate dehydrogenase, putative, partial [Bodo saltans]
CUE93981.1	7.35	pyruvate phosphate dikinase, putative [Bodo saltans]
tr|A4H6M6|A4H6M6_LEIBR	7.35	Pyruvate, phosphate dikinase OS=Leishmania braziliensis OX=5660 GN=LBRM_11_0800 PE=3 SV=2
tr|A4HV09|A4HV09_LEIIN	7.35	Pyruvate, phosphate dikinase OS=Leishmania infantum OX=5671 GN=LINF_110016000 PE=3 SV=2
tr|Q4QGX9|Q4QGX9_LEIMA	7.35	Pyruvate, phosphate dikinase OS=Leishmania major OX=5664 GN=LMJF_11_1000 PE=3 SV=1
tr|A4H643|A4H643_LEIBR	7.35	Glycerol-3-phosphate dehydrogenase [NAD(+)] OS=Leishmania braziliensis OX=5660 GN=GPD PE=3 SV=1
tr|A4HUG3|A4HUG3_LEIIN	7.35	Glycerol-3-phosphate dehydrogenase [NAD(+)] OS=Leishmania infantum OX=5671 GN=GPD PE=3 SV=1
tr|A0A1X0NQ93|A0A1X0NQ93_9TRYP	7.35	Glycerol-3-phosphate dehydrogenase [NAD(+)] OS=Trypanosoma theileri OX=67003 GN=TM35_000251530 PE=3 SV=1
sp|Q4QHG4|GPDA_LEIMA	7.35	Glycerol-3-phosphate dehydrogenase [NAD(+)], glycosomal OS=Leishmania major OX=5664 GN=GPD PE=3 SV=1
tr|Q387Q3|Q387Q3_TRYB2	7.35	Inosine-5'-monophosphate dehydrogenase OS=Trypanosoma brucei brucei (strain 927/4 GUTat10.1) OX=185431 GN=Tb10.61.0150 PE=3 SV=1
tr|Q4CUG6|Q4CUG6_TRYCC	7.35	Inosine-5'-monophosphate dehydrogenase OS=Trypanosoma cruzi (strain CL Brener) OX=353153 GN=Tc00.1047053507211.40 PE=3 SV=1
tr|Q4DM82|Q4DM82_TRYCC	7.35	Inosine-5'-monophosphate dehydrogenase OS=Trypanosoma cruzi (strain CL Brener) OX=353153 GN=Tc00.1047053511301.110 PE=3 SV=1
tr|A0A1X0P5Z8|A0A1X0P5Z8_9TRYP	7.35	Inosine-5'-monophosphate dehydrogenase OS=Trypanosoma theileri OX=67003 GN=TM35_000031050 PE=3 SV=1
tr|A0A1X0NTH3|A0A1X0NTH3_9TRYP	7.35	Inosine-5'-monophosphate dehydrogenase OS=Trypanosoma theileri OX=67003 GN=TM35_000201820 PE=3 SV=1
tr|Q57Y11|Q57Y11_TRYB2	7.35	Mevalonate kinase OS=Trypanosoma brucei brucei (strain 927/4 GUTat10.1) OX=185431 GN=Tb927.4.4070 PE=3 SV=1
tr|A0A1X0NJ39|A0A1X0NJ39_9TRYP	7.35	Mevalonate kinase OS=Trypanosoma theileri OX=67003 GN=TM35_000411540 PE=3 SV=1
tr|A0A1X0P7T4|A0A1X0P7T4_9TRYP	7.35	Guanylate kinase-like domain-containing protein OS=Trypanosoma theileri OX=67003 GN=TM35_000022640 PE=4 SV=1
tr|Q38AS6|Q38AS6_TRYB2	7.35	Guanylate kinase-like domain-containing protein OS=Trypanosoma brucei brucei (strain 927/4 GUTat10.1) OX=185431 GN=Tb10.6k15.3960 PE=4 SV=1
CUG91788.1	7.35	AMP deaminase, putative [Bodo saltans]
CUI14562.1	7.35	orotidine-5-phosphate decarboxylase orotate, putative [Bodo saltans]
CUG28369.1	7.35	NADH-dependent fumarate reductase, putative [Bodo saltans]
tr|A0A1X0P905|A0A1X0P905_9TRYP	7.35	Adenylate kinase OS=Trypanosoma theileri OX=67003 GN=TM35_000023950 PE=3 SV=1
tr|Q38B28|Q38B28_TRYB2	7.35	Adenylate kinase, putative OS=Trypanosoma brucei brucei (strain 927/4 GUTat10.1) OX=185431 GN=Tb10.70.1200 PE=3 SV=1
tr|A4H923|A4H923_LEIBR	7.35	GMP reductase OS=Leishmania braziliensis OX=5660 GN=GMPR PE=3 SV=1
tr|A4HXF5|A4HXF5_LEIIN	7.35	GMP reductase OS=Leishmania infantum OX=5671 GN=GMPR PE=3 SV=1
sp|Q4QEB3|GMPR_LEIMA	7.35	GMP reductase OS=Leishmania major OX=5664 GN=GMPR PE=1 SV=2
tr|A4H430|A4H430_LEIBR	7.35	FBPase domain-containing protein OS=Leishmania braziliensis OX=5660 GN=LBRM_04_1170 PE=3 SV=1
tr|A4HSB4|A4HSB4_LEIIN	7.35	FBPase domain-containing protein OS=Leishmania infantum OX=5671 GN=LINF_040016700 PE=3 SV=1
tr|O97193|O97193_LEIMA	7.35	FBPase domain-containing protein OS=Leishmania major OX=5664 GN=FBP PE=1 SV=1
tr|Q586C9|Q586C9_TRYB2	7.35	FBPase domain-containing protein OS=Trypanosoma brucei brucei (strain 927/4 GUTat10.1) OX=185431 GN=Tb927.2.5800 PE=4 SV=1
tr|Q4CZ23|Q4CZ23_TRYCC	7.35	FBPase domain-containing protein OS=Trypanosoma cruzi (strain CL Brener) OX=353153 GN=Tc00.1047053504117.20 PE=4 SV=1
tr|Q4DE25|Q4DE25_TRYCC	7.35	FBPase domain-containing protein OS=Trypanosoma cruzi (strain CL Brener) OX=353153 GN=Tc00.1047053506619.10 PE=4 SV=1
tr|Q4DE31|Q4DE31_TRYCC	7.35	FBPase domain-containing protein OS=Trypanosoma cruzi (strain CL Brener) OX=353153 GN=Tc00.1047053506649.70 PE=3 SV=1
tr|Q4CUP1|Q4CUP1_TRYCC	7.35	FBPase domain-containing protein OS=Trypanosoma cruzi (strain CL Brener) OX=353153 GN=Tc00.1047053508351.10 PE=3 SV=1
tr|A0A1X0NRD7|A0A1X0NRD7_9TRYP	7.35	FBPase domain-containing protein OS=Trypanosoma theileri OX=67003 GN=TM35_000232430 PE=4 SV=1
tr|Q38EA4|Q38EA4_TRYB2	7.35	FBPase domain-containing protein OS=Trypanosoma brucei brucei (strain 927/4 GUTat10.1) OX=185431 GN=Tb09.211.0540 PE=3 SV=1
tr|A0A1X0NML3|A0A1X0NML3_9TRYP	7.35	FBPase domain-containing protein OS=Trypanosoma theileri OX=67003 GN=TM35_000351140 PE=3 SV=1
tr|A4HAP2|A4HAP2_LEIBR	7.35	FCP1 homology domain-containing protein OS=Leishmania braziliensis OX=5660 GN=LBRM_20_1280 PE=4 SV=1
tr|A4I9T8|A4I9T8_LEIIN	7.35	FCP1 homology domain-containing protein OS=Leishmania infantum OX=5671 GN=LINF_340019600 PE=4 SV=1
tr|Q4Q377|Q4Q377_LEIMA	7.35	FCP1 homology domain-containing protein OS=Leishmania major OX=5664 GN=LMJF_34_1250 PE=4 SV=1
tr|Q4DFE7|Q4DFE7_TRYCC	7.35	GMP reductase OS=Trypanosoma cruzi (strain CL Brener) OX=353153 GN=GMPR PE=3 SV=1
tr|Q4E1M2|Q4E1M2_TRYCC	7.35	GMP reductase OS=Trypanosoma cruzi (strain CL Brener) OX=353153 GN=GMPR PE=3 SV=1
tr|A4H8I0|A4H8I0_LEIBR	7.35	OMPdecase domain-containing protein OS=Leishmania braziliensis OX=5660 GN=LBRM_16_0570 PE=3 SV=1
tr|A4HWV2|A4HWV2_LEIIN	7.35	OMPdecase domain-containing protein OS=Leishmania infantum OX=5671 GN=LINF_160010700 PE=1 SV=1
tr|Q4QEW5|Q4QEW5_LEIMA	7.35	OMPdecase domain-containing protein OS=Leishmania major OX=5664 GN=LMJF_16_0550 PE=3 SV=1
tr|Q57U85|Q57U85_TRYB2	7.35	OMPdecase domain-containing protein OS=Trypanosoma brucei brucei (strain 927/4 GUTat10.1) OX=185431 GN=Tb927.5.3810 PE=3 SV=1
tr|Q4DBC5|Q4DBC5_TRYCC	7.35	OMPdecase domain-containing protein OS=Trypanosoma cruzi (strain CL Brener) OX=353153 GN=Tc00.1047053507059.60 PE=3 SV=1
tr|Q4DBZ4|Q4DBZ4_TRYCC	7.35	OMPdecase domain-containing protein OS=Trypanosoma cruzi (strain CL Brener) OX=353153 GN=Tc00.1047053509899.110 PE=3 SV=1
tr|A0A1X0NZ36|A0A1X0NZ36_9TRYP	7.35	OMPdecase domain-containing protein OS=Trypanosoma theileri OX=67003 GN=TM35_000102100 PE=3 SV=1
tr|Q38CA1|Q38CA1_TRYB2	7.35	Pribosyltran domain-containing protein OS=Trypanosoma brucei brucei (strain 927/4 GUTat10.1) OX=185431 GN=Tb10.70.6660 PE=1 SV=1
tr|A0A1X0NSL0|A0A1X0NSL0_9TRYP	7.35	Pribosyltran domain-containing protein OS=Trypanosoma theileri OX=67003 GN=TM35_000212830 PE=4 SV=1
tr|A0A1X0NT10|A0A1X0NT10_9TRYP	7.35	Pribosyltran domain-containing protein OS=Trypanosoma theileri OX=67003 GN=TM35_000212840 PE=4 SV=1
tr|Q57YH1|Q57YH1_TRYB2	7.35	Carn_acyltransf domain-containing protein OS=Trypanosoma brucei brucei (strain 927/4 GUTat10.1) OX=185431 GN=Tb927.8.590 PE=4 SV=1
CUE67103.1	7.07	Glucose-6-phosphate dehydrogenase, putative [Bodo saltans]
tr|A4HIN0|A4HIN0_LEIBR	7.07	Glyceraldehyde-3-phosphate dehydrogenase OS=Leishmania braziliensis OX=5660 GN=LBRM_30_2950 PE=3 SV=1
tr|Q57YW0|Q57YW0_TRYB2	7.07	Glycerol-3-phosphate dehydrogenase [NAD(+)] OS=Trypanosoma brucei brucei (strain 927/4 GUTat10.1) OX=185431 GN=Tb927.8.3530 PE=3 SV=1
CUG05641.1	7.07	inosine-5-monophosphate dehydrogenase, putative [Bodo saltans]
tr|A4I115|A4I115_LEIIN	7.07	Transketolase OS=Leishmania infantum OX=5671 GN=LINF_240026800 PE=3 SV=1
tr|Q4QAC4|Q4QAC4_LEIMA	7.07	Transketolase OS=Leishmania major OX=5664 GN=LMJF_24_2060 PE=3 SV=1
tr|E9AES3|E9AES3_LEIMA	7.07	Aldose 1-epimerase-like protein OS=Leishmania major OX=5664 GN=LMJF_35_0980 PE=4 SV=1
tr|Q4D778|Q4D778_TRYCC	7.07	FAD-binding FR-type domain-containing protein OS=Trypanosoma cruzi (strain CL Brener) OX=353153 GN=Tc00.1047053503849.80 PE=4 SV=1
tr|Q4CMU8|Q4CMU8_TRYCC	7.07	FAD-binding FR-type domain-containing protein OS=Trypanosoma cruzi (strain CL Brener) OX=353153 GN=Tc00.1047053510215.10 PE=4 SV=1
tr|A0A1X0NGY6|A0A1X0NGY6_9TRYP	7.07	FAD-binding FR-type domain-containing protein OS=Trypanosoma theileri OX=67003 GN=TM35_000751070 PE=4 SV=1
tr|Q4CL36|Q4CL36_TRYCC	7.07	NAD_binding_1 domain-containing protein OS=Trypanosoma cruzi (strain CL Brener) OX=353153 GN=Tc00.1047053439653.10 PE=4 SV=1
tr|A4HAM7|A4HAM7_LEIBR	7.07	PlsC domain-containing protein OS=Leishmania braziliensis OX=5660 GN=DAT PE=4 SV=1
tr|A4I9R9|A4I9R9_LEIIN	7.07	PlsC domain-containing protein OS=Leishmania infantum OX=5671 GN=DAT PE=4 SV=2
tr|Q4Q396|Q4Q396_LEIMA	7.07	PlsC domain-containing protein OS=Leishmania major OX=5664 GN=DAT PE=4 SV=1
tr|Q4DDS4|Q4DDS4_TRYCC	7.07	PlsC domain-containing protein OS=Trypanosoma cruzi (strain CL Brener) OX=353153 GN=Tc00.1047053504055.40 PE=4 SV=1
tr|Q4E308|Q4E308_TRYCC	7.07	PlsC domain-containing protein OS=Trypanosoma cruzi (strain CL Brener) OX=353153 GN=Tc00.1047053506435.270 PE=4 SV=1
tr|Q581U5|Q581U5_TRYB2	7.07	Glucose-6-phosphate 1-epimerase OS=Trypanosoma brucei brucei (strain 927/4 GUTat10.1) OX=185431 GN=Tb927.4.1360 PE=3 SV=1
tr|Q4GYJ4|Q4GYJ4_TRYB2	6.81	Glucose-6-phosphate isomerase OS=Trypanosoma brucei brucei (strain 927/4 GUTat10.1) OX=185431 GN=PGI PE=3 SV=1
tr|Q4E5N1|Q4E5N1_TRYCC	6.81	Glucose-6-phosphate isomerase OS=Trypanosoma cruzi (strain CL Brener) OX=353153 GN=Tc00.1047053506529.508 PE=1 SV=1
tr|Q4E2M9|Q4E2M9_TRYCC	6.81	Glucose-6-phosphate isomerase OS=Trypanosoma cruzi (strain CL Brener) OX=353153 GN=Tc00.1047053510889.221 PE=3 SV=1
tr|A0A1X0NNY8|A0A1X0NNY8_9TRYP	6.81	Glucose-6-phosphate isomerase OS=Trypanosoma theileri OX=67003 GN=TM35_000321650 PE=3 SV=1
tr|A4HY91|A4HY91_LEIIN	6.81	Glycosomal malate dehydrogenase OS=Leishmania infantum OX=5671 GN=LINF_190012000 PE=3 SV=1
tr|Q4QDF0|Q4QDF0_LEIMA	6.81	Glycosomal malate dehydrogenase OS=Leishmania major OX=5664 GN=gMDH PE=3 SV=1
tr|A4HNJ4|A4HNJ4_LEIBR	6.81	Putative isopentenyl-diphosphate delta-isomerase OS=Leishmania braziliensis OX=5660 GN=LBRM_34_5270 PE=3 SV=1
tr|A4HVM6|A4HVM6_LEIIN	6.81	A_deaminase domain-containing protein OS=Leishmania infantum OX=5671 GN=LINF_130014700 PE=4 SV=2
tr|Q4QG56|Q4QG56_LEIMA	6.81	A_deaminase domain-containing protein OS=Leishmania major OX=5664 GN=LMJF_13_0980 PE=4 SV=1
tr|Q57YL8|Q57YL8_TRYB2	6.81	Transketolase OS=Trypanosoma brucei brucei (strain 927/4 GUTat10.1) OX=185431 GN=Tb927.8.6170 PE=3 SV=1
tr|A4HHV7|A4HHV7_LEIBR	6.81	FAD-binding PCMH-type domain-containing protein OS=Leishmania braziliensis OX=5660 GN=LBRM_30_0130 PE=4 SV=1
tr|A4I507|A4I507_LEIIN	6.81	FAD-binding PCMH-type domain-containing protein OS=Leishmania infantum OX=5671 GN=ADS1 PE=4 SV=1
tr|Q57ZU1|Q57ZU1_TRYB2	6.81	FAD-binding PCMH-type domain-containing protein OS=Trypanosoma brucei brucei (strain 927/4 GUTat10.1) OX=185431 GN=Tb927.5.2650 PE=4 SV=1
tr|Q4CRU8|Q4CRU8_TRYCC	6.81	FAD-binding PCMH-type domain-containing protein OS=Trypanosoma cruzi (strain CL Brener) OX=353153 GN=Tc00.1047053503815.10 PE=4 SV=1
tr|Q4DQH9|Q4DQH9_TRYCC	6.81	FAD-binding PCMH-type domain-containing protein OS=Trypanosoma cruzi (strain CL Brener) OX=353153 GN=Tc00.1047053505807.110 PE=4 SV=1
tr|Q4DPZ5|Q4DPZ5_TRYCC	6.81	FAD-binding PCMH-type domain-containing protein OS=Trypanosoma cruzi (strain CL Brener) OX=353153 GN=Tc00.1047053509179.100 PE=4 SV=1
tr|A0A1X0NU47|A0A1X0NU47_9TRYP	6.81	FAD-binding PCMH-type domain-containing protein OS=Trypanosoma theileri OX=67003 GN=TM35_000201180 PE=4 SV=1
tr|A0A1X0NJ33|A0A1X0NJ33_9TRYP	6.53	Aldose 1-epimerase-like protein OS=Trypanosoma theileri OX=67003 GN=TM35_000421050 PE=4 SV=1
tr|Q4DVM9|Q4DVM9_TRYCC	6.53	Pribosyltran domain-containing protein OS=Trypanosoma cruzi (strain CL Brener) OX=353153 GN=Tc00.1047053508207.70 PE=4 SV=1
tr|Q4Q273|Q4Q273_LEIMA	6.53	Putative L-ribulokinase OS=Leishmania major OX=5664 GN=LMJF_36_0060 PE=4 SV=1
CUF39763.1	6.41	phosphoenolpyruvate carboxylase, putative [Bodo saltans]
tr|Q4E4L7|Q4E4L7_TRYCC	6.41	Isocitrate dehydrogenase [NADP] OS=Trypanosoma cruzi (strain CL Brener) OX=353153 GN=Tc00.1047053506925.319 PE=3 SV=1
tr|A0A1X0P451|A0A1X0P451_9TRYP	6.41	Isocitrate dehydrogenase [NADP] OS=Trypanosoma theileri OX=67003 GN=TM35_000052070 PE=3 SV=1
tr|A4HDR8|A4HDR8_LEIBR	6.41	Transketolase OS=Leishmania braziliensis OX=5660 GN=LBRM_24_2140 PE=3 SV=1
CUE71660.1	6.41	aldose 1-epimerase, putative [Bodo saltans]
tr|Q57W38|Q57W38_TRYB2	6.41	FAD-binding FR-type domain-containing protein OS=Trypanosoma brucei brucei (strain 927/4 GUTat10.1) OX=185431 GN=Tb927.5.930 PE=4 SV=1
tr|A4I211|A4I211_LEIIN	6.41	Glutathione peroxidase OS=Leishmania infantum OX=5671 GN=LINF_260013000 PE=3 SV=1
tr|Q4Q9B4|Q4Q9B4_LEIMA	6.41	Glutathione peroxidase OS=Leishmania major OX=5664 GN=TDPX PE=3 SV=1
tr|A4HSF7|A4HSF7_LEIIN	6.33	Trypanothione reductase OS=Leishmania infantum OX=5671 GN=TRYR PE=1 SV=1
tr|Q4QJG7|Q4QJG7_LEIMA	6.33	Trypanothione reductase OS=Leishmania major OX=5664 GN=TRYR PE=3 SV=1
tr|Q389T8|Q389T8_TRYB2	6.33	Trypanothione reductase OS=Trypanosoma brucei brucei (strain 927/4 GUTat10.1) OX=185431 GN=Tb10.406.0520 PE=1 SV=1
CUG84655.1	6.33	trypanothione reductase, putative [Bodo saltans]
tr|A4I6L2|A4I6L2_LEIIN	6.33	Mevalonate kinase OS=Leishmania infantum OX=5671 GN=LINF_310011000 PE=3 SV=1
tr|Q4Q6K7|Q4Q6K7_LEIMA	6.33	Mevalonate kinase OS=Leishmania major OX=5664 GN=LMJF_31_0560 PE=1 SV=1
tr|Q583J2|Q583J2_TRYB2	6.33	ACB domain-containing protein OS=Trypanosoma brucei brucei (strain 927/4 GUTat10.1) OX=185431 GN=Tb927.4.2010 PE=4 SV=1
CUF58200.1	6.33	iron superoxide dismutase, putative [Bodo saltans]
tr|Q4DNT1|Q4DNT1_TRYCC	6.33	Glucose-6-phosphate 1-epimerase OS=Trypanosoma cruzi (strain CL Brener) OX=353153 GN=Tc00.1047053511003.190 PE=3 SV=1
tr|A0A1X0NIY3|A0A1X0NIY3_9TRYP	6.05	Putative inositol polyphosphate 1-phosphatase OS=Trypanosoma theileri OX=67003 GN=TM35_000441440 PE=4 SV=1
tr|A0A1X0P5D7|A0A1X0P5D7_9TRYP	6	Glycerol kinase OS=Trypanosoma theileri OX=67003 GN=TM35_000043700 PE=4 SV=1
CUG92670.1	6	glycerol kinase, putative [Bodo saltans]
tr|Q38DF3|Q38DF3_TRYB2	6	Glycerol kinase, glycosomal OS=Trypanosoma brucei brucei (strain 927/4 GUTat10.1) OX=185431 GN=Tb09.211.3540 PE=3 SV=1
tr|Q38DF2|Q38DF2_TRYB2	6	Glycerol kinase, glycosomal OS=Trypanosoma brucei brucei (strain 927/4 GUTat10.1) OX=185431 GN=Tb09.211.3550 PE=3 SV=1
tr|Q38DE9|Q38DE9_TRYB2	6	Glycerol kinase, glycosomal OS=Trypanosoma brucei brucei (strain 927/4 GUTat10.1) OX=185431 GN=Tb09.211.3560 PE=3 SV=1
tr|Q38DF0|Q38DF0_TRYB2	6	Glycerol kinase, glycosomal OS=Trypanosoma brucei brucei (strain 927/4 GUTat10.1) OX=185431 GN=Tb09.211.3570 PE=3 SV=1
tr|Q4DUI6|Q4DUI6_TRYCC	6	Glycerol kinase, glycosomal, putative OS=Trypanosoma cruzi (strain CL Brener) OX=353153 GN=Tc00.1047053510661.60 PE=4 SV=1
tr|A4IBJ9|A4IBJ9_LEIIN	6	Glycerol_kinase_-_glycosomal_-_putative OS=Leishmania infantum OX=5671 GN=LINF_350036100 PE=3 SV=1
tr|A4HMX5|A4HMX5_LEIBR	6	Putative glycerol kinase, glycosomal OS=Leishmania braziliensis OX=5660 GN=LBRM_34_2990 PE=3 SV=1
tr|E9AFD2|E9AFD2_LEIMA	6	Putative glycerol kinase, glycosomal OS=Leishmania major OX=5664 GN=LMJF_35_3080 PE=3 SV=1
tr|D6XDN4|D6XDN4_TRYB2	6	ATP-dependent 6-phosphofructokinase OS=Trypanosoma brucei brucei (strain 927/4 GUTat10.1) OX=185431 GN=pfk PE=3 SV=1
CUG94158.1	6	alkyl dihydroxyacetonephosphate synthase, putative [Bodo saltans]
tr|Q38C93|Q38C93_TRYB2	6	Hypoxanthine phosphoribosyltransferase OS=Trypanosoma brucei brucei (strain 927/4 GUTat10.1) OX=185431 GN=Tb10.70.6540 PE=3 SV=1
ACI15941.1	6	glyceraldehyde 3-phosphate dehydrogenase [Bodo saltans]
tr|Q586Z5|Q586Z5_TRYB2	6	Glyceraldehyde-3-phosphate dehydrogenase OS=Trypanosoma brucei brucei (strain 927/4 GUTat10.1) OX=185431 GN=Tb927.6.4280 PE=3 SV=1
tr|Q586Z6|Q586Z6_TRYB2	6	Glyceraldehyde-3-phosphate dehydrogenase OS=Trypanosoma brucei brucei (strain 927/4 GUTat10.1) OX=185431 GN=Tb927.6.4300 PE=3 SV=1
tr|Q4DHF0|Q4DHF0_TRYCC	6	Glyceraldehyde-3-phosphate dehydrogenase OS=Trypanosoma cruzi (strain CL Brener) OX=353153 GN=Tc00.1047053509065.60 PE=3 SV=1
CUF83768.1	6	glyceraldehyde-3-phosphate dehydrogenase, putative [Bodo saltans]
tr|A0A1X0P1G4|A0A1X0P1G4_9TRYP	6	Glyceraldehyde-3-phosphate dehydrogenase OS=Trypanosoma theileri OX=67003 GN=TM35_000071910 PE=3 SV=1
tr|Q385E1|Q385E1_TRYB2	6	Pyruvate, phosphate dikinase OS=Trypanosoma brucei brucei (strain 927/4 GUTat10.1) OX=185431 GN=Tb11.02.4150 PE=3 SV=1
tr|Q4E0Q0|Q4E0Q0_TRYCC	6	Pyruvate, phosphate dikinase OS=Trypanosoma cruzi (strain CL Brener) OX=353153 GN=Tc00.1047053506297.190 PE=3 SV=1
tr|Q4E3P5|Q4E3P5_TRYCC	6	Pyruvate, phosphate dikinase OS=Trypanosoma cruzi (strain CL Brener) OX=353153 GN=Tc00.1047053510101.140 PE=3 SV=1
tr|Q57ZS7|Q57ZS7_TRYB2	6	Inosine-5'-monophosphate dehydrogenase OS=Trypanosoma brucei brucei (strain 927/4 GUTat10.1) OX=185431 GN=Tb927.5.2080 PE=1 SV=1
CUI11287.1	6	mevalonate kinase, putative [Bodo saltans]
tr|A4ICK0|A4ICK0_LEIIN	6	Adenylate_kinase_-_putative OS=Leishmania infantum OX=5671 GN=LINF_360019700 PE=3 SV=1
tr|A4HNZ4|A4HNZ4_LEIBR	6	Putative adenylate kinase OS=Leishmania braziliensis OX=5660 GN=LBRM_35_1480 PE=3 SV=1
tr|Q4Q1U0|Q4Q1U0_LEIMA	6	Putative adenylate kinase OS=Leishmania major OX=5664 GN=LMJF_36_1360 PE=3 SV=1
tr|A4HXJ3|A4HXJ3_LEIIN	6	UDP-sugar pyrophosphorylase OS=Leishmania infantum OX=5671 GN=USP PE=4 SV=1
tr|Q4QE75|Q4QE75_LEIMA	6	UDP-sugar pyrophosphorylase OS=Leishmania major OX=5664 GN=USP PE=2 SV=1
tr|A0A1X0NSQ3|A0A1X0NSQ3_9TRYP	6	UDP-sugar pyrophosphorylase OS=Trypanosoma theileri OX=67003 GN=TM35_000201450 PE=4 SV=1
tr|A4HBT7|A4HBT7_LEIBR	6	Pribosyltran domain-containing protein OS=Leishmania braziliensis OX=5660 GN=XRPT PE=4 SV=1
tr|E9AGU7|E9AGU7_LEIIN	6	Pribosyltran domain-containing protein OS=Leishmania infantum OX=5671 GN=XRPT PE=4 SV=1
tr|Q4QCC2|Q4QCC2_LEIMA	6	Pribosyltran domain-containing protein OS=Leishmania major OX=5664 GN=XRPT PE=4 SV=1
tr|Q7YWB6|Q7YWB6_LEIMA	5.87	FAD-binding PCMH-type domain-containing protein OS=Leishmania major OX=5664 GN=ADS1 PE=4 SV=1
tr|A4I5X6|A4I5X6_LEIIN	5.72	Glyceraldehyde-3-phosphate dehydrogenase OS=Leishmania infantum OX=5671 GN=LINF_300035000 PE=3 SV=1
tr|Q4Q6Z5|Q4Q6Z5_LEIMA	5.72	Glyceraldehyde-3-phosphate dehydrogenase OS=Leishmania major OX=5664 GN=LMJF_30_2970 PE=3 SV=1
tr|Q4Q6Z4|Q4Q6Z4_LEIMA	5.72	Glyceraldehyde-3-phosphate dehydrogenase OS=Leishmania major OX=5664 GN=LMJF_30_2980 PE=3 SV=1
tr|A4HAA5|A4HAA5_LEIBR	5.72	Inosine-5'-monophosphate dehydrogenase OS=Leishmania braziliensis OX=5660 GN=LBRM_19_1820 PE=3 SV=1
tr|A4HYI5|A4HYI5_LEIIN	5.72	Inosine-5'-monophosphate dehydrogenase OS=Leishmania infantum OX=5671 GN=LINF_190022000 PE=3 SV=1
tr|Q4QD53|Q4QD53_LEIMA	5.72	Inosine-5'-monophosphate dehydrogenase OS=Leishmania major OX=5664 GN=LMJF_19_1560 PE=3 SV=1
tr|Q4DBP7|Q4DBP7_TRYCC	5.72	Tyrosine-protein phosphatase domain-containing protein OS=Trypanosoma cruzi (strain CL Brener) OX=353153 GN=Tc00.1047053508601.141 PE=4 SV=1
tr|A0A1X0NJX2|A0A1X0NJX2_9TRYP	5.72	Putative glycerate kinase OS=Trypanosoma theileri OX=67003 GN=TM35_000391500 PE=4 SV=1
tr|A0A1X0NLE3|A0A1X0NLE3_9TRYP	5.72	Putative glycerate kinase OS=Trypanosoma theileri OX=67003 GN=TM35_000391530 PE=4 SV=1
tr|A4I2Y7|A4I2Y7_LEIIN	5.46	Glycosomal phosphoenolpyruvate carboxykinase, putative OS=Leishmania infantum OX=5671 GN=LINF_270024900 PE=3 SV=1
tr|Q4D8V7|Q4D8V7_TRYCC	5.46	Glycosomal phosphoenolpyruvate carboxykinase, putative OS=Trypanosoma cruzi (strain CL Brener) OX=353153 GN=Tc00.1047053507547.90 PE=3 SV=1
tr|A4HFV1|A4HFV1_LEIBR	5.46	Putative glycosomal phosphoenolpyruvate carboxykinase OS=Leishmania braziliensis OX=5660 GN=LBRM_27_1920 PE=3 SV=1
tr|A4HFV3|A4HFV3_LEIBR	5.46	Putative glycosomal phosphoenolpyruvate carboxykinase OS=Leishmania braziliensis OX=5660 GN=LBRM_27_1930 PE=4 SV=1
tr|A4HFV4|A4HFV4_LEIBR	5.46	Putative glycosomal phosphoenolpyruvate carboxykinase OS=Leishmania braziliensis OX=5660 GN=LBRM_27_1940 PE=4 SV=1
tr|E9ADF8|E9ADF8_LEIMA	5.46	Putative glycosomal phosphoenolpyruvate carboxykinase OS=Leishmania major OX=5664 GN=LMJF_27_1805 PE=3 SV=1
tr|E9ADF9|E9ADF9_LEIMA	5.46	Putative glycosomal phosphoenolpyruvate carboxykinase OS=Leishmania major OX=5664 GN=LMJF_27_1810 PE=3 SV=1
tr|A4H6W2|A4H6W2_LEIBR	5.46	Glucose-6-phosphate isomerase OS=Leishmania braziliensis OX=5660 GN=PGI PE=3 SV=1
tr|E9AGE1|E9AGE1_LEIIN	5.46	Glucose-6-phosphate isomerase OS=Leishmania infantum OX=5671 GN=PGI PE=3 SV=1
tr|Q4QGN9|Q4QGN9_LEIMA	5.46	Glucose-6-phosphate isomerase OS=Leishmania major OX=5664 GN=PGI PE=3 SV=1
tr|Q585R0|Q585R0_TRYB2	5.46	FAD-binding PCMH-type domain-containing protein OS=Trypanosoma brucei brucei (strain 927/4 GUTat10.1) OX=185431 GN=Tb927.6.1500 PE=4 SV=1
tr|A0A1X0P2J0|A0A1X0P2J0_9TRYP	5.46	FAD-binding PCMH-type domain-containing protein OS=Trypanosoma theileri OX=67003 GN=TM35_000075050 PE=4 SV=1
tr|Q4DGA2|Q4DGA2_TRYCC	5.46	Pribosyltran domain-containing protein OS=Trypanosoma cruzi (strain CL Brener) OX=353153 GN=Tc00.1047053506457.40 PE=4 SV=1
tr|Q4DRC3|Q4DRC3_TRYCC	5.46	Pribosyltran domain-containing protein OS=Trypanosoma cruzi (strain CL Brener) OX=353153 GN=Tc00.1047053509693.80 PE=4 SV=1
tr|A0A1X0NUY0|A0A1X0NUY0_9TRYP	5.33	Pyruvate, phosphate dikinase OS=Trypanosoma theileri OX=67003 GN=TM35_000161420 PE=3 SV=1
CUG89701.1	5.33	sedoheptulose-1,7-bisphosphatase, putative [Bodo saltans]
CUG89087.1	5.33	adenylate kinase, putative [Bodo saltans]
tr|A0A1X0P916|A0A1X0P916_9TRYP	5.09	ATP-dependent 6-phosphofructokinase OS=Trypanosoma theileri OX=67003 GN=pfk PE=3 SV=1
CUG91688.1	5.09	phosphofructokinase, putative [Bodo saltans]
tr|Q586V2|Q586V2_TRYB2	5.09	Glycosomal phosphoenolpyruvate carboxykinase OS=Trypanosoma brucei brucei (strain 927/4 GUTat10.1) OX=185431 GN=Tb927.2.4210 PE=3 SV=1
CUG91042.1	5.09	phosphoglycerate kinase, putative [Bodo saltans]
CUG26251.1	5.09	carnitine O-palmitoyltransferase, putative [Bodo saltans]
CUG87318.1	5.09	choline/carnitine O-acetyltransferase, putative [Bodo saltans]
tr|Q386C9|Q386C9_TRYB2	5.09	A_deaminase domain-containing protein OS=Trypanosoma brucei brucei (strain 927/4 GUTat10.1) OX=185431 GN=Tb11.02.1340 PE=4 SV=1
tr|Q4DII0|Q4DII0_TRYCC	5.09	A_deaminase domain-containing protein OS=Trypanosoma cruzi (strain CL Brener) OX=353153 GN=Tc00.1047053506733.20 PE=4 SV=1
tr|Q4D5V1|Q4D5V1_TRYCC	5.09	A_deaminase domain-containing protein OS=Trypanosoma cruzi (strain CL Brener) OX=353153 GN=Tc00.1047053511857.80 PE=4 SV=1
tr|A0A1X0NN21|A0A1X0NN21_9TRYP	5.09	AMP deaminase OS=Trypanosoma theileri OX=67003 GN=TM35_000301370 PE=4 SV=1
tr|Q4CUL1|Q4CUL1_TRYCC	5.09	FCP1 homology domain-containing protein OS=Trypanosoma cruzi (strain CL Brener) OX=353153 GN=Tc00.1047053430605.20 PE=4 SV=1
tr|Q4CWP4|Q4CWP4_TRYCC	5.09	FCP1 homology domain-containing protein OS=Trypanosoma cruzi (strain CL Brener) OX=353153 GN=Tc00.1047053509353.40 PE=4 SV=1
tr|Q38EW0|Q38EW0_TRYB2	5.09	FCP1 homology domain-containing protein OS=Trypanosoma brucei brucei (strain 927/4 GUTat10.1) OX=185431 GN=Tb09.160.4460 PE=4 SV=1
tr|Q38EV9|Q38EV9_TRYB2	5.09	FCP1 homology domain-containing protein OS=Trypanosoma brucei brucei (strain 927/4 GUTat10.1) OX=185431 GN=Tb09.160.4480 PE=4 SV=1
tr|Q57V31|Q57V31_TRYB2	5.09	Pribosyltran domain-containing protein OS=Trypanosoma brucei brucei (strain 927/4 GUTat10.1) OX=185431 GN=Tb927.7.1790 PE=4 SV=1
tr|A0A1X0NZ92|A0A1X0NZ92_9TRYP	5.09	Pribosyltran domain-containing protein OS=Trypanosoma theileri OX=67003 GN=TM35_000122350 PE=4 SV=1
tr|Q4DJT8|Q4DJT8_TRYCC	5.06	Mevalonate kinase OS=Trypanosoma cruzi (strain CL Brener) OX=353153 GN=Tc00.1047053509237.10 PE=3 SV=1
tr|A4HMD9|A4HMD9_LEIBR	5.06	FAD-binding FR-type domain-containing protein OS=Leishmania braziliensis OX=5660 GN=LBRM_34_1090 PE=4 SV=1
tr|A4IB12|A4IB12_LEIIN	5.06	FAD-binding FR-type domain-containing protein OS=Leishmania infantum OX=5671 GN=LINF_350016600 PE=4 SV=1
tr|E9AEU1|E9AEU1_LEIMA	5.06	FAD-binding FR-type domain-containing protein OS=Leishmania major OX=5664 GN=LMJF_35_1180 PE=4 SV=1
tr|A0A1X0PA70|A0A1X0PA70_9TRYP	5.06	PlsC domain-containing protein OS=Trypanosoma theileri OX=67003 GN=TM35_000014000 PE=4 SV=1

## Sheet: Not in Table 1
ID UniProt entry	PTS1 score	Description
tr|A4HKX1|A4HKX1_LEIBR	7.35	Glucosamine-6-phosphate isomerase OS=Leishmania braziliensis OX=5660 GN=LBRM_32_3550 PE=3 SV=1
CUG91557.1	7.35	phosphotransferase-like protein, putative [Bodo saltans]
CUF89090.1	7.35	2OG-Fe(II) oxygenase, putative [Bodo saltans]
tr|A0A1X0NT85|A0A1X0NT85_9TRYP	7.35	AB hydrolase-1 domain-containing protein OS=Trypanosoma theileri OX=67003 GN=TM35_000201570 PE=4 SV=1
tr|A4H905|A4H905_LEIBR	7.35	ACB domain-containing protein OS=Leishmania braziliensis OX=5660 GN=LBRM_17_0610 PE=4 SV=1
tr|A4HAX7|A4HAX7_LEIBR	7.35	ACB domain-containing protein OS=Leishmania braziliensis OX=5660 GN=LBRM_20_2160 PE=4 SV=1
tr|Q4Q2T5|Q4Q2T5_LEIMA	7.35	ACB domain-containing protein OS=Leishmania major OX=5664 GN=LMJF_34_2600 PE=4 SV=1
tr|Q4DPV4|Q4DPV4_TRYCC	7.35	ACB domain-containing protein OS=Trypanosoma cruzi (strain CL Brener) OX=353153 GN=Tc00.1047053510877.55 PE=4 SV=1
CUG91459.1	7.35	aldehyde dehydrogenase, putative [Bodo saltans]
tr|A0A1X0NZ43|A0A1X0NZ43_9TRYP	7.35	APH domain-containing protein OS=Trypanosoma theileri OX=67003 GN=TM35_000102350 PE=4 SV=1
tr|Q4CQY5|Q4CQY5_TRYCC	7.35	Carn_acyltransf domain-containing protein OS=Trypanosoma cruzi (strain CL Brener) OX=353153 GN=Tc00.1047053503685.30 PE=4 SV=1
tr|Q4DKK5|Q4DKK5_TRYCC	7.35	Carn_acyltransf domain-containing protein OS=Trypanosoma cruzi (strain CL Brener) OX=353153 GN=Tc00.1047053509999.90 PE=4 SV=1
tr|A4HMU1|A4HMU1_LEIBR	7.35	Galactokinase-like protein OS=Leishmania braziliensis OX=5660 GN=LBRM_34_2640 PE=4 SV=1
tr|A4IBE2|A4IBE2_LEIIN	7.35	Galactokinase-like protein OS=Leishmania infantum OX=5671 GN=LINF_350032700 PE=4 SV=1
tr|E9AF98|E9AF98_LEIMA	7.35	Galactokinase-like protein OS=Leishmania major OX=5664 GN=LMJF_35_2740 PE=4 SV=1
CUG93243.1	7.35	glucokinase 1, putative [Bodo saltans]
tr|A4I8F1|A4I8F1_LEIIN	7.35	Glucosamine-6-phosphate isomerase OS=Leishmania infantum OX=5671 GN=LINF_320040100 PE=3 SV=1
tr|Q4Q4U6|Q4Q4U6_LEIMA	7.35	Glucosamine-6-phosphate isomerase OS=Leishmania major OX=5664 GN=LMJF_32_3260 PE=3 SV=1
tr|A0A1X0NS44|A0A1X0NS44_9TRYP	7.35	Glucosamine-6-phosphate isomerase OS=Trypanosoma theileri OX=67003 GN=TM35_000222200 PE=3 SV=1
CUG88235.1	7.35	glucosamine-6-phosphate isomerase, putative, putative [Bodo saltans]
tr|Q383R5|Q383R5_TRYB2	7.35	Macro domain-containing protein OS=Trypanosoma brucei brucei (strain 927/4 GUTat10.1) OX=185431 GN=Tb11.01.1900 PE=4 SV=1
CUG94245.1	7.35	oxidoreductase, putative [Bodo saltans]
CUE89815.1	7.35	peroxisomal acyl-coenzyme A oxidase 1, putative [Bodo saltans]
tr|A0A1X0NPL1|A0A1X0NPL1_9TRYP	7.35	PfkB domain-containing protein OS=Trypanosoma theileri OX=67003 GN=TM35_000272360 PE=4 SV=1
tr|A4IAE6|A4IAE6_LEIIN	7.35	Phosphomannomutase-like protein OS=Leishmania infantum OX=5671 GN=LINF_340045400 PE=3 SV=1
tr|Q4Q2G5|Q4Q2G5_LEIMA	7.35	Phosphomannomutase-like protein OS=Leishmania major OX=5664 GN=LMJF_34_3780 PE=3 SV=1
tr|A0A1X0NVA5|A0A1X0NVA5_9TRYP	7.35	Putative acyl-CoA thioesterase OS=Trypanosoma theileri OX=67003 GN=TM35_000161160 PE=4 SV=1
CUI15128.1	7.35	quinolinate phosphoribosyl transferase, putative [Bodo saltans]
tr|Q4CW54|Q4CW54_TRYCC	7.35	START domain-containing protein OS=Trypanosoma cruzi (strain CL Brener) OX=353153 GN=Tc00.1047053506207.30 PE=4 SV=1
tr|Q4CWL9|Q4CWL9_TRYCC	7.35	START domain-containing protein OS=Trypanosoma cruzi (strain CL Brener) OX=353153 GN=Tc00.1047053510065.50 PE=4 SV=1
CUG89928.1	7.35	thiamine-phosphate diphosphorylase, putative [Bodo saltans]
tr|A4HWK2|A4HWK2_LEIIN	7.35	Thioredoxin domain-containing protein OS=Leishmania infantum OX=5671 GN=TRYP PE=4 SV=1
tr|Q4QF80|Q4QF80_LEIMA	7.35	Thioredoxin domain-containing protein OS=Leishmania major OX=5664 GN=TRYP1 PE=4 SV=1
tr|Q38D10|Q38D10_TRYB2	7.07	Fe2OG dioxygenase domain-containing protein OS=Trypanosoma brucei brucei (strain 927/4 GUTat10.1) OX=185431 GN=Tb09.211.4990 PE=3 SV=1
tr|A4I987|A4I987_LEIIN	7.07	Acid_Phosphatase_-_putative OS=Leishmania infantum OX=5671 GN=LINF_330030500 PE=4 SV=1
CUG91038.1	7.07	calmodulin-related protein, putative [Bodo saltans]
tr|Q586N2|Q586N2_TRYB2	7.07	Fe2OG dioxygenase domain-containing protein OS=Trypanosoma brucei brucei (strain 927/4 GUTat10.1) OX=185431 GN=Tb927.2.6210 PE=3 SV=1
tr|Q586N0|Q586N0_TRYB2	7.07	Fe2OG dioxygenase domain-containing protein OS=Trypanosoma brucei brucei (strain 927/4 GUTat10.1) OX=185431 GN=Tb927.2.6230 PE=3 SV=1
tr|Q586M8|Q586M8_TRYB2	7.07	Fe2OG dioxygenase domain-containing protein OS=Trypanosoma brucei brucei (strain 927/4 GUTat10.1) OX=185431 GN=Tb927.2.6270 PE=3 SV=1
tr|Q586M6|Q586M6_TRYB2	7.07	Fe2OG dioxygenase domain-containing protein OS=Trypanosoma brucei brucei (strain 927/4 GUTat10.1) OX=185431 GN=Tb927.2.6310 PE=3 SV=1
tr|Q4DHT2|Q4DHT2_TRYCC	7.07	Glucosamine 6-phosphate N-acetyltransferase OS=Trypanosoma cruzi (strain CL Brener) OX=353153 GN=Tc00.1047053506177.100 PE=3 SV=1
tr|Q4DHJ4|Q4DHJ4_TRYCC	7.07	Glucosamine 6-phosphate N-acetyltransferase OS=Trypanosoma cruzi (strain CL Brener) OX=353153 GN=Tc00.1047053506181.104 PE=3 SV=1
tr|Q4DD39|Q4DD39_TRYCC	7.07	Glucosamine-6-phosphate isomerase OS=Trypanosoma cruzi (strain CL Brener) OX=353153 GN=Tc00.1047053511025.50 PE=3 SV=1
tr|Q4D0F2|Q4D0F2_TRYCC	7.07	Glucosamine-6-phosphate isomerase OS=Trypanosoma cruzi (strain CL Brener) OX=353153 GN=Tc00.1047053511531.50 PE=3 SV=1
tr|Q4E133|Q4E133_TRYCC	7.07	Histidine ammonia-lyase OS=Trypanosoma cruzi (strain CL Brener) OX=353153 GN=Tc00.1047053506247.220 PE=3 SV=1
tr|A0A1X0PBG2|A0A1X0PBG2_9TRYP	7.07	Phosphomannomutase-like protein OS=Trypanosoma theileri OX=67003 GN=TM35_000016670 PE=3 SV=1
CUG72634.1	6.81	asparaginase-like protein, putative [Bodo saltans]
tr|Q4CR83|Q4CR83_TRYCC	6.81	ATP-dependent RNA helicase, putative OS=Trypanosoma cruzi (strain CL Brener) OX=353153 GN=Tc00.1047053505123.4 PE=4 SV=1
tr|Q4DC10|Q4DC10_TRYCC	6.81	Ribulose-phosphate 3-epimerase, putative OS=Trypanosoma cruzi (strain CL Brener) OX=353153 GN=Tc00.1047053507009.30 PE=4 SV=1
tr|Q4DFH5|Q4DFH5_TRYCC	6.81	Ribulose-phosphate 3-epimerase, putative OS=Trypanosoma cruzi (strain CL Brener) OX=353153 GN=Tc00.1047053510667.140 PE=4 SV=1
tr|Q4DBR1|Q4DBR1_TRYCC	6.81	FGGY_C domain-containing protein OS=Trypanosoma cruzi (strain CL Brener) OX=353153 GN=Tc00.1047053508625.150 PE=4 SV=1
tr|Q4CMM0|Q4CMM0_TRYCC	6.81	FGGY_C domain-containing protein OS=Trypanosoma cruzi (strain CL Brener) OX=353153 GN=Tc00.1047053509759.10 PE=4 SV=1
tr|A4HPA0|A4HPA0_LEIBR	6.81	Glucokinase OS=Leishmania braziliensis OX=5660 GN=LBRM_35_2550 PE=1 SV=1
tr|A0A1X0NPX5|A0A1X0NPX5_9TRYP	6.81	Glutamamyl carboxypeptidase OS=Trypanosoma theileri OX=67003 GN=TM35_000262180 PE=4 SV=1
tr|A0A1X0P8E5|A0A1X0P8E5_9TRYP	6.81	L-ribulokinase OS=Trypanosoma theileri OX=67003 GN=TM35_000025420 PE=3 SV=1
CUG91287.1	6.81	N-acetylglucosamine-6-phosphate deacetylase-like, putative [Bodo saltans]
tr|Q4Q9K8|Q4Q9K8_LEIMA	6.81	Palmitoyltransferase OS=Leishmania major OX=5664 GN=LMJF_25_2280 PE=3 SV=1
tr|E9AFJ2|E9AFJ2_LEIMA	6.81	Putative ribulose-phosphate 3-epimerase OS=Leishmania major OX=5664 GN=LMJF_35_3680 PE=4 SV=1
tr|Q4CYV7|Q4CYV7_TRYCC	6.81	Pyr_redox_2 domain-containing protein OS=Trypanosoma cruzi (strain CL Brener) OX=353153 GN=Tc00.1047053508089.50 PE=4 SV=1
tr|Q4DLM3|Q4DLM3_TRYCC	6.81	Pyr_redox_2 domain-containing protein OS=Trypanosoma cruzi (strain CL Brener) OX=353153 GN=Tc00.1047053508857.70 PE=4 SV=1
CUG90032.1	6.81	ribulose phosphate 3-epimerase, putative [Bodo saltans]
tr|Q381V7|Q381V7_TRYB2	6.53	Mannose-6-phosphate isomerase OS=Trypanosoma brucei brucei (strain 927/4 GUTat10.1) OX=185431 GN=Tb11.01.6410 PE=3 SV=1
tr|Q4CYW6|Q4CYW6_TRYCC	6.53	N-acetylglucosamine-6-phosphate deacetylase-like protein, putative OS=Trypanosoma cruzi (strain CL Brener) OX=353153 GN=Tc00.1047053506341.10 PE=4 SV=1
tr|A0A1X0P628|A0A1X0P628_9TRYP	6.53	Ribulose-phosphate 3-epimerase OS=Trypanosoma theileri OX=67003 GN=TM35_000043070 PE=4 SV=1
tr|A0A1X0NNC6|A0A1X0NNC6_9TRYP	6.53	Amidohydro-rel domain-containing protein OS=Trypanosoma theileri OX=67003 GN=TM35_000302540 PE=4 SV=1
tr|A4ICY2|A4ICY2_LEIIN	6.53	FGGY_C domain-containing protein OS=Leishmania infantum OX=5671 GN=LINF_360005500 PE=4 SV=1
tr|Q4CZT5|Q4CZT5_TRYCC	6.53	N-acetylglucosamine-6-phosphate deacetylase-like protein, putative OS=Trypanosoma cruzi (strain CL Brener) OX=353153 GN=Tc00.1047053506507.10 PE=4 SV=1
tr|Q4Q273|Q4Q273_LEIMA	6.53	Putative L-ribulokinase OS=Leishmania major OX=5664 GN=LMJF_36_0060 PE=4 SV=1
CUG72654.1	6.41	asparaginase-like protein, putative [Bodo saltans]
tr|A0A1X0NPT9|A0A1X0NPT9_9TRYP	6.41	Glucosamine 6-phosphate N-acetyltransferase OS=Trypanosoma theileri OX=67003 GN=TM35_000301900 PE=3 SV=1
CUG84490.1	6.41	GP46-like surface antigen, putative [Bodo saltans]
CUG90421.1	6.41	mRNA capping enzyme-like protein, putative [Bodo saltans]
tr|Q38EV1|Q38EV1_TRYB2	6.33	Arginine kinase OS=Trypanosoma brucei brucei (strain 927/4 GUTat10.1) OX=185431 GN=Tb09.160.4570 PE=3 SV=1
CUG91930.1	6.33	endoribonuclease L-PSP, putative [Bodo saltans]
tr|Q4DF18|Q4DF18_TRYCC	6.33	Galactokinase-like protein, putative OS=Trypanosoma cruzi (strain CL Brener) OX=353153 GN=Tc00.1047053507001.110 PE=4 SV=1
tr|Q4DHU8|Q4DHU8_TRYCC	6.33	Galactokinase, putative OS=Trypanosoma cruzi (strain CL Brener) OX=353153 GN=Tc00.1047053508465.90 PE=4 SV=1
tr|A4HQ14|A4HQ14_LEIBR	6.33	J domain-containing protein OS=Leishmania braziliensis OX=5660 GN=LBRM_35_5220 PE=4 SV=1
tr|A0A1X0P8N5|A0A1X0P8N5_9TRYP	6.33	Aminotran_5 domain-containing protein OS=Trypanosoma theileri OX=67003 GN=TM35_000011730 PE=3 SV=1
CUG89082.1	6.33	asparate aminotransferase, putative [Bodo saltans]
tr|A4IDK6|A4IDK6_LEIIN	6.33	Glucokinase OS=Leishmania infantum OX=5671 GN=LINF_360030300 PE=4 SV=1
tr|Q4Q1I9|Q4Q1I9_LEIMA	6.33	Glucokinase OS=Leishmania major OX=5664 GN=LMJF_36_2320 PE=4 SV=1
tr|A4HET6|A4HET6_LEIBR	6.33	Glutathione peroxidase OS=Leishmania braziliensis OX=5660 GN=LBRM_26_0820 PE=3 SV=1
CUF54710.1	6.33	mannitol dehydrogenase, putative [Bodo saltans]
CUG89563.1	6.33	NLI-interacting factor, putative [Bodo saltans]
CUG93741.1	6.33	phospholipid-transporting ATPase-like protein, putative, partial [Bodo saltans]
tr|Q4DEE6|Q4DEE6_TRYCC	6.33	Phosphomannomutase-like protein, putative OS=Trypanosoma cruzi (strain CL Brener) OX=353153 GN=Tc00.1047053506405.10 PE=3 SV=1
tr|Q4DX52|Q4DX52_TRYCC	6.33	Phosphomannomutase-like protein, putative OS=Trypanosoma cruzi (strain CL Brener) OX=353153 GN=Tc00.1047053508257.70 PE=3 SV=1
tr|A0A1X0NVQ7|A0A1X0NVQ7_9TRYP	6.33	START domain-containing protein OS=Trypanosoma theileri OX=67003 GN=TM35_000152080 PE=4 SV=1
tr|A4HFJ8|A4HFJ8_LEIBR	6.33	Stress-response A/B barrel domain-containing protein OS=Leishmania braziliensis OX=5660 GN=LBRM_27_0830 PE=4 SV=1
CUG04160.1	6.33	UDP-N-acetylglucosamine pyrophosphorylase, putative [Bodo saltans]
tr|A4H3H7|A4H3H7_LEIBR	6.05	Aminotran_5 domain-containing protein OS=Leishmania braziliensis OX=5660 GN=LBRM_03_0060 PE=3 SV=2
tr|E9ACF2|E9ACF2_LEIMA	6.05	Aminotran_5 domain-containing protein OS=Leishmania major OX=5664 GN=LMJF_03_0040 PE=3 SV=1
tr|A4HN82|A4HN82_LEIBR	6.05	HD domain-containing protein OS=Leishmania braziliensis OX=5660 GN=LBRM_34_4100 PE=4 SV=1
tr|A4IBV0|A4IBV0_LEIIN	6.05	HD domain-containing protein OS=Leishmania infantum OX=5671 GN=LINF_350046800 PE=4 SV=1
tr|Q582J4|Q582J4_TRYB2	6.05	Thioredoxin OS=Trypanosoma brucei brucei (strain 927/4 GUTat10.1) OX=185431 GN=Tb927.7.5790 PE=3 SV=1
tr|Q386Q8|Q386Q8_TRYB2	6.05	UDP-N-acetylglucosamine pyrophosphorylase, putative OS=Trypanosoma brucei brucei (strain 927/4 GUTat10.1) OX=185431 GN=Tb11.02.0120 PE=1 SV=1
tr|A0A1X0NSD3|A0A1X0NSD3_9TRYP	6	Glutathione peroxidase OS=Trypanosoma theileri OX=67003 GN=TM35_000212120 PE=3 SV=1
tr|Q582C8|Q582C8_TRYB2	6	AB hydrolase-1 domain-containing protein OS=Trypanosoma brucei brucei (strain 927/4 GUTat10.1) OX=185431 GN=Tb927.5.2370 PE=4 SV=1
CUF69549.1	6	acetyltransferase, putative [Bodo saltans]
tr|A4H8D8|A4H8D8_LEIBR	6	APH domain-containing protein OS=Leishmania braziliensis OX=5660 GN=LBRM_16_0120 PE=4 SV=1
tr|A4HWR0|A4HWR0_LEIIN	6	APH domain-containing protein OS=Leishmania infantum OX=5671 GN=LINF_160006200 PE=4 SV=1
tr|Q4QF09|Q4QF09_LEIMA	6	APH domain-containing protein OS=Leishmania major OX=5664 GN=LMJF_16_0110 PE=4 SV=1
tr|A4HMH0|A4HMH0_LEIBR	6	Arginase OS=Leishmania braziliensis OX=5660 GN=LBRM_34_1400 PE=3 SV=1
tr|A4IB49|A4IB49_LEIIN	6	Arginase OS=Leishmania infantum OX=5671 GN=LINF_350019900 PE=3 SV=1
tr|E9AEX1|E9AEX1_LEIMA	6	Arginase OS=Leishmania major OX=5664 GN=LMJF_35_1480 PE=3 SV=1
CUG54525.1	6	arginase-like protein, putative [Bodo saltans]
tr|A4HPW0|A4HPW0_LEIBR	6	Asparaginase-like protein OS=Leishmania braziliensis OX=5660 GN=LBRM_35_4670 PE=4 SV=1
tr|A4IDM2|A4IDM2_LEIIN	6	Asparaginase-like protein OS=Leishmania infantum OX=5671 GN=LINF_360053600 PE=4 SV=1
tr|Q4Q0X1|Q4Q0X1_LEIMA	6	Asparaginase-like protein OS=Leishmania major OX=5664 GN=LMJF_36_4430 PE=4 SV=1
tr|A4HWE1|A4HWE1_LEIIN	6	Cytoplasmic l-asparaginase i-like protein OS=Leishmania infantum OX=5671 GN=LINF_150009300 PE=4 SV=1
tr|Q4QFE1|Q4QFE1_LEIMA	6	Cytoplasmic l-asparaginase i-like protein OS=Leishmania major OX=5664 GN=LMJF_15_0390 PE=4 SV=1
CUG87369.1	6	DNA excision repair protein SNF2, putative [Bodo saltans]
CUG89539.1	6	FAD-dependent oxidoreductase, putative [Bodo saltans]
CUG91120.1	6	homoserine kinase, putative [Bodo saltans]
tr|Q57Y37|Q57Y37_TRYB2	6	Metallophos domain-containing protein OS=Trypanosoma brucei brucei (strain 927/4 GUTat10.1) OX=185431 GN=Tb927.4.4330 PE=4 SV=1
CUG88372.1	6	peroxiredoxin, putative [Bodo saltans]
CUE71951.1	6	phosphoribosyl pyrophosphate synthetase, putative [Bodo saltans]
tr|A4ICW1|A4ICW1_LEIIN	6	Putative xylulokinase OS=Leishmania infantum OX=5671 GN=LINF_360007800 PE=3 SV=1
tr|Q4Q252|Q4Q252_LEIMA	6	Putative xylulokinase OS=Leishmania major OX=5664 GN=LMJF_36_0260 PE=3 SV=1
CUG89582.1	6	short chain dehydrogenase, putative [Bodo saltans]
CUG89602.1	6	sucrose-phosphate synthase-like protein, putative [Bodo saltans]
tr|A4HXJ3|A4HXJ3_LEIIN	6	UDP-sugar pyrophosphorylase OS=Leishmania infantum OX=5671 GN=USP PE=4 SV=1
tr|Q4QE75|Q4QE75_LEIMA	6	UDP-sugar pyrophosphorylase OS=Leishmania major OX=5664 GN=USP PE=2 SV=1
tr|A0A1X0NSQ3|A0A1X0NSQ3_9TRYP	6	UDP-sugar pyrophosphorylase OS=Trypanosoma theileri OX=67003 GN=TM35_000201450 PE=4 SV=1
tr|A4H964|A4H964_LEIBR	6	USP domain-containing protein OS=Leishmania braziliensis OX=5660 GN=LBRM_17_1200 PE=4 SV=1
tr|A4H971|A4H971_LEIBR	6	USP protein OS=Leishmania braziliensis OX=5660 GN=USP PE=4 SV=1
tr|A0A1X0P984|A0A1X0P984_9TRYP	6	Xylulokinase OS=Trypanosoma theileri OX=67003 GN=TM35_000025190 PE=4 SV=1
tr|A0A1X0NKP9|A0A1X0NKP9_9TRYP	5.87	M20_dimer domain-containing protein OS=Trypanosoma theileri OX=67003 GN=TM35_000371240 PE=4 SV=1
tr|Q4D2F1|Q4D2F1_TRYCC	5.87	NERD domain-containing protein OS=Trypanosoma cruzi (strain CL Brener) OX=353153 GN=Tc00.1047053509797.50 PE=4 SV=1
CUF86223.1	5.72	membrane-associated protein, putative [Bodo saltans]
tr|A4IE00|A4IE00_LEIIN	5.72	Paraflagellar_rod_component_-_putative OS=Leishmania infantum OX=5671 GN=LINF_360068600 PE=4 SV=1
tr|A4HEZ3|A4HEZ3_LEIBR	5.72	Prefoldin subunit 3 OS=Leishmania braziliensis OX=5660 GN=LBRM_26_1400 PE=3 SV=1
tr|A0A1X0P026|A0A1X0P026_9TRYP	5.46	FAD-binding PCMH-type domain-containing protein OS=Trypanosoma theileri OX=67003 GN=TM35_000091330 PE=4 SV=1
tr|A4HFX9|A4HFX9_LEIBR	5.46	FAD-binding PCMH-type domain-containing protein OS=Leishmania braziliensis OX=5660 GN=LBRM_27_2200 PE=4 SV=1
CUI12702.1	5.46	kinesin-like protein, putative [Bodo saltans]
tr|A4HNK9|A4HNK9_LEIBR	5.46	Amidohydro-rel domain-containing protein OS=Leishmania braziliensis OX=5660 GN=LBRM_35_0080 PE=4 SV=1
tr|A4I309|A4I309_LEIIN	5.46	FAD-binding PCMH-type domain-containing protein OS=Leishmania infantum OX=5671 GN=LINF_270027300 PE=4 SV=1
tr|A4I481|A4I481_LEIIN	5.46	FAD-binding PCMH-type domain-containing protein OS=Leishmania infantum OX=5671 GN=LINF_290007800 PE=4 SV=1
tr|E9ADI2|E9ADI2_LEIMA	5.46	FAD-binding PCMH-type domain-containing protein OS=Leishmania major OX=5664 GN=LMJF_27_2020 PE=4 SV=1
tr|E9ADN0|E9ADN0_LEIMA	5.46	FAD-binding PCMH-type domain-containing protein OS=Leishmania major OX=5664 GN=LMJF_29_0280 PE=4 SV=1
tr|Q4CYZ6|Q4CYZ6_TRYCC	5.46	M20_dimer domain-containing protein OS=Trypanosoma cruzi (strain CL Brener) OX=353153 GN=Tc00.1047053507689.30 PE=4 SV=1
tr|Q4CYZ5|Q4CYZ5_TRYCC	5.46	M20_dimer domain-containing protein OS=Trypanosoma cruzi (strain CL Brener) OX=353153 GN=Tc00.1047053507689.40 PE=4 SV=1
tr|Q4CYZ4|Q4CYZ4_TRYCC	5.46	M20_dimer domain-containing protein OS=Trypanosoma cruzi (strain CL Brener) OX=353153 GN=Tc00.1047053507689.50 PE=4 SV=1
tr|Q4CR09|Q4CR09_TRYCC	5.46	M20_dimer domain-containing protein OS=Trypanosoma cruzi (strain CL Brener) OX=353153 GN=Tc00.1047053510837.20 PE=4 SV=1
tr|A0A1X0NEY7|A0A1X0NEY7_9TRYP	5.46	M20_dimer domain-containing protein OS=Trypanosoma theileri OX=67003 GN=TM35_001971020 PE=4 SV=1
CUG90908.1	5.46	translation initiation factor Elf2b, putative [Bodo saltans]
CUG88796.1	5.39	cation ATPase alpha subunit, putative, partial [Bodo saltans]
tr|Q4CNT9|Q4CNT9_TRYCC	5.39	Dispersed gene family protein 1 (DGF-1), putative OS=Trypanosoma cruzi (strain CL Brener) OX=353153 GN=Tc00.1047053507379.9 PE=4 SV=1
tr|A4HB57|A4HB57_LEIBR	5.39	Glucose-6-phosphate 1-epimerase OS=Leishmania braziliensis OX=5660 GN=LBRM_20_2970 PE=3 SV=1
tr|A4IAA4|A4IAA4_LEIIN	5.39	Glucose-6-phosphate 1-epimerase OS=Leishmania infantum OX=5671 GN=LINF_340040800 PE=3 SV=1
CUF20798.1	5.39	GP46-like surface antigen, putative [Bodo saltans]
CUG86829.1	5.39	protein disulfide isomerase, putative [Bodo saltans]
tr|Q4DC09|Q4DC09_TRYCC	5.33	Galactokinase, putative OS=Trypanosoma cruzi (strain CL Brener) OX=353153 GN=Tc00.1047053507009.40 PE=4 SV=1
tr|Q4DFH6|Q4DFH6_TRYCC	5.33	Galactokinase, putative OS=Trypanosoma cruzi (strain CL Brener) OX=353153 GN=Tc00.1047053510667.120 PE=4 SV=1
tr|A4I5B7|A4I5B7_LEIIN	5.33	50S_ribosome-binding_GTPase_-_putative OS=Leishmania infantum OX=5671 GN=LINF_300014000 PE=4 SV=1
tr|E9AII9|E9AII9_LEIBR	5.33	Coatomer subunit beta OS=Leishmania braziliensis OX=5660 GN=LBRM_20_5560 PE=4 SV=1
tr|A4HYX7|A4HYX7_LEIIN	5.33	Coatomer subunit beta OS=Leishmania infantum OX=5671 GN=LINF_200018700 PE=4 SV=1
tr|Q4QCR1|Q4QCR1_LEIMA	5.33	Coatomer subunit beta OS=Leishmania major OX=5664 GN=LMJF_20_1350 PE=4 SV=1
tr|Q583L2|Q583L2_TRYB2	5.33	DDE_Tnp_1 domain-containing protein OS=Trypanosoma brucei brucei (strain 927/4 GUTat10.1) OX=185431 GN=Tb927.3.1050 PE=4 SV=1
tr|Q4CN40|Q4CN40_TRYCC	5.33	Dihydroxyacetone kinase 1-like, putative OS=Trypanosoma cruzi (strain CL Brener) OX=353153 GN=Tc00.1047053503983.20 PE=4 SV=1
tr|Q4DU97|Q4DU97_TRYCC	5.33	Dihydroxyacetone kinase 1-like, putative OS=Trypanosoma cruzi (strain CL Brener) OX=353153 GN=Tc00.1047053507011.200 PE=4 SV=1
tr|Q4Q7L9|Q4Q7L9_LEIMA	5.33	G domain-containing protein OS=Leishmania major OX=5664 GN=LMJF_30_0840 PE=4 SV=1
tr|A0A1X0P569|A0A1X0P569_9TRYP	5.33	Galactokinase OS=Trypanosoma theileri OX=67003 GN=TM35_000043080 PE=4 SV=1
CUE66523.1	5.33	GPI-anchored surface protein, putative, partial [Bodo saltans]
tr|A0A1X0NL81|A0A1X0NL81_9TRYP	5.33	Histidine ammonia-lyase OS=Trypanosoma theileri OX=67003 GN=TM35_000341360 PE=3 SV=1
tr|A0A1X0P9B8|A0A1X0P9B8_9TRYP	5.33	Nudix hydrolase domain-containing protein OS=Trypanosoma theileri OX=67003 GN=TM35_000025150 PE=4 SV=1
tr|A4HPH9|A4HPH9_LEIBR	5.33	Peptidyl-prolyl cis-trans isomerase OS=Leishmania braziliensis OX=5660 GN=CYP10 PE=3 SV=1
tr|A4IDA1|A4IDA1_LEIIN	5.33	Peptidyl-prolyl cis-trans isomerase OS=Leishmania infantum OX=5671 GN=CYP10 PE=3 SV=1
tr|Q4Q1A6|Q4Q1A6_LEIMA	5.33	Peptidyl-prolyl cis-trans isomerase OS=Leishmania major OX=5664 GN=CYP10 PE=3 SV=1
tr|A4HVT2|A4HVT2_LEIIN	5.33	Phospholipid-transporting ATPase OS=Leishmania infantum OX=5671 GN=LINF_130020800 PE=3 SV=1
tr|Q4Q443|Q4Q443_LEIMA	5.33	RRM domain-containing protein OS=Leishmania major OX=5664 GN=LMJF_33_1440 PE=4 SV=1
tr|Q4CSB0|Q4CSB0_TRYCC	5.18	Mannose-6-phosphate isomerase OS=Trypanosoma cruzi (strain CL Brener) OX=353153 GN=Tc00.1047053503677.10 PE=3 SV=1
tr|A0A1X0NP65|A0A1X0NP65_9TRYP	5.18	Polyol:NADP oxidoreductase OS=Trypanosoma theileri OX=67003 GN=TM35_000291650 PE=4 SV=1
tr|Q4Q741|Q4Q741_LEIMA	5.18	AAA domain-containing protein OS=Leishmania major OX=5664 GN=LMJF_30_2540 PE=4 SV=1
tr|Q4DM53|Q4DM53_TRYCC	5.18	TOG domain-containing protein OS=Trypanosoma cruzi (strain CL Brener) OX=353153 GN=Tc00.1047053506425.40 PE=4 SV=1
tr|Q4QED2|Q4QED2_LEIMA	5.09	ACB domain-containing protein OS=Leishmania major OX=5664 GN=LMJF_17_0620 PE=1 SV=1
tr|A0A1X0NSZ9|A0A1X0NSZ9_9TRYP	5.09	M20_dimer domain-containing protein OS=Trypanosoma theileri OX=67003 GN=TM35_000202460 PE=4 SV=1
tr|A4HXI1|A4HXI1_LEIIN	5.09	AB hydrolase-1 domain-containing protein OS=Leishmania infantum OX=5671 GN=LINF_170017600 PE=4 SV=1
tr|Q4QE87|Q4QE87_LEIMA	5.09	AB hydrolase-1 domain-containing protein OS=Leishmania major OX=5664 GN=LMJF_17_1040 PE=4 SV=1
tr|Q4D8H8|Q4D8H8_TRYCC	5.09	AB hydrolase-1 domain-containing protein OS=Trypanosoma cruzi (strain CL Brener) OX=353153 GN=Tc00.1047053511309.40 PE=4 SV=1
tr|A4IA36|A4IA36_LEIIN	5.09	ACB domain-containing protein OS=Leishmania infantum OX=5671 GN=LINF_340032000 PE=4 SV=1
tr||Q4DUQ8_TRYCC	5.09	Acyl-CoA thioesterase, putative OS=Trypanosoma cruzi (strain CL Brener) OX=353153 GN=Tc00.1047053504149.55 PE=4 SV=1
tr|Q4DQN2|Q4DQN2_TRYCC	5.09	APH domain-containing protein OS=Trypanosoma cruzi (strain CL Brener) OX=353153 GN=Tc00.1047053509109.30 PE=4 SV=1
tr|Q4DLZ0|Q4DLZ0_TRYCC	5.09	APH domain-containing protein OS=Trypanosoma cruzi (strain CL Brener) OX=353153 GN=Tc00.1047053510603.160 PE=4 SV=1
CUG87999.1	5.09	clathrin coat assembly protein, putative [Bodo saltans]
CUG94033.1	5.09	cytoplasmic l-asparaginase i-like protein, putative [Bodo saltans]
tr|Q4D7V2|Q4D7V2_TRYCC	5.09	M20_dimer domain-containing protein OS=Trypanosoma cruzi (strain CL Brener) OX=353153 GN=Tc00.1047053508971.40 PE=4 SV=1
tr|A4HI96|A4HI96_LEIBR	5.09	p1/s1 nuclease OS=Leishmania braziliensis OX=5660 GN=LBRM_30_1560 PE=4 SV=1
tr|A0A1X0NKY6|A0A1X0NKY6_9TRYP	5.09	PALP domain-containing protein OS=Trypanosoma theileri OX=67003 GN=TM35_000361570 PE=4 SV=1
tr|A4HN39|A4HN39_LEIBR	5.09	Putative ribulose-phosphate 3-epimerase OS=Leishmania braziliensis OX=5660 GN=LBRM_34_3660 PE=4 SV=1
tr|A4IBQ7|A4IBQ7_LEIIN	5.09	Putative ribulose-phosphate 3-epimerase OS=Leishmania infantum OX=5671 GN=LINF_350042200 PE=4 SV=1
tr|A0A1X0P1U5|A0A1X0P1U5_9TRYP	5.09	TSNAXIP1_N domain-containing protein OS=Trypanosoma theileri OX=67003 GN=TM35_000072450 PE=4 SV=1
tr|Q4D4H4|Q4D4H4_TRYCC	5.09	UBA domain-containing protein OS=Trypanosoma cruzi (strain CL Brener) OX=353153 GN=Tc00.1047053506399.60 PE=4 SV=1
tr|Q4D4W8|Q4D4W8_TRYCC	5.09	UBA domain-containing protein OS=Trypanosoma cruzi (strain CL Brener) OX=353153 GN=Tc00.1047053511909.70 PE=4 SV=1
tr|A0A1X0NSB8|A0A1X0NSB8_9TRYP	5.09	Ubiquitin hydrolase OS=Trypanosoma theileri OX=67003 GN=TM35_000221720 PE=3 SV=1
tr|Q4E259|Q4E259_TRYCC	5.09	Ubiquitin hydrolase, putative OS=Trypanosoma cruzi (strain CL Brener) OX=353153 GN=Tc00.1047053508707.180 PE=3 SV=1
tr|Q4DCS7|Q4DCS7_TRYCC	5.09	Ubiquitin hydrolase, putative OS=Trypanosoma cruzi (strain CL Brener) OX=353153 GN=Tc00.1047053509073.30 PE=3 SV=1
tr|A4HP58|A4HP58_LEIBR	5.06	60S ribosomal protein L37a OS=Leishmania braziliensis OX=5660 GN=LBRM_35_2130 PE=3 SV=1
tr|A4HZI8|A4HZI8_LEIIN	5.06	60S ribosomal protein L37a OS=Leishmania infantum OX=5671 GN=LINF_210028000 PE=3 SV=1
tr|Q4QC01|Q4QC01_LEIMA	5.06	60S ribosomal protein L37a OS=Leishmania major OX=5664 GN=LMJF_21_1820 PE=3 SV=1
tr|A4HLC4|A4HLC4_LEIBR	5.06	60S ribosomal protein L37a OS=Leishmania braziliensis OX=5660 GN=LBRM_33_0880 PE=3 SV=1
CUG87119.1	5.06	leucine-rich repeat protein, putative, partial [Bodo saltans]
tr|A4H434|A4H434_LEIBR	5.06	Putative tRNA nucleotidyltransferase OS=Leishmania braziliensis OX=5660 GN=LBRM_04_1210 PE=3 SV=1
tr|Q38CW7|Q38CW7_TRYB2	5.05	Cation_ATPase_N domain-containing protein OS=Trypanosoma brucei brucei (strain 927/4 GUTat10.1) OX=185431 GN=Tb09.244.2570 PE=3 SV=1
tr|A0A1X0NNP4|A0A1X0NNP4_9TRYP	5.05	Threonine synthase OS=Trypanosoma theileri OX=67003 GN=TM35_000292240 PE=4 SV=1

## Sheet: Table 1 + 2 homologues
ID UniProt entry	GTS1 signal	Description
CUF08244.1	7.35	6-phospho-1-fructokinase, putative [Bodo saltans]
sp|Q4E657|PFKA_TRYCC	7.35	ATP-dependent 6-phosphofructokinase OS=Trypanosoma cruzi (strain CL Brener) OX=353153 GN=pfk PE=1 SV=1
tr|A4HBT6|A4HBT6_LEIBR	7.35	Hypoxanthine phosphoribosyltransferase OS=Leishmania braziliensis OX=5660 GN=HGPRT PE=3 SV=1
CUG91003.1	7.35	hypoxanthine-guanine phosphoribosyltransferase, putative [Bodo saltans]
CUG92376.1	7.35	glycosomal phosphoenolpyruvate carboxykinase, putative [Bodo saltans]
CUG93735.1	7.35	acyl-CoA dehydrogenase, putative [Bodo saltans]
CUG93494.1	7.35	peroxisomal trans-enoyl isomerase, putative [Bodo saltans]
tr|A4HA28|A4HA28_LEIBR	7.35	Glycosomal malate dehydrogenase OS=Leishmania braziliensis OX=5660 GN=LBRM_19_1020 PE=3 SV=1
tr|Q387X2|Q387X2_TRYB2	7.35	Glycosomal malate dehydrogenase OS=Trypanosoma brucei brucei (strain 927/4 GUTat10.1) OX=185431 GN=Tb10.61.0980 PE=3 SV=1
CUF75085.1	7.35	glycosomal malate dehydrogenase, putative [Bodo saltans]
tr|Q4DRD8|Q4DRD8_TRYCC	7.35	Glycosomal malate dehydrogenase, putative OS=Trypanosoma cruzi (strain CL Brener) OX=353153 GN=Tc00.1047053506503.69 PE=3 SV=1
tr|Q4DDK8|Q4DDK8_TRYCC	7.35	Glycosomal malate dehydrogenase, putative OS=Trypanosoma cruzi (strain CL Brener) OX=353153 GN=Tc00.1047053511293.69 PE=3 SV=1
tr|A0A1X0P752|A0A1X0P752_9TRYP	7.35	Putative glycosomal malate dehydrogenase OS=Trypanosoma theileri OX=67003 GN=TM35_000032160 PE=3 SV=1
CUE70015.1	7.35	isocitrate dehydrogenase, putative, partial [Bodo saltans]
CUE93981.1	7.35	pyruvate phosphate dikinase, putative [Bodo saltans]
tr|A4H6M6|A4H6M6_LEIBR	7.35	Pyruvate, phosphate dikinase OS=Leishmania braziliensis OX=5660 GN=LBRM_11_0800 PE=3 SV=2
tr|A4HV09|A4HV09_LEIIN	7.35	Pyruvate, phosphate dikinase OS=Leishmania infantum OX=5671 GN=LINF_110016000 PE=3 SV=2
tr|Q4QGX9|Q4QGX9_LEIMA	7.35	Pyruvate, phosphate dikinase OS=Leishmania major OX=5664 GN=LMJF_11_1000 PE=3 SV=1
tr|A4H643|A4H643_LEIBR	7.35	Glycerol-3-phosphate dehydrogenase [NAD(+)] OS=Leishmania braziliensis OX=5660 GN=GPD PE=3 SV=1
tr|A4HUG3|A4HUG3_LEIIN	7.35	Glycerol-3-phosphate dehydrogenase [NAD(+)] OS=Leishmania infantum OX=5671 GN=GPD PE=3 SV=1
tr|A0A1X0NQ93|A0A1X0NQ93_9TRYP	7.35	Glycerol-3-phosphate dehydrogenase [NAD(+)] OS=Trypanosoma theileri OX=67003 GN=TM35_000251530 PE=3 SV=1
sp|Q4QHG4|GPDA_LEIMA	7.35	Glycerol-3-phosphate dehydrogenase [NAD(+)], glycosomal OS=Leishmania major OX=5664 GN=GPD PE=3 SV=1
tr|Q387Q3|Q387Q3_TRYB2	7.35	Inosine-5'-monophosphate dehydrogenase OS=Trypanosoma brucei brucei (strain 927/4 GUTat10.1) OX=185431 GN=Tb10.61.0150 PE=3 SV=1
tr|Q4CUG6|Q4CUG6_TRYCC	7.35	Inosine-5'-monophosphate dehydrogenase OS=Trypanosoma cruzi (strain CL Brener) OX=353153 GN=Tc00.1047053507211.40 PE=3 SV=1
tr|Q4DM82|Q4DM82_TRYCC	7.35	Inosine-5'-monophosphate dehydrogenase OS=Trypanosoma cruzi (strain CL Brener) OX=353153 GN=Tc00.1047053511301.110 PE=3 SV=1
tr|A0A1X0P5Z8|A0A1X0P5Z8_9TRYP	7.35	Inosine-5'-monophosphate dehydrogenase OS=Trypanosoma theileri OX=67003 GN=TM35_000031050 PE=3 SV=1
tr|A0A1X0NTH3|A0A1X0NTH3_9TRYP	7.35	Inosine-5'-monophosphate dehydrogenase OS=Trypanosoma theileri OX=67003 GN=TM35_000201820 PE=3 SV=1
tr|Q57Y11|Q57Y11_TRYB2	7.35	Mevalonate kinase OS=Trypanosoma brucei brucei (strain 927/4 GUTat10.1) OX=185431 GN=Tb927.4.4070 PE=3 SV=1
tr|A0A1X0NJ39|A0A1X0NJ39_9TRYP	7.35	Mevalonate kinase OS=Trypanosoma theileri OX=67003 GN=TM35_000411540 PE=3 SV=1
tr|A0A1X0P7T4|A0A1X0P7T4_9TRYP	7.35	Guanylate kinase-like domain-containing protein OS=Trypanosoma theileri OX=67003 GN=TM35_000022640 PE=4 SV=1
tr|Q38AS6|Q38AS6_TRYB2	7.35	Guanylate kinase-like domain-containing protein OS=Trypanosoma brucei brucei (strain 927/4 GUTat10.1) OX=185431 GN=Tb10.6k15.3960 PE=4 SV=1
CUG91788.1	7.35	AMP deaminase, putative [Bodo saltans]
CUI14562.1	7.35	orotidine-5-phosphate decarboxylase orotate, putative [Bodo saltans]
CUG28369.1	7.35	NADH-dependent fumarate reductase, putative [Bodo saltans]
tr|A0A1X0P905|A0A1X0P905_9TRYP	7.35	Adenylate kinase OS=Trypanosoma theileri OX=67003 GN=TM35_000023950 PE=3 SV=1
tr|Q38B28|Q38B28_TRYB2	7.35	Adenylate kinase, putative OS=Trypanosoma brucei brucei (strain 927/4 GUTat10.1) OX=185431 GN=Tb10.70.1200 PE=3 SV=1
tr|A4H430|A4H430_LEIBR	7.35	FBPase domain-containing protein OS=Leishmania braziliensis OX=5660 GN=LBRM_04_1170 PE=3 SV=1
tr|A4HSB4|A4HSB4_LEIIN	7.35	FBPase domain-containing protein OS=Leishmania infantum OX=5671 GN=LINF_040016700 PE=3 SV=1
tr|O97193|O97193_LEIMA	7.35	FBPase domain-containing protein OS=Leishmania major OX=5664 GN=FBP PE=1 SV=1
tr|Q586C9|Q586C9_TRYB2	7.35	FBPase domain-containing protein OS=Trypanosoma brucei brucei (strain 927/4 GUTat10.1) OX=185431 GN=Tb927.2.5800 PE=4 SV=1
tr|Q4CZ23|Q4CZ23_TRYCC	7.35	FBPase domain-containing protein OS=Trypanosoma cruzi (strain CL Brener) OX=353153 GN=Tc00.1047053504117.20 PE=4 SV=1
tr|Q4DE25|Q4DE25_TRYCC	7.35	FBPase domain-containing protein OS=Trypanosoma cruzi (strain CL Brener) OX=353153 GN=Tc00.1047053506619.10 PE=4 SV=1
tr|Q4DE31|Q4DE31_TRYCC	7.35	FBPase domain-containing protein OS=Trypanosoma cruzi (strain CL Brener) OX=353153 GN=Tc00.1047053506649.70 PE=3 SV=1
tr|Q4CUP1|Q4CUP1_TRYCC	7.35	FBPase domain-containing protein OS=Trypanosoma cruzi (strain CL Brener) OX=353153 GN=Tc00.1047053508351.10 PE=3 SV=1
tr|A0A1X0NRD7|A0A1X0NRD7_9TRYP	7.35	FBPase domain-containing protein OS=Trypanosoma theileri OX=67003 GN=TM35_000232430 PE=4 SV=1
tr|Q38EA4|Q38EA4_TRYB2	7.35	FBPase domain-containing protein OS=Trypanosoma brucei brucei (strain 927/4 GUTat10.1) OX=185431 GN=Tb09.211.0540 PE=3 SV=1
tr|A0A1X0NML3|A0A1X0NML3_9TRYP	7.35	FBPase domain-containing protein OS=Trypanosoma theileri OX=67003 GN=TM35_000351140 PE=3 SV=1
tr|A4HAP2|A4HAP2_LEIBR	7.35	FCP1 homology domain-containing protein OS=Leishmania braziliensis OX=5660 GN=LBRM_20_1280 PE=4 SV=1
tr|A4I9T8|A4I9T8_LEIIN	7.35	FCP1 homology domain-containing protein OS=Leishmania infantum OX=5671 GN=LINF_340019600 PE=4 SV=1
tr|Q4Q377|Q4Q377_LEIMA	7.35	FCP1 homology domain-containing protein OS=Leishmania major OX=5664 GN=LMJF_34_1250 PE=4 SV=1
tr|Q4DFE7|Q4DFE7_TRYCC	7.35	GMP reductase OS=Trypanosoma cruzi (strain CL Brener) OX=353153 GN=GMPR PE=3 SV=1
tr|Q4E1M2|Q4E1M2_TRYCC	7.35	GMP reductase OS=Trypanosoma cruzi (strain CL Brener) OX=353153 GN=GMPR PE=3 SV=1
tr|A4H8I0|A4H8I0_LEIBR	7.35	OMPdecase domain-containing protein OS=Leishmania braziliensis OX=5660 GN=LBRM_16_0570 PE=3 SV=1
tr|A4HWV2|A4HWV2_LEIIN	7.35	OMPdecase domain-containing protein OS=Leishmania infantum OX=5671 GN=LINF_160010700 PE=1 SV=1
tr|Q4QEW5|Q4QEW5_LEIMA	7.35	OMPdecase domain-containing protein OS=Leishmania major OX=5664 GN=LMJF_16_0550 PE=3 SV=1
tr|Q57U85|Q57U85_TRYB2	7.35	OMPdecase domain-containing protein OS=Trypanosoma brucei brucei (strain 927/4 GUTat10.1) OX=185431 GN=Tb927.5.3810 PE=3 SV=1
tr|Q4DBC5|Q4DBC5_TRYCC	7.35	OMPdecase domain-containing protein OS=Trypanosoma cruzi (strain CL Brener) OX=353153 GN=Tc00.1047053507059.60 PE=3 SV=1
tr|Q4DBZ4|Q4DBZ4_TRYCC	7.35	OMPdecase domain-containing protein OS=Trypanosoma cruzi (strain CL Brener) OX=353153 GN=Tc00.1047053509899.110 PE=3 SV=1
tr|A0A1X0NZ36|A0A1X0NZ36_9TRYP	7.35	OMPdecase domain-containing protein OS=Trypanosoma theileri OX=67003 GN=TM35_000102100 PE=3 SV=1
tr|Q38CA1|Q38CA1_TRYB2	7.35	Pribosyltran domain-containing protein OS=Trypanosoma brucei brucei (strain 927/4 GUTat10.1) OX=185431 GN=Tb10.70.6660 PE=1 SV=1
tr|A0A1X0NSL0|A0A1X0NSL0_9TRYP	7.35	Pribosyltran domain-containing protein OS=Trypanosoma theileri OX=67003 GN=TM35_000212830 PE=4 SV=1
tr|A0A1X0NT10|A0A1X0NT10_9TRYP	7.35	Pribosyltran domain-containing protein OS=Trypanosoma theileri OX=67003 GN=TM35_000212840 PE=4 SV=1
tr|Q57YH1|Q57YH1_TRYB2	7.35	Carn_acyltransf domain-containing protein OS=Trypanosoma brucei brucei (strain 927/4 GUTat10.1) OX=185431 GN=Tb927.8.590 PE=4 SV=1
tr|A4HKX1|A4HKX1_LEIBR	7.35	Glucosamine-6-phosphate isomerase OS=Leishmania braziliensis OX=5660 GN=LBRM_32_3550 PE=3 SV=1
CUF89090.1	7.35	2OG-Fe(II) oxygenase, putative [Bodo saltans]
tr|A4H905|A4H905_LEIBR	7.35	ACB domain-containing protein OS=Leishmania braziliensis OX=5660 GN=LBRM_17_0610 PE=4 SV=1
tr|A4HAX7|A4HAX7_LEIBR	7.35	ACB domain-containing protein OS=Leishmania braziliensis OX=5660 GN=LBRM_20_2160 PE=4 SV=1
tr|Q4Q2T5|Q4Q2T5_LEIMA	7.35	ACB domain-containing protein OS=Leishmania major OX=5664 GN=LMJF_34_2600 PE=4 SV=1
tr|Q4DPV4|Q4DPV4_TRYCC	7.35	ACB domain-containing protein OS=Trypanosoma cruzi (strain CL Brener) OX=353153 GN=Tc00.1047053510877.55 PE=4 SV=1
CUG91459.1	7.35	aldehyde dehydrogenase, putative [Bodo saltans]
tr|A4HMU1|A4HMU1_LEIBR	7.35	Galactokinase-like protein OS=Leishmania braziliensis OX=5660 GN=LBRM_34_2640 PE=4 SV=1
tr|A4IBE2|A4IBE2_LEIIN	7.35	Galactokinase-like protein OS=Leishmania infantum OX=5671 GN=LINF_350032700 PE=4 SV=1
tr|E9AF98|E9AF98_LEIMA	7.35	Galactokinase-like protein OS=Leishmania major OX=5664 GN=LMJF_35_2740 PE=4 SV=1
CUG93243.1	7.35	glucokinase 1, putative [Bodo saltans]
tr|A4I8F1|A4I8F1_LEIIN	7.35	Glucosamine-6-phosphate isomerase OS=Leishmania infantum OX=5671 GN=LINF_320040100 PE=3 SV=1
tr|Q4Q4U6|Q4Q4U6_LEIMA	7.35	Glucosamine-6-phosphate isomerase OS=Leishmania major OX=5664 GN=LMJF_32_3260 PE=3 SV=1
tr|A0A1X0NS44|A0A1X0NS44_9TRYP	7.35	Glucosamine-6-phosphate isomerase OS=Trypanosoma theileri OX=67003 GN=TM35_000222200 PE=3 SV=1
CUG88235.1	7.35	glucosamine-6-phosphate isomerase, putative, putative [Bodo saltans]
tr|A4IAE6|A4IAE6_LEIIN	7.35	Phosphomannomutase-like protein OS=Leishmania infantum OX=5671 GN=LINF_340045400 PE=3 SV=1
tr|Q4Q2G5|Q4Q2G5_LEIMA	7.35	Phosphomannomutase-like protein OS=Leishmania major OX=5664 GN=LMJF_34_3780 PE=3 SV=1
tr|Q4CW54|Q4CW54_TRYCC	7.35	START domain-containing protein OS=Trypanosoma cruzi (strain CL Brener) OX=353153 GN=Tc00.1047053506207.30 PE=4 SV=1
tr|Q4CWL9|Q4CWL9_TRYCC	7.35	START domain-containing protein OS=Trypanosoma cruzi (strain CL Brener) OX=353153 GN=Tc00.1047053510065.50 PE=4 SV=1
tr|A4HWK2|A4HWK2_LEIIN	7.35	Thioredoxin domain-containing protein OS=Leishmania infantum OX=5671 GN=TRYP PE=4 SV=1
tr|Q4QF80|Q4QF80_LEIMA	7.35	Thioredoxin domain-containing protein OS=Leishmania major OX=5664 GN=TRYP1 PE=4 SV=1
CUE67103.1	7.07	Glucose-6-phosphate dehydrogenase, putative [Bodo saltans]
tr|A4HIN0|A4HIN0_LEIBR	7.07	Glyceraldehyde-3-phosphate dehydrogenase OS=Leishmania braziliensis OX=5660 GN=LBRM_30_2950 PE=3 SV=1
tr|Q57YW0|Q57YW0_TRYB2	7.07	Glycerol-3-phosphate dehydrogenase [NAD(+)] OS=Trypanosoma brucei brucei (strain 927/4 GUTat10.1) OX=185431 GN=Tb927.8.3530 PE=3 SV=1
CUG05641.1	7.07	inosine-5-monophosphate dehydrogenase, putative [Bodo saltans]
tr|A4I115|A4I115_LEIIN	7.07	Transketolase OS=Leishmania infantum OX=5671 GN=LINF_240026800 PE=3 SV=1
tr|Q4QAC4|Q4QAC4_LEIMA	7.07	Transketolase OS=Leishmania major OX=5664 GN=LMJF_24_2060 PE=3 SV=1
tr|E9AES3|E9AES3_LEIMA	7.07	Aldose 1-epimerase-like protein OS=Leishmania major OX=5664 GN=LMJF_35_0980 PE=4 SV=1
tr|Q4D778|Q4D778_TRYCC	7.07	FAD-binding FR-type domain-containing protein OS=Trypanosoma cruzi (strain CL Brener) OX=353153 GN=Tc00.1047053503849.80 PE=4 SV=1
tr|Q4CMU8|Q4CMU8_TRYCC	7.07	FAD-binding FR-type domain-containing protein OS=Trypanosoma cruzi (strain CL Brener) OX=353153 GN=Tc00.1047053510215.10 PE=4 SV=1
tr|A0A1X0NGY6|A0A1X0NGY6_9TRYP	7.07	FAD-binding FR-type domain-containing protein OS=Trypanosoma theileri OX=67003 GN=TM35_000751070 PE=4 SV=1
tr|Q4CL36|Q4CL36_TRYCC	7.07	NAD_binding_1 domain-containing protein OS=Trypanosoma cruzi (strain CL Brener) OX=353153 GN=Tc00.1047053439653.10 PE=4 SV=1
tr|A4HAM7|A4HAM7_LEIBR	7.07	PlsC domain-containing protein OS=Leishmania braziliensis OX=5660 GN=DAT PE=4 SV=1
tr|A4I9R9|A4I9R9_LEIIN	7.07	PlsC domain-containing protein OS=Leishmania infantum OX=5671 GN=DAT PE=4 SV=2
tr|Q4Q396|Q4Q396_LEIMA	7.07	PlsC domain-containing protein OS=Leishmania major OX=5664 GN=DAT PE=4 SV=1
tr|Q4DDS4|Q4DDS4_TRYCC	7.07	PlsC domain-containing protein OS=Trypanosoma cruzi (strain CL Brener) OX=353153 GN=Tc00.1047053504055.40 PE=4 SV=1
tr|Q4E308|Q4E308_TRYCC	7.07	PlsC domain-containing protein OS=Trypanosoma cruzi (strain CL Brener) OX=353153 GN=Tc00.1047053506435.270 PE=4 SV=1
tr|Q581U5|Q581U5_TRYB2	7.07	Glucose-6-phosphate 1-epimerase OS=Trypanosoma brucei brucei (strain 927/4 GUTat10.1) OX=185431 GN=Tb927.4.1360 PE=3 SV=1
tr|Q38D10|Q38D10_TRYB2	7.07	Fe2OG dioxygenase domain-containing protein OS=Trypanosoma brucei brucei (strain 927/4 GUTat10.1) OX=185431 GN=Tb09.211.4990 PE=3 SV=1
tr|Q586N2|Q586N2_TRYB2	7.07	Fe2OG dioxygenase domain-containing protein OS=Trypanosoma brucei brucei (strain 927/4 GUTat10.1) OX=185431 GN=Tb927.2.6210 PE=3 SV=1
tr|Q586N0|Q586N0_TRYB2	7.07	Fe2OG dioxygenase domain-containing protein OS=Trypanosoma brucei brucei (strain 927/4 GUTat10.1) OX=185431 GN=Tb927.2.6230 PE=3 SV=1
tr|Q586M8|Q586M8_TRYB2	7.07	Fe2OG dioxygenase domain-containing protein OS=Trypanosoma brucei brucei (strain 927/4 GUTat10.1) OX=185431 GN=Tb927.2.6270 PE=3 SV=1
tr|Q586M6|Q586M6_TRYB2	7.07	Fe2OG dioxygenase domain-containing protein OS=Trypanosoma brucei brucei (strain 927/4 GUTat10.1) OX=185431 GN=Tb927.2.6310 PE=3 SV=1
tr|Q4DD39|Q4DD39_TRYCC	7.07	Glucosamine-6-phosphate isomerase OS=Trypanosoma cruzi (strain CL Brener) OX=353153 GN=Tc00.1047053511025.50 PE=3 SV=1
tr|Q4D0F2|Q4D0F2_TRYCC	7.07	Glucosamine-6-phosphate isomerase OS=Trypanosoma cruzi (strain CL Brener) OX=353153 GN=Tc00.1047053511531.50 PE=3 SV=1
tr|Q4E133|Q4E133_TRYCC	7.07	Histidine ammonia-lyase OS=Trypanosoma cruzi (strain CL Brener) OX=353153 GN=Tc00.1047053506247.220 PE=3 SV=1
tr|A0A1X0PBG2|A0A1X0PBG2_9TRYP	7.07	Phosphomannomutase-like protein OS=Trypanosoma theileri OX=67003 GN=TM35_000016670 PE=3 SV=1
tr|Q4GYJ4|Q4GYJ4_TRYB2	6.81	Glucose-6-phosphate isomerase OS=Trypanosoma brucei brucei (strain 927/4 GUTat10.1) OX=185431 GN=PGI PE=3 SV=1
tr|Q4E5N1|Q4E5N1_TRYCC	6.81	Glucose-6-phosphate isomerase OS=Trypanosoma cruzi (strain CL Brener) OX=353153 GN=Tc00.1047053506529.508 PE=1 SV=1
tr|Q4E2M9|Q4E2M9_TRYCC	6.81	Glucose-6-phosphate isomerase OS=Trypanosoma cruzi (strain CL Brener) OX=353153 GN=Tc00.1047053510889.221 PE=3 SV=1
tr|A0A1X0NNY8|A0A1X0NNY8_9TRYP	6.81	Glucose-6-phosphate isomerase OS=Trypanosoma theileri OX=67003 GN=TM35_000321650 PE=3 SV=1
tr|A4HY91|A4HY91_LEIIN	6.81	Glycosomal malate dehydrogenase OS=Leishmania infantum OX=5671 GN=LINF_190012000 PE=3 SV=1
tr|Q4QDF0|Q4QDF0_LEIMA	6.81	Glycosomal malate dehydrogenase OS=Leishmania major OX=5664 GN=gMDH PE=3 SV=1
tr|A4HNJ4|A4HNJ4_LEIBR	6.81	Putative isopentenyl-diphosphate delta-isomerase OS=Leishmania braziliensis OX=5660 GN=LBRM_34_5270 PE=3 SV=1
tr|A4HVM6|A4HVM6_LEIIN	6.81	A_deaminase domain-containing protein OS=Leishmania infantum OX=5671 GN=LINF_130014700 PE=4 SV=2
tr|Q4QG56|Q4QG56_LEIMA	6.81	A_deaminase domain-containing protein OS=Leishmania major OX=5664 GN=LMJF_13_0980 PE=4 SV=1
tr|Q57YL8|Q57YL8_TRYB2	6.81	Transketolase OS=Trypanosoma brucei brucei (strain 927/4 GUTat10.1) OX=185431 GN=Tb927.8.6170 PE=3 SV=1
tr|A4HHV7|A4HHV7_LEIBR	6.81	FAD-binding PCMH-type domain-containing protein OS=Leishmania braziliensis OX=5660 GN=LBRM_30_0130 PE=4 SV=1
tr|A4I507|A4I507_LEIIN	6.81	FAD-binding PCMH-type domain-containing protein OS=Leishmania infantum OX=5671 GN=ADS1 PE=4 SV=1
tr|Q57ZU1|Q57ZU1_TRYB2	6.81	FAD-binding PCMH-type domain-containing protein OS=Trypanosoma brucei brucei (strain 927/4 GUTat10.1) OX=185431 GN=Tb927.5.2650 PE=4 SV=1
tr|Q4CRU8|Q4CRU8_TRYCC	6.81	FAD-binding PCMH-type domain-containing protein OS=Trypanosoma cruzi (strain CL Brener) OX=353153 GN=Tc00.1047053503815.10 PE=4 SV=1
tr|Q4DQH9|Q4DQH9_TRYCC	6.81	FAD-binding PCMH-type domain-containing protein OS=Trypanosoma cruzi (strain CL Brener) OX=353153 GN=Tc00.1047053505807.110 PE=4 SV=1
tr|Q4DPZ5|Q4DPZ5_TRYCC	6.81	FAD-binding PCMH-type domain-containing protein OS=Trypanosoma cruzi (strain CL Brener) OX=353153 GN=Tc00.1047053509179.100 PE=4 SV=1
tr|A0A1X0NU47|A0A1X0NU47_9TRYP	6.81	FAD-binding PCMH-type domain-containing protein OS=Trypanosoma theileri OX=67003 GN=TM35_000201180 PE=4 SV=1
tr|Q4DC10|Q4DC10_TRYCC	6.81	Ribulose-phosphate 3-epimerase, putative OS=Trypanosoma cruzi (strain CL Brener) OX=353153 GN=Tc00.1047053507009.30 PE=4 SV=1
tr|Q4DFH5|Q4DFH5_TRYCC	6.81	Ribulose-phosphate 3-epimerase, putative OS=Trypanosoma cruzi (strain CL Brener) OX=353153 GN=Tc00.1047053510667.140 PE=4 SV=1
tr|Q4DBR1|Q4DBR1_TRYCC	6.81	FGGY_C domain-containing protein OS=Trypanosoma cruzi (strain CL Brener) OX=353153 GN=Tc00.1047053508625.150 PE=4 SV=1
tr|Q4CMM0|Q4CMM0_TRYCC	6.81	FGGY_C domain-containing protein OS=Trypanosoma cruzi (strain CL Brener) OX=353153 GN=Tc00.1047053509759.10 PE=4 SV=1
tr|A4HPA0|A4HPA0_LEIBR	6.81	Glucokinase OS=Leishmania braziliensis OX=5660 GN=LBRM_35_2550 PE=1 SV=1
tr|A0A1X0P8E5|A0A1X0P8E5_9TRYP	6.81	L-ribulokinase OS=Trypanosoma theileri OX=67003 GN=TM35_000025420 PE=3 SV=1
CUG91287.1	6.81	N-acetylglucosamine-6-phosphate deacetylase-like, putative [Bodo saltans]
tr|E9AFJ2|E9AFJ2_LEIMA	6.81	Putative ribulose-phosphate 3-epimerase OS=Leishmania major OX=5664 GN=LMJF_35_3680 PE=4 SV=1
CUG90032.1	6.81	ribulose phosphate 3-epimerase, putative [Bodo saltans]
tr|A0A1X0NJ33|A0A1X0NJ33_9TRYP	6.53	Aldose 1-epimerase-like protein OS=Trypanosoma theileri OX=67003 GN=TM35_000421050 PE=4 SV=1
tr|Q4DVM9|Q4DVM9_TRYCC	6.53	Pribosyltran domain-containing protein OS=Trypanosoma cruzi (strain CL Brener) OX=353153 GN=Tc00.1047053508207.70 PE=4 SV=1
tr|Q4Q273|Q4Q273_LEIMA	6.53	Putative L-ribulokinase OS=Leishmania major OX=5664 GN=LMJF_36_0060 PE=4 SV=1
tr|Q381V7|Q381V7_TRYB2	6.53	Mannose-6-phosphate isomerase OS=Trypanosoma brucei brucei (strain 927/4 GUTat10.1) OX=185431 GN=Tb11.01.6410 PE=3 SV=1
tr|Q4CYW6|Q4CYW6_TRYCC	6.53	N-acetylglucosamine-6-phosphate deacetylase-like protein, putative OS=Trypanosoma cruzi (strain CL Brener) OX=353153 GN=Tc00.1047053506341.10 PE=4 SV=1
tr|A0A1X0P628|A0A1X0P628_9TRYP	6.53	Ribulose-phosphate 3-epimerase OS=Trypanosoma theileri OX=67003 GN=TM35_000043070 PE=4 SV=1
tr|A0A1X0NNC6|A0A1X0NNC6_9TRYP	6.53	Amidohydro-rel domain-containing protein OS=Trypanosoma theileri OX=67003 GN=TM35_000302540 PE=4 SV=1
tr|A4ICY2|A4ICY2_LEIIN	6.53	FGGY_C domain-containing protein OS=Leishmania infantum OX=5671 GN=LINF_360005500 PE=4 SV=1
tr|Q4CZT5|Q4CZT5_TRYCC	6.53	N-acetylglucosamine-6-phosphate deacetylase-like protein, putative OS=Trypanosoma cruzi (strain CL Brener) OX=353153 GN=Tc00.1047053506507.10 PE=4 SV=1
tr|Q4Q273|Q4Q273_LEIMA	6.53	Putative L-ribulokinase OS=Leishmania major OX=5664 GN=LMJF_36_0060 PE=4 SV=1
CUF39763.1	6.41	phosphoenolpyruvate carboxylase, putative [Bodo saltans]
tr|Q4E4L7|Q4E4L7_TRYCC	6.41	Isocitrate dehydrogenase [NADP] OS=Trypanosoma cruzi (strain CL Brener) OX=353153 GN=Tc00.1047053506925.319 PE=3 SV=1
tr|A0A1X0P451|A0A1X0P451_9TRYP	6.41	Isocitrate dehydrogenase [NADP] OS=Trypanosoma theileri OX=67003 GN=TM35_000052070 PE=3 SV=1
tr|A4HDR8|A4HDR8_LEIBR	6.41	Transketolase OS=Leishmania braziliensis OX=5660 GN=LBRM_24_2140 PE=3 SV=1
CUE71660.1	6.41	aldose 1-epimerase, putative [Bodo saltans]
tr|Q57W38|Q57W38_TRYB2	6.41	FAD-binding FR-type domain-containing protein OS=Trypanosoma brucei brucei (strain 927/4 GUTat10.1) OX=185431 GN=Tb927.5.930 PE=4 SV=1
tr|A4I211|A4I211_LEIIN	6.41	Glutathione peroxidase OS=Leishmania infantum OX=5671 GN=LINF_260013000 PE=3 SV=1
tr|Q4Q9B4|Q4Q9B4_LEIMA	6.41	Glutathione peroxidase OS=Leishmania major OX=5664 GN=TDPX PE=3 SV=1
tr|A4HSF7|A4HSF7_LEIIN	6.33	Trypanothione reductase OS=Leishmania infantum OX=5671 GN=TRYR PE=1 SV=1
tr|Q4QJG7|Q4QJG7_LEIMA	6.33	Trypanothione reductase OS=Leishmania major OX=5664 GN=TRYR PE=3 SV=1
tr|Q389T8|Q389T8_TRYB2	6.33	Trypanothione reductase OS=Trypanosoma brucei brucei (strain 927/4 GUTat10.1) OX=185431 GN=Tb10.406.0520 PE=1 SV=1
CUG84655.1	6.33	trypanothione reductase, putative [Bodo saltans]
tr|A4I6L2|A4I6L2_LEIIN	6.33	Mevalonate kinase OS=Leishmania infantum OX=5671 GN=LINF_310011000 PE=3 SV=1
tr|Q4Q6K7|Q4Q6K7_LEIMA	6.33	Mevalonate kinase OS=Leishmania major OX=5664 GN=LMJF_31_0560 PE=1 SV=1
tr|Q583J2|Q583J2_TRYB2	6.33	ACB domain-containing protein OS=Trypanosoma brucei brucei (strain 927/4 GUTat10.1) OX=185431 GN=Tb927.4.2010 PE=4 SV=1
CUF58200.1	6.33	iron superoxide dismutase, putative [Bodo saltans]
tr|Q4DNT1|Q4DNT1_TRYCC	6.33	Glucose-6-phosphate 1-epimerase OS=Trypanosoma cruzi (strain CL Brener) OX=353153 GN=Tc00.1047053511003.190 PE=3 SV=1
tr|Q38EV1|Q38EV1_TRYB2	6.33	Arginine kinase OS=Trypanosoma brucei brucei (strain 927/4 GUTat10.1) OX=185431 GN=Tb09.160.4570 PE=3 SV=1
tr|Q4DF18|Q4DF18_TRYCC	6.33	Galactokinase-like protein, putative OS=Trypanosoma cruzi (strain CL Brener) OX=353153 GN=Tc00.1047053507001.110 PE=4 SV=1
tr|Q4DHU8|Q4DHU8_TRYCC	6.33	Galactokinase, putative OS=Trypanosoma cruzi (strain CL Brener) OX=353153 GN=Tc00.1047053508465.90 PE=4 SV=1
tr|A4IDK6|A4IDK6_LEIIN	6.33	Glucokinase OS=Leishmania infantum OX=5671 GN=LINF_360030300 PE=4 SV=1
tr|Q4Q1I9|Q4Q1I9_LEIMA	6.33	Glucokinase OS=Leishmania major OX=5664 GN=LMJF_36_2320 PE=4 SV=1
tr|Q4DEE6|Q4DEE6_TRYCC	6.33	Phosphomannomutase-like protein, putative OS=Trypanosoma cruzi (strain CL Brener) OX=353153 GN=Tc00.1047053506405.10 PE=3 SV=1
tr|Q4DX52|Q4DX52_TRYCC	6.33	Phosphomannomutase-like protein, putative OS=Trypanosoma cruzi (strain CL Brener) OX=353153 GN=Tc00.1047053508257.70 PE=3 SV=1
CUG04160.1	6.33	UDP-N-acetylglucosamine pyrophosphorylase, putative [Bodo saltans]
tr|A0A1X0NIY3|A0A1X0NIY3_9TRYP	6.05	Putative inositol polyphosphate 1-phosphatase OS=Trypanosoma theileri OX=67003 GN=TM35_000441440 PE=4 SV=1
tr|Q386Q8|Q386Q8_TRYB2	6.05	UDP-N-acetylglucosamine pyrophosphorylase, putative OS=Trypanosoma brucei brucei (strain 927/4 GUTat10.1) OX=185431 GN=Tb11.02.0120 PE=1 SV=1
tr|A0A1X0P5D7|A0A1X0P5D7_9TRYP	6	Glycerol kinase OS=Trypanosoma theileri OX=67003 GN=TM35_000043700 PE=4 SV=1
CUG92670.1	6	glycerol kinase, putative [Bodo saltans]
tr|Q38DF3|Q38DF3_TRYB2	6	Glycerol kinase, glycosomal OS=Trypanosoma brucei brucei (strain 927/4 GUTat10.1) OX=185431 GN=Tb09.211.3540 PE=3 SV=1
tr|Q38DF2|Q38DF2_TRYB2	6	Glycerol kinase, glycosomal OS=Trypanosoma brucei brucei (strain 927/4 GUTat10.1) OX=185431 GN=Tb09.211.3550 PE=3 SV=1
tr|Q38DE9|Q38DE9_TRYB2	6	Glycerol kinase, glycosomal OS=Trypanosoma brucei brucei (strain 927/4 GUTat10.1) OX=185431 GN=Tb09.211.3560 PE=3 SV=1
tr|Q38DF0|Q38DF0_TRYB2	6	Glycerol kinase, glycosomal OS=Trypanosoma brucei brucei (strain 927/4 GUTat10.1) OX=185431 GN=Tb09.211.3570 PE=3 SV=1
tr|Q4DUI6|Q4DUI6_TRYCC	6	Glycerol kinase, glycosomal, putative OS=Trypanosoma cruzi (strain CL Brener) OX=353153 GN=Tc00.1047053510661.60 PE=4 SV=1
tr|A4IBJ9|A4IBJ9_LEIIN	6	Glycerol_kinase_-_glycosomal_-_putative OS=Leishmania infantum OX=5671 GN=LINF_350036100 PE=3 SV=1
tr|A4HMX5|A4HMX5_LEIBR	6	Putative glycerol kinase, glycosomal OS=Leishmania braziliensis OX=5660 GN=LBRM_34_2990 PE=3 SV=1
tr|E9AFD2|E9AFD2_LEIMA	6	Putative glycerol kinase, glycosomal OS=Leishmania major OX=5664 GN=LMJF_35_3080 PE=3 SV=1
tr|D6XDN4|D6XDN4_TRYB2	6	ATP-dependent 6-phosphofructokinase OS=Trypanosoma brucei brucei (strain 927/4 GUTat10.1) OX=185431 GN=pfk PE=3 SV=1
CUG94158.1	6	alkyl dihydroxyacetonephosphate synthase, putative [Bodo saltans]
tr|Q38C93|Q38C93_TRYB2	6	Hypoxanthine phosphoribosyltransferase OS=Trypanosoma brucei brucei (strain 927/4 GUTat10.1) OX=185431 GN=Tb10.70.6540 PE=3 SV=1
ACI15941.1	6	glyceraldehyde 3-phosphate dehydrogenase [Bodo saltans]
tr|Q586Z5|Q586Z5_TRYB2	6	Glyceraldehyde-3-phosphate dehydrogenase OS=Trypanosoma brucei brucei (strain 927/4 GUTat10.1) OX=185431 GN=Tb927.6.4280 PE=3 SV=1
tr|Q586Z6|Q586Z6_TRYB2	6	Glyceraldehyde-3-phosphate dehydrogenase OS=Trypanosoma brucei brucei (strain 927/4 GUTat10.1) OX=185431 GN=Tb927.6.4300 PE=3 SV=1
tr|Q4DHF0|Q4DHF0_TRYCC	6	Glyceraldehyde-3-phosphate dehydrogenase OS=Trypanosoma cruzi (strain CL Brener) OX=353153 GN=Tc00.1047053509065.60 PE=3 SV=1
CUF83768.1	6	glyceraldehyde-3-phosphate dehydrogenase, putative [Bodo saltans]
tr|A0A1X0P1G4|A0A1X0P1G4_9TRYP	6	Glyceraldehyde-3-phosphate dehydrogenase OS=Trypanosoma theileri OX=67003 GN=TM35_000071910 PE=3 SV=1
tr|Q385E1|Q385E1_TRYB2	6	Pyruvate, phosphate dikinase OS=Trypanosoma brucei brucei (strain 927/4 GUTat10.1) OX=185431 GN=Tb11.02.4150 PE=3 SV=1
tr|Q4E0Q0|Q4E0Q0_TRYCC	6	Pyruvate, phosphate dikinase OS=Trypanosoma cruzi (strain CL Brener) OX=353153 GN=Tc00.1047053506297.190 PE=3 SV=1
tr|Q4E3P5|Q4E3P5_TRYCC	6	Pyruvate, phosphate dikinase OS=Trypanosoma cruzi (strain CL Brener) OX=353153 GN=Tc00.1047053510101.140 PE=3 SV=1
tr|Q57ZS7|Q57ZS7_TRYB2	6	Inosine-5'-monophosphate dehydrogenase OS=Trypanosoma brucei brucei (strain 927/4 GUTat10.1) OX=185431 GN=Tb927.5.2080 PE=1 SV=1
CUI11287.1	6	mevalonate kinase, putative [Bodo saltans]
tr|A4ICK0|A4ICK0_LEIIN	6	Adenylate_kinase_-_putative OS=Leishmania infantum OX=5671 GN=LINF_360019700 PE=3 SV=1
tr|A4HNZ4|A4HNZ4_LEIBR	6	Putative adenylate kinase OS=Leishmania braziliensis OX=5660 GN=LBRM_35_1480 PE=3 SV=1
tr|Q4Q1U0|Q4Q1U0_LEIMA	6	Putative adenylate kinase OS=Leishmania major OX=5664 GN=LMJF_36_1360 PE=3 SV=1
tr|A4HXJ3|A4HXJ3_LEIIN	6	UDP-sugar pyrophosphorylase OS=Leishmania infantum OX=5671 GN=USP PE=4 SV=1
tr|Q4QE75|Q4QE75_LEIMA	6	UDP-sugar pyrophosphorylase OS=Leishmania major OX=5664 GN=USP PE=2 SV=1
tr|A0A1X0NSQ3|A0A1X0NSQ3_9TRYP	6	UDP-sugar pyrophosphorylase OS=Trypanosoma theileri OX=67003 GN=TM35_000201450 PE=4 SV=1
tr|A4HBT7|A4HBT7_LEIBR	6	Pribosyltran domain-containing protein OS=Leishmania braziliensis OX=5660 GN=XRPT PE=4 SV=1
tr|E9AGU7|E9AGU7_LEIIN	6	Pribosyltran domain-containing protein OS=Leishmania infantum OX=5671 GN=XRPT PE=4 SV=1
tr|Q4QCC2|Q4QCC2_LEIMA	6	Pribosyltran domain-containing protein OS=Leishmania major OX=5664 GN=XRPT PE=4 SV=1
tr|Q582C8|Q582C8_TRYB2	6	AB hydrolase-1 domain-containing protein OS=Trypanosoma brucei brucei (strain 927/4 GUTat10.1) OX=185431 GN=Tb927.5.2370 PE=4 SV=1
CUF69549.1	6	acetyltransferase, putative [Bodo saltans]
tr|Q57Y37|Q57Y37_TRYB2	6	Metallophos domain-containing protein OS=Trypanosoma brucei brucei (strain 927/4 GUTat10.1) OX=185431 GN=Tb927.4.4330 PE=4 SV=1
CUE71951.1	6	phosphoribosyl pyrophosphate synthetase, putative [Bodo saltans]
tr|A4HXJ3|A4HXJ3_LEIIN	6	UDP-sugar pyrophosphorylase OS=Leishmania infantum OX=5671 GN=USP PE=4 SV=1
tr|Q4QE75|Q4QE75_LEIMA	6	UDP-sugar pyrophosphorylase OS=Leishmania major OX=5664 GN=USP PE=2 SV=1
tr|A0A1X0NSQ3|A0A1X0NSQ3_9TRYP	6	UDP-sugar pyrophosphorylase OS=Trypanosoma theileri OX=67003 GN=TM35_000201450 PE=4 SV=1
tr|Q7YWB6|Q7YWB6_LEIMA	5.87	FAD-binding PCMH-type domain-containing protein OS=Leishmania major OX=5664 GN=ADS1 PE=4 SV=1
tr|A0A1X0NKP9|A0A1X0NKP9_9TRYP	5.87	M20_dimer domain-containing protein OS=Trypanosoma theileri OX=67003 GN=TM35_000371240 PE=4 SV=1
tr|A4I5X6|A4I5X6_LEIIN	5.72	Glyceraldehyde-3-phosphate dehydrogenase OS=Leishmania infantum OX=5671 GN=LINF_300035000 PE=3 SV=1
tr|Q4Q6Z5|Q4Q6Z5_LEIMA	5.72	Glyceraldehyde-3-phosphate dehydrogenase OS=Leishmania major OX=5664 GN=LMJF_30_2970 PE=3 SV=1
tr|Q4Q6Z4|Q4Q6Z4_LEIMA	5.72	Glyceraldehyde-3-phosphate dehydrogenase OS=Leishmania major OX=5664 GN=LMJF_30_2980 PE=3 SV=1
tr|A4HAA5|A4HAA5_LEIBR	5.72	Inosine-5'-monophosphate dehydrogenase OS=Leishmania braziliensis OX=5660 GN=LBRM_19_1820 PE=3 SV=1
tr|A4HYI5|A4HYI5_LEIIN	5.72	Inosine-5'-monophosphate dehydrogenase OS=Leishmania infantum OX=5671 GN=LINF_190022000 PE=3 SV=1
tr|Q4QD53|Q4QD53_LEIMA	5.72	Inosine-5'-monophosphate dehydrogenase OS=Leishmania major OX=5664 GN=LMJF_19_1560 PE=3 SV=1
tr|Q4DBP7|Q4DBP7_TRYCC	5.72	Tyrosine-protein phosphatase domain-containing protein OS=Trypanosoma cruzi (strain CL Brener) OX=353153 GN=Tc00.1047053508601.141 PE=4 SV=1
tr|A0A1X0NJX2|A0A1X0NJX2_9TRYP	5.72	Putative glycerate kinase OS=Trypanosoma theileri OX=67003 GN=TM35_000391500 PE=4 SV=1
tr|A0A1X0NLE3|A0A1X0NLE3_9TRYP	5.72	Putative glycerate kinase OS=Trypanosoma theileri OX=67003 GN=TM35_000391530 PE=4 SV=1
tr|A4I2Y7|A4I2Y7_LEIIN	5.46	Glycosomal phosphoenolpyruvate carboxykinase, putative OS=Leishmania infantum OX=5671 GN=LINF_270024900 PE=3 SV=1
tr|Q4D8V7|Q4D8V7_TRYCC	5.46	Glycosomal phosphoenolpyruvate carboxykinase, putative OS=Trypanosoma cruzi (strain CL Brener) OX=353153 GN=Tc00.1047053507547.90 PE=3 SV=1
tr|A4HFV1|A4HFV1_LEIBR	5.46	Putative glycosomal phosphoenolpyruvate carboxykinase OS=Leishmania braziliensis OX=5660 GN=LBRM_27_1920 PE=3 SV=1
tr|A4HFV3|A4HFV3_LEIBR	5.46	Putative glycosomal phosphoenolpyruvate carboxykinase OS=Leishmania braziliensis OX=5660 GN=LBRM_27_1930 PE=4 SV=1
tr|A4HFV4|A4HFV4_LEIBR	5.46	Putative glycosomal phosphoenolpyruvate carboxykinase OS=Leishmania braziliensis OX=5660 GN=LBRM_27_1940 PE=4 SV=1
tr|E9ADF8|E9ADF8_LEIMA	5.46	Putative glycosomal phosphoenolpyruvate carboxykinase OS=Leishmania major OX=5664 GN=LMJF_27_1805 PE=3 SV=1
tr|E9ADF9|E9ADF9_LEIMA	5.46	Putative glycosomal phosphoenolpyruvate carboxykinase OS=Leishmania major OX=5664 GN=LMJF_27_1810 PE=3 SV=1
tr|A4H6W2|A4H6W2_LEIBR	5.46	Glucose-6-phosphate isomerase OS=Leishmania braziliensis OX=5660 GN=PGI PE=3 SV=1
tr|E9AGE1|E9AGE1_LEIIN	5.46	Glucose-6-phosphate isomerase OS=Leishmania infantum OX=5671 GN=PGI PE=3 SV=1
tr|Q4QGN9|Q4QGN9_LEIMA	5.46	Glucose-6-phosphate isomerase OS=Leishmania major OX=5664 GN=PGI PE=3 SV=1
tr|Q585R0|Q585R0_TRYB2	5.46	FAD-binding PCMH-type domain-containing protein OS=Trypanosoma brucei brucei (strain 927/4 GUTat10.1) OX=185431 GN=Tb927.6.1500 PE=4 SV=1
tr|A0A1X0P2J0|A0A1X0P2J0_9TRYP	5.46	FAD-binding PCMH-type domain-containing protein OS=Trypanosoma theileri OX=67003 GN=TM35_000075050 PE=4 SV=1
tr|Q4DGA2|Q4DGA2_TRYCC	5.46	Pribosyltran domain-containing protein OS=Trypanosoma cruzi (strain CL Brener) OX=353153 GN=Tc00.1047053506457.40 PE=4 SV=1
tr|Q4DRC3|Q4DRC3_TRYCC	5.46	Pribosyltran domain-containing protein OS=Trypanosoma cruzi (strain CL Brener) OX=353153 GN=Tc00.1047053509693.80 PE=4 SV=1
tr|A4HNK9|A4HNK9_LEIBR	5.46	Amidohydro-rel domain-containing protein OS=Leishmania braziliensis OX=5660 GN=LBRM_35_0080 PE=4 SV=1
tr|Q4CYZ6|Q4CYZ6_TRYCC	5.46	M20_dimer domain-containing protein OS=Trypanosoma cruzi (strain CL Brener) OX=353153 GN=Tc00.1047053507689.30 PE=4 SV=1
tr|Q4CYZ5|Q4CYZ5_TRYCC	5.46	M20_dimer domain-containing protein OS=Trypanosoma cruzi (strain CL Brener) OX=353153 GN=Tc00.1047053507689.40 PE=4 SV=1
tr|Q4CYZ4|Q4CYZ4_TRYCC	5.46	M20_dimer domain-containing protein OS=Trypanosoma cruzi (strain CL Brener) OX=353153 GN=Tc00.1047053507689.50 PE=4 SV=1
tr|Q4CR09|Q4CR09_TRYCC	5.46	M20_dimer domain-containing protein OS=Trypanosoma cruzi (strain CL Brener) OX=353153 GN=Tc00.1047053510837.20 PE=4 SV=1
tr|A0A1X0NEY7|A0A1X0NEY7_9TRYP	5.46	M20_dimer domain-containing protein OS=Trypanosoma theileri OX=67003 GN=TM35_001971020 PE=4 SV=1
tr|A0A1X0NUY0|A0A1X0NUY0_9TRYP	5.33	Pyruvate, phosphate dikinase OS=Trypanosoma theileri OX=67003 GN=TM35_000161420 PE=3 SV=1
CUG89701.1	5.33	sedoheptulose-1,7-bisphosphatase, putative [Bodo saltans]
CUG89087.1	5.33	adenylate kinase, putative [Bodo saltans]
tr|Q4DC09|Q4DC09_TRYCC	5.33	Galactokinase, putative OS=Trypanosoma cruzi (strain CL Brener) OX=353153 GN=Tc00.1047053507009.40 PE=4 SV=1
tr|Q4DFH6|Q4DFH6_TRYCC	5.33	Galactokinase, putative OS=Trypanosoma cruzi (strain CL Brener) OX=353153 GN=Tc00.1047053510667.120 PE=4 SV=1
tr|Q4CN40|Q4CN40_TRYCC	5.33	Dihydroxyacetone kinase 1-like, putative OS=Trypanosoma cruzi (strain CL Brener) OX=353153 GN=Tc00.1047053503983.20 PE=4 SV=1
tr|Q4DU97|Q4DU97_TRYCC	5.33	Dihydroxyacetone kinase 1-like, putative OS=Trypanosoma cruzi (strain CL Brener) OX=353153 GN=Tc00.1047053507011.200 PE=4 SV=1
tr|A0A1X0P569|A0A1X0P569_9TRYP	5.33	Galactokinase OS=Trypanosoma theileri OX=67003 GN=TM35_000043080 PE=4 SV=1
tr|A0A1X0NL81|A0A1X0NL81_9TRYP	5.33	Histidine ammonia-lyase OS=Trypanosoma theileri OX=67003 GN=TM35_000341360 PE=3 SV=1
tr|A0A1X0P9B8|A0A1X0P9B8_9TRYP	5.33	Nudix hydrolase domain-containing protein OS=Trypanosoma theileri OX=67003 GN=TM35_000025150 PE=4 SV=1
tr|A4HPH9|A4HPH9_LEIBR	5.33	Peptidyl-prolyl cis-trans isomerase OS=Leishmania braziliensis OX=5660 GN=CYP10 PE=3 SV=1
tr|A4IDA1|A4IDA1_LEIIN	5.33	Peptidyl-prolyl cis-trans isomerase OS=Leishmania infantum OX=5671 GN=CYP10 PE=3 SV=1
tr|Q4Q1A6|Q4Q1A6_LEIMA	5.33	Peptidyl-prolyl cis-trans isomerase OS=Leishmania major OX=5664 GN=CYP10 PE=3 SV=1
tr|Q4CSB0|Q4CSB0_TRYCC	5.18	Mannose-6-phosphate isomerase OS=Trypanosoma cruzi (strain CL Brener) OX=353153 GN=Tc00.1047053503677.10 PE=3 SV=1
tr|A0A1X0P916|A0A1X0P916_9TRYP	5.09	ATP-dependent 6-phosphofructokinase OS=Trypanosoma theileri OX=67003 GN=pfk PE=3 SV=1
CUG91688.1	5.09	phosphofructokinase, putative [Bodo saltans]
tr|Q586V2|Q586V2_TRYB2	5.09	Glycosomal phosphoenolpyruvate carboxykinase OS=Trypanosoma brucei brucei (strain 927/4 GUTat10.1) OX=185431 GN=Tb927.2.4210 PE=3 SV=1
CUG91042.1	5.09	phosphoglycerate kinase, putative [Bodo saltans]
CUG26251.1	5.09	carnitine O-palmitoyltransferase, putative [Bodo saltans]
CUG87318.1	5.09	choline/carnitine O-acetyltransferase, putative [Bodo saltans]
tr|Q386C9|Q386C9_TRYB2	5.09	A_deaminase domain-containing protein OS=Trypanosoma brucei brucei (strain 927/4 GUTat10.1) OX=185431 GN=Tb11.02.1340 PE=4 SV=1
tr|Q4DII0|Q4DII0_TRYCC	5.09	A_deaminase domain-containing protein OS=Trypanosoma cruzi (strain CL Brener) OX=353153 GN=Tc00.1047053506733.20 PE=4 SV=1
tr|Q4D5V1|Q4D5V1_TRYCC	5.09	A_deaminase domain-containing protein OS=Trypanosoma cruzi (strain CL Brener) OX=353153 GN=Tc00.1047053511857.80 PE=4 SV=1
tr|A0A1X0NN21|A0A1X0NN21_9TRYP	5.09	AMP deaminase OS=Trypanosoma theileri OX=67003 GN=TM35_000301370 PE=4 SV=1
tr|Q4CUL1|Q4CUL1_TRYCC	5.09	FCP1 homology domain-containing protein OS=Trypanosoma cruzi (strain CL Brener) OX=353153 GN=Tc00.1047053430605.20 PE=4 SV=1
tr|Q4CWP4|Q4CWP4_TRYCC	5.09	FCP1 homology domain-containing protein OS=Trypanosoma cruzi (strain CL Brener) OX=353153 GN=Tc00.1047053509353.40 PE=4 SV=1
tr|Q38EW0|Q38EW0_TRYB2	5.09	FCP1 homology domain-containing protein OS=Trypanosoma brucei brucei (strain 927/4 GUTat10.1) OX=185431 GN=Tb09.160.4460 PE=4 SV=1
tr|Q38EV9|Q38EV9_TRYB2	5.09	FCP1 homology domain-containing protein OS=Trypanosoma brucei brucei (strain 927/4 GUTat10.1) OX=185431 GN=Tb09.160.4480 PE=4 SV=1
tr|Q57V31|Q57V31_TRYB2	5.09	Pribosyltran domain-containing protein OS=Trypanosoma brucei brucei (strain 927/4 GUTat10.1) OX=185431 GN=Tb927.7.1790 PE=4 SV=1
tr|A0A1X0NZ92|A0A1X0NZ92_9TRYP	5.09	Pribosyltran domain-containing protein OS=Trypanosoma theileri OX=67003 GN=TM35_000122350 PE=4 SV=1
tr|A0A1X0NSZ9|A0A1X0NSZ9_9TRYP	5.09	M20_dimer domain-containing protein OS=Trypanosoma theileri OX=67003 GN=TM35_000202460 PE=4 SV=1
tr|A4HXI1|A4HXI1_LEIIN	5.09	AB hydrolase-1 domain-containing protein OS=Leishmania infantum OX=5671 GN=LINF_170017600 PE=4 SV=1
tr|Q4QE87|Q4QE87_LEIMA	5.09	AB hydrolase-1 domain-containing protein OS=Leishmania major OX=5664 GN=LMJF_17_1040 PE=4 SV=1
tr|Q4D8H8|Q4D8H8_TRYCC	5.09	AB hydrolase-1 domain-containing protein OS=Trypanosoma cruzi (strain CL Brener) OX=353153 GN=Tc00.1047053511309.40 PE=4 SV=1
tr|Q4D7V2|Q4D7V2_TRYCC	5.09	M20_dimer domain-containing protein OS=Trypanosoma cruzi (strain CL Brener) OX=353153 GN=Tc00.1047053508971.40 PE=4 SV=1
tr|A0A1X0NKY6|A0A1X0NKY6_9TRYP	5.09	PALP domain-containing protein OS=Trypanosoma theileri OX=67003 GN=TM35_000361570 PE=4 SV=1
tr|A4HN39|A4HN39_LEIBR	5.09	Putative ribulose-phosphate 3-epimerase OS=Leishmania braziliensis OX=5660 GN=LBRM_34_3660 PE=4 SV=1
tr|A4IBQ7|A4IBQ7_LEIIN	5.09	Putative ribulose-phosphate 3-epimerase OS=Leishmania infantum OX=5671 GN=LINF_350042200 PE=4 SV=1
tr|Q4DJT8|Q4DJT8_TRYCC	5.06	Mevalonate kinase OS=Trypanosoma cruzi (strain CL Brener) OX=353153 GN=Tc00.1047053509237.10 PE=3 SV=1
tr|A4HMD9|A4HMD9_LEIBR	5.06	FAD-binding FR-type domain-containing protein OS=Leishmania braziliensis OX=5660 GN=LBRM_34_1090 PE=4 SV=1
tr|A4IB12|A4IB12_LEIIN	5.06	FAD-binding FR-type domain-containing protein OS=Leishmania infantum OX=5671 GN=LINF_350016600 PE=4 SV=1
tr|E9AEU1|E9AEU1_LEIMA	5.06	FAD-binding FR-type domain-containing protein OS=Leishmania major OX=5664 GN=LMJF_35_1180 PE=4 SV=1
tr|A0A1X0PA70|A0A1X0PA70_9TRYP	5.06	PlsC domain-containing protein OS=Trypanosoma theileri OX=67003 GN=TM35_000014000 PE=4 SV=1

## Sheet: Not in Table 1+2
ID UniProt entry	PTS1 score	Description
CUG91557.1	7.35	phosphotransferase-like protein, putative [Bodo saltans]
tr|A0A1X0NT85|A0A1X0NT85_9TRYP	7.35	AB hydrolase-1 domain-containing protein OS=Trypanosoma theileri OX=67003 GN=TM35_000201570 PE=4 SV=1
tr|A0A1X0NZ43|A0A1X0NZ43_9TRYP	7.35	APH domain-containing protein OS=Trypanosoma theileri OX=67003 GN=TM35_000102350 PE=4 SV=1
tr|Q4CQY5|Q4CQY5_TRYCC	7.35	Carn_acyltransf domain-containing protein OS=Trypanosoma cruzi (strain CL Brener) OX=353153 GN=Tc00.1047053503685.30 PE=4 SV=1
tr|Q4DKK5|Q4DKK5_TRYCC	7.35	Carn_acyltransf domain-containing protein OS=Trypanosoma cruzi (strain CL Brener) OX=353153 GN=Tc00.1047053509999.90 PE=4 SV=1
tr|Q383R5|Q383R5_TRYB2	7.35	Macro domain-containing protein OS=Trypanosoma brucei brucei (strain 927/4 GUTat10.1) OX=185431 GN=Tb11.01.1900 PE=4 SV=1
CUG94245.1	7.35	oxidoreductase, putative [Bodo saltans]
CUE89815.1	7.35	peroxisomal acyl-coenzyme A oxidase 1, putative [Bodo saltans]
tr|A0A1X0NPL1|A0A1X0NPL1_9TRYP	7.35	PfkB domain-containing protein OS=Trypanosoma theileri OX=67003 GN=TM35_000272360 PE=4 SV=1
tr|A0A1X0NVA5|A0A1X0NVA5_9TRYP	7.35	Putative acyl-CoA thioesterase OS=Trypanosoma theileri OX=67003 GN=TM35_000161160 PE=4 SV=1
CUI15128.1	7.35	quinolinate phosphoribosyl transferase, putative [Bodo saltans]
CUG89928.1	7.35	thiamine-phosphate diphosphorylase, putative [Bodo saltans]
tr|A4I987|A4I987_LEIIN	7.07	Acid_Phosphatase_-_putative OS=Leishmania infantum OX=5671 GN=LINF_330030500 PE=4 SV=1
CUG91038.1	7.07	calmodulin-related protein, putative [Bodo saltans]
tr|Q4DHT2|Q4DHT2_TRYCC	7.07	Glucosamine 6-phosphate N-acetyltransferase OS=Trypanosoma cruzi (strain CL Brener) OX=353153 GN=Tc00.1047053506177.100 PE=3 SV=1
tr|Q4DHJ4|Q4DHJ4_TRYCC	7.07	Glucosamine 6-phosphate N-acetyltransferase OS=Trypanosoma cruzi (strain CL Brener) OX=353153 GN=Tc00.1047053506181.104 PE=3 SV=1
CUG72634.1	6.81	asparaginase-like protein, putative [Bodo saltans]
tr|Q4CR83|Q4CR83_TRYCC	6.81	ATP-dependent RNA helicase, putative OS=Trypanosoma cruzi (strain CL Brener) OX=353153 GN=Tc00.1047053505123.4 PE=4 SV=1
tr|A0A1X0NPX5|A0A1X0NPX5_9TRYP	6.81	Glutamamyl carboxypeptidase OS=Trypanosoma theileri OX=67003 GN=TM35_000262180 PE=4 SV=1
tr|Q4Q9K8|Q4Q9K8_LEIMA	6.81	Palmitoyltransferase OS=Leishmania major OX=5664 GN=LMJF_25_2280 PE=3 SV=1
tr|Q4CYV7|Q4CYV7_TRYCC	6.81	Pyr_redox_2 domain-containing protein OS=Trypanosoma cruzi (strain CL Brener) OX=353153 GN=Tc00.1047053508089.50 PE=4 SV=1
tr|Q4DLM3|Q4DLM3_TRYCC	6.81	Pyr_redox_2 domain-containing protein OS=Trypanosoma cruzi (strain CL Brener) OX=353153 GN=Tc00.1047053508857.70 PE=4 SV=1
CUG72654.1	6.41	asparaginase-like protein, putative [Bodo saltans]
tr|A0A1X0NPT9|A0A1X0NPT9_9TRYP	6.41	Glucosamine 6-phosphate N-acetyltransferase OS=Trypanosoma theileri OX=67003 GN=TM35_000301900 PE=3 SV=1
CUG84490.1	6.41	GP46-like surface antigen, putative [Bodo saltans]
CUG90421.1	6.41	mRNA capping enzyme-like protein, putative [Bodo saltans]
CUG91930.1	6.33	endoribonuclease L-PSP, putative [Bodo saltans]
tr|A4HQ14|A4HQ14_LEIBR	6.33	J domain-containing protein OS=Leishmania braziliensis OX=5660 GN=LBRM_35_5220 PE=4 SV=1
tr|A0A1X0P8N5|A0A1X0P8N5_9TRYP	6.33	Aminotran_5 domain-containing protein OS=Trypanosoma theileri OX=67003 GN=TM35_000011730 PE=3 SV=1
CUG89082.1	6.33	asparate aminotransferase, putative [Bodo saltans]
tr|A4HET6|A4HET6_LEIBR	6.33	Glutathione peroxidase OS=Leishmania braziliensis OX=5660 GN=LBRM_26_0820 PE=3 SV=1
CUF54710.1	6.33	mannitol dehydrogenase, putative [Bodo saltans]
CUG89563.1	6.33	NLI-interacting factor, putative [Bodo saltans]
CUG93741.1	6.33	phospholipid-transporting ATPase-like protein, putative, partial [Bodo saltans]
tr|A0A1X0NVQ7|A0A1X0NVQ7_9TRYP	6.33	START domain-containing protein OS=Trypanosoma theileri OX=67003 GN=TM35_000152080 PE=4 SV=1
tr|A4HFJ8|A4HFJ8_LEIBR	6.33	Stress-response A/B barrel domain-containing protein OS=Leishmania braziliensis OX=5660 GN=LBRM_27_0830 PE=4 SV=1
tr|A4H3H7|A4H3H7_LEIBR	6.05	Aminotran_5 domain-containing protein OS=Leishmania braziliensis OX=5660 GN=LBRM_03_0060 PE=3 SV=2
tr|E9ACF2|E9ACF2_LEIMA	6.05	Aminotran_5 domain-containing protein OS=Leishmania major OX=5664 GN=LMJF_03_0040 PE=3 SV=1
tr|A4HN82|A4HN82_LEIBR	6.05	HD domain-containing protein OS=Leishmania braziliensis OX=5660 GN=LBRM_34_4100 PE=4 SV=1
tr|A4IBV0|A4IBV0_LEIIN	6.05	HD domain-containing protein OS=Leishmania infantum OX=5671 GN=LINF_350046800 PE=4 SV=1
tr|Q582J4|Q582J4_TRYB2	6.05	Thioredoxin OS=Trypanosoma brucei brucei (strain 927/4 GUTat10.1) OX=185431 GN=Tb927.7.5790 PE=3 SV=1
tr|A0A1X0NSD3|A0A1X0NSD3_9TRYP	6	Glutathione peroxidase OS=Trypanosoma theileri OX=67003 GN=TM35_000212120 PE=3 SV=1
tr|A4H8D8|A4H8D8_LEIBR	6	APH domain-containing protein OS=Leishmania braziliensis OX=5660 GN=LBRM_16_0120 PE=4 SV=1
tr|A4HWR0|A4HWR0_LEIIN	6	APH domain-containing protein OS=Leishmania infantum OX=5671 GN=LINF_160006200 PE=4 SV=1
tr|Q4QF09|Q4QF09_LEIMA	6	APH domain-containing protein OS=Leishmania major OX=5664 GN=LMJF_16_0110 PE=4 SV=1
tr|A4HMH0|A4HMH0_LEIBR	6	Arginase OS=Leishmania braziliensis OX=5660 GN=LBRM_34_1400 PE=3 SV=1
tr|A4IB49|A4IB49_LEIIN	6	Arginase OS=Leishmania infantum OX=5671 GN=LINF_350019900 PE=3 SV=1
tr|E9AEX1|E9AEX1_LEIMA	6	Arginase OS=Leishmania major OX=5664 GN=LMJF_35_1480 PE=3 SV=1
CUG54525.1	6	arginase-like protein, putative [Bodo saltans]
tr|A4HPW0|A4HPW0_LEIBR	6	Asparaginase-like protein OS=Leishmania braziliensis OX=5660 GN=LBRM_35_4670 PE=4 SV=1
tr|A4IDM2|A4IDM2_LEIIN	6	Asparaginase-like protein OS=Leishmania infantum OX=5671 GN=LINF_360053600 PE=4 SV=1
tr|Q4Q0X1|Q4Q0X1_LEIMA	6	Asparaginase-like protein OS=Leishmania major OX=5664 GN=LMJF_36_4430 PE=4 SV=1
tr|A4HWE1|A4HWE1_LEIIN	6	Cytoplasmic l-asparaginase i-like protein OS=Leishmania infantum OX=5671 GN=LINF_150009300 PE=4 SV=1
tr|Q4QFE1|Q4QFE1_LEIMA	6	Cytoplasmic l-asparaginase i-like protein OS=Leishmania major OX=5664 GN=LMJF_15_0390 PE=4 SV=1
CUG87369.1	6	DNA excision repair protein SNF2, putative [Bodo saltans]
CUG89539.1	6	FAD-dependent oxidoreductase, putative [Bodo saltans]
CUG91120.1	6	homoserine kinase, putative [Bodo saltans]
CUG88372.1	6	peroxiredoxin, putative [Bodo saltans]
tr|A4ICW1|A4ICW1_LEIIN	6	Putative xylulokinase OS=Leishmania infantum OX=5671 GN=LINF_360007800 PE=3 SV=1
tr|Q4Q252|Q4Q252_LEIMA	6	Putative xylulokinase OS=Leishmania major OX=5664 GN=LMJF_36_0260 PE=3 SV=1
CUG89582.1	6	short chain dehydrogenase, putative [Bodo saltans]
CUG89602.1	6	sucrose-phosphate synthase-like protein, putative [Bodo saltans]
tr|A4H964|A4H964_LEIBR	6	USP domain-containing protein OS=Leishmania braziliensis OX=5660 GN=LBRM_17_1200 PE=4 SV=1
tr|A4H971|A4H971_LEIBR	6	USP protein OS=Leishmania braziliensis OX=5660 GN=USP PE=4 SV=1
tr|A0A1X0P984|A0A1X0P984_9TRYP	6	Xylulokinase OS=Trypanosoma theileri OX=67003 GN=TM35_000025190 PE=4 SV=1
tr|Q4D2F1|Q4D2F1_TRYCC	5.87	NERD domain-containing protein OS=Trypanosoma cruzi (strain CL Brener) OX=353153 GN=Tc00.1047053509797.50 PE=4 SV=1
CUF86223.1	5.72	membrane-associated protein, putative [Bodo saltans]
tr|A4IE00|A4IE00_LEIIN	5.72	Paraflagellar_rod_component_-_putative OS=Leishmania infantum OX=5671 GN=LINF_360068600 PE=4 SV=1
tr|A4HEZ3|A4HEZ3_LEIBR	5.72	Prefoldin subunit 3 OS=Leishmania braziliensis OX=5660 GN=LBRM_26_1400 PE=3 SV=1
tr|A0A1X0P026|A0A1X0P026_9TRYP	5.46	FAD-binding PCMH-type domain-containing protein OS=Trypanosoma theileri OX=67003 GN=TM35_000091330 PE=4 SV=1
tr|A4HFX9|A4HFX9_LEIBR	5.46	FAD-binding PCMH-type domain-containing protein OS=Leishmania braziliensis OX=5660 GN=LBRM_27_2200 PE=4 SV=1
CUI12702.1	5.46	kinesin-like protein, putative [Bodo saltans]
tr|A4I309|A4I309_LEIIN	5.46	FAD-binding PCMH-type domain-containing protein OS=Leishmania infantum OX=5671 GN=LINF_270027300 PE=4 SV=1
tr|A4I481|A4I481_LEIIN	5.46	FAD-binding PCMH-type domain-containing protein OS=Leishmania infantum OX=5671 GN=LINF_290007800 PE=4 SV=1
tr|E9ADI2|E9ADI2_LEIMA	5.46	FAD-binding PCMH-type domain-containing protein OS=Leishmania major OX=5664 GN=LMJF_27_2020 PE=4 SV=1
tr|E9ADN0|E9ADN0_LEIMA	5.46	FAD-binding PCMH-type domain-containing protein OS=Leishmania major OX=5664 GN=LMJF_29_0280 PE=4 SV=1
CUG90908.1	5.46	translation initiation factor Elf2b, putative [Bodo saltans]
CUG88796.1	5.39	cation ATPase alpha subunit, putative, partial [Bodo saltans]
tr|Q4CNT9|Q4CNT9_TRYCC	5.39	Dispersed gene family protein 1 (DGF-1), putative OS=Trypanosoma cruzi (strain CL Brener) OX=353153 GN=Tc00.1047053507379.9 PE=4 SV=1
tr|A4HB57|A4HB57_LEIBR	5.39	Glucose-6-phosphate 1-epimerase OS=Leishmania braziliensis OX=5660 GN=LBRM_20_2970 PE=3 SV=1
tr|A4IAA4|A4IAA4_LEIIN	5.39	Glucose-6-phosphate 1-epimerase OS=Leishmania infantum OX=5671 GN=LINF_340040800 PE=3 SV=1
CUF20798.1	5.39	GP46-like surface antigen, putative [Bodo saltans]
CUG86829.1	5.39	protein disulfide isomerase, putative [Bodo saltans]
tr|A4I5B7|A4I5B7_LEIIN	5.33	50S_ribosome-binding_GTPase_-_putative OS=Leishmania infantum OX=5671 GN=LINF_300014000 PE=4 SV=1
tr|E9AII9|E9AII9_LEIBR	5.33	Coatomer subunit beta OS=Leishmania braziliensis OX=5660 GN=LBRM_20_5560 PE=4 SV=1
tr|A4HYX7|A4HYX7_LEIIN	5.33	Coatomer subunit beta OS=Leishmania infantum OX=5671 GN=LINF_200018700 PE=4 SV=1
tr|Q4QCR1|Q4QCR1_LEIMA	5.33	Coatomer subunit beta OS=Leishmania major OX=5664 GN=LMJF_20_1350 PE=4 SV=1
tr|Q583L2|Q583L2_TRYB2	5.33	DDE_Tnp_1 domain-containing protein OS=Trypanosoma brucei brucei (strain 927/4 GUTat10.1) OX=185431 GN=Tb927.3.1050 PE=4 SV=1
tr|Q4Q7L9|Q4Q7L9_LEIMA	5.33	G domain-containing protein OS=Leishmania major OX=5664 GN=LMJF_30_0840 PE=4 SV=1
CUE66523.1	5.33	GPI-anchored surface protein, putative, partial [Bodo saltans]
tr|A4HVT2|A4HVT2_LEIIN	5.33	Phospholipid-transporting ATPase OS=Leishmania infantum OX=5671 GN=LINF_130020800 PE=3 SV=1
tr|Q4Q443|Q4Q443_LEIMA	5.33	RRM domain-containing protein OS=Leishmania major OX=5664 GN=LMJF_33_1440 PE=4 SV=1
tr|A0A1X0NP65|A0A1X0NP65_9TRYP	5.18	Polyol:NADP oxidoreductase OS=Trypanosoma theileri OX=67003 GN=TM35_000291650 PE=4 SV=1
tr|Q4Q741|Q4Q741_LEIMA	5.18	AAA domain-containing protein OS=Leishmania major OX=5664 GN=LMJF_30_2540 PE=4 SV=1
tr|Q4DM53|Q4DM53_TRYCC	5.18	TOG domain-containing protein OS=Trypanosoma cruzi (strain CL Brener) OX=353153 GN=Tc00.1047053506425.40 PE=4 SV=1
tr|Q4QED2|Q4QED2_LEIMA	5.09	ACB domain-containing protein OS=Leishmania major OX=5664 GN=LMJF_17_0620 PE=1 SV=1
tr|A4IA36|A4IA36_LEIIN	5.09	ACB domain-containing protein OS=Leishmania infantum OX=5671 GN=LINF_340032000 PE=4 SV=1
tr||Q4DUQ8_TRYCC	5.09	Acyl-CoA thioesterase, putative OS=Trypanosoma cruzi (strain CL Brener) OX=353153 GN=Tc00.1047053504149.55 PE=4 SV=1
tr|Q4DQN2|Q4DQN2_TRYCC	5.09	APH domain-containing protein OS=Trypanosoma cruzi (strain CL Brener) OX=353153 GN=Tc00.1047053509109.30 PE=4 SV=1
tr|Q4DLZ0|Q4DLZ0_TRYCC	5.09	APH domain-containing protein OS=Trypanosoma cruzi (strain CL Brener) OX=353153 GN=Tc00.1047053510603.160 PE=4 SV=1
CUG87999.1	5.09	clathrin coat assembly protein, putative [Bodo saltans]
CUG94033.1	5.09	cytoplasmic l-asparaginase i-like protein, putative [Bodo saltans]
tr|A4HI96|A4HI96_LEIBR	5.09	p1/s1 nuclease OS=Leishmania braziliensis OX=5660 GN=LBRM_30_1560 PE=4 SV=1
tr|A0A1X0P1U5|A0A1X0P1U5_9TRYP	5.09	TSNAXIP1_N domain-containing protein OS=Trypanosoma theileri OX=67003 GN=TM35_000072450 PE=4 SV=1
tr|Q4D4H4|Q4D4H4_TRYCC	5.09	UBA domain-containing protein OS=Trypanosoma cruzi (strain CL Brener) OX=353153 GN=Tc00.1047053506399.60 PE=4 SV=1
tr|Q4D4W8|Q4D4W8_TRYCC	5.09	UBA domain-containing protein OS=Trypanosoma cruzi (strain CL Brener) OX=353153 GN=Tc00.1047053511909.70 PE=4 SV=1
tr|A0A1X0NSB8|A0A1X0NSB8_9TRYP	5.09	Ubiquitin hydrolase OS=Trypanosoma theileri OX=67003 GN=TM35_000221720 PE=3 SV=1
tr|Q4E259|Q4E259_TRYCC	5.09	Ubiquitin hydrolase, putative OS=Trypanosoma cruzi (strain CL Brener) OX=353153 GN=Tc00.1047053508707.180 PE=3 SV=1
tr|Q4DCS7|Q4DCS7_TRYCC	5.09	Ubiquitin hydrolase, putative OS=Trypanosoma cruzi (strain CL Brener) OX=353153 GN=Tc00.1047053509073.30 PE=3 SV=1
tr|A4HP58|A4HP58_LEIBR	5.06	60S ribosomal protein L37a OS=Leishmania braziliensis OX=5660 GN=LBRM_35_2130 PE=3 SV=1
tr|A4HZI8|A4HZI8_LEIIN	5.06	60S ribosomal protein L37a OS=Leishmania infantum OX=5671 GN=LINF_210028000 PE=3 SV=1
tr|Q4QC01|Q4QC01_LEIMA	5.06	60S ribosomal protein L37a OS=Leishmania major OX=5664 GN=LMJF_21_1820 PE=3 SV=1
tr|A4HLC4|A4HLC4_LEIBR	5.06	60S ribosomal protein L37a OS=Leishmania braziliensis OX=5660 GN=LBRM_33_0880 PE=3 SV=1
CUG87119.1	5.06	leucine-rich repeat protein, putative, partial [Bodo saltans]
tr|A4H434|A4H434_LEIBR	5.06	Putative tRNA nucleotidyltransferase OS=Leishmania braziliensis OX=5660 GN=LBRM_04_1210 PE=3 SV=1
tr|Q38CW7|Q38CW7_TRYB2	5.05	Cation_ATPase_N domain-containing protein OS=Trypanosoma brucei brucei (strain 927/4 GUTat10.1) OX=185431 GN=Tb09.244.2570 PE=3 SV=1
tr|A0A1X0NNP4|A0A1X0NNP4_9TRYP	5.05	Threonine synthase OS=Trypanosoma theileri OX=67003 GN=TM35_000292240 PE=4 SV=1
