# Supplementary material for: A Global Analysis of Enzyme Compartmentalization to Glycosomes
Source: Pathogens. 2020 Apr 12;9(4):281. doi: 10.3390/pathogens9040281 (PMC7237986; doi:10.3390/pathogens9040281)
Supplement: Supplementary file 1 [file pathogens-09-00281-s001.zip › File_S2/Euglena_gracilis_mRNAs.txt]

>[organism=Euglena gracilis] [Acetylornithine deacetylase]mRNA
GTTTATTTTTTTTCGCGATGGCCATCACAGCGGACGCCATCCGCGCCGCGGTGGACGCCCTCTTCGGGGCGGAGGTGGCGCTGCTGCAGGACCTCGTGCGGCACCGCTCCCTCGTGGGCCAGCCTGCGGAGCGCGACATCCAACGCTTCCTGGCCCGCCTGCTGCGTGAGGACTTGAAGCTGCCAGAGGTGGACGAGTGGGAAATACAGCTGGCGGACGTGGAGGGCAAACCCAACTTCTCCCCCGTGTTTGGGGAGTGGCACAACAAAGTTGGCGTTGTTGGCATCCACCGGCCCAGTGGCCCACCTCTCGGGAAGTCCCTCATCCTGAATGGCCACGTGGACGTCGTCCCCGCCGGGCCAGTGGACCTCTGGAGCCACGACCCCTTCGACCCCGTCGTGGAAGGGGATTGGCTGTACGGGCGGGGCAGCGGGGATATGAAGGCGGGCATCGCGGCGGCGTACTACGCGGTCAAGGCCCTGCACCACTGCGGCGTGCAGCCGGCGGCGGAGCTGCAGTTCCACTTCGTGACGGACGAGGAGTGCACGGGCAACGGCGCGCTGGCGGTCGTGGAGCGGGGGTACCGCGCCGATGCCTGCCTCATCCCCGAGCCGTTCCCGTTCATCATGACGGCCCAGTTGGGCGTGCTGTGGATGCACCTGCAGGTCACGGGCCGGCCTGCCCACGTGTTGGACACCAGCGCCGGGGTGAACGCCATCGAGGGGGCGATGCAGATGTACGCGGCTCTGAAGAAGTTGGAGGAATCGTGGAACCGTCCCGAAGCCCGCCACGCCGCCTATGCTGACCTGAAGCACCCGGTCAATTTCAACCTGGGCCGAATTGAAGGAGGGGAATGGGGCTCCACCGTCCCGAGCCGCTGTAGCATGACTGTCCGTCTCGGCTTCTACCCAGGAACCGATGTCACGGAGGCGAAACAAGCGGTGGAGAAGGTCTTGGCCGACGCTGCAAAGGAGGTGGGGGTGACTTGTGAGGTCTCATACGCCGGCTTCGCCGCCAACGGCTGCACCGTCAGCGCTGACAGTGACCTGGTCCGGGCCCTCCAGCGGGCGTACCGGGACGCCGGCGTGGGCGACGAGCCGCCGCCGCTGTTGCCCGCGTGCTGCACCACCGACGCCCGGTACTACACCCTCAACTGCGGCATCCCCACAACCTGCTTTGGGCCGAAGAGTGTGCGGAATATTCATGGCATTGATGAAAGGGTGTCCCTGCAGAGCCTGAAGGACGTGACATGCGTGCTGGCGATGTTCGTCGCCCAGTGGTGCGGCGTGGAGCCACTGCCCGCCGCCCCGCAGAAGTAGCCCCGCCCGCCACGCCAGATTCCCGGCACTGTGCCACATCGCCACATGCTGTCTCGAACCGCTTCCTCGGTGGCTGGCATCCCAACCGTGCTCCTCGTTGGGGGGCCCATTTGCCTTTGCCAGTTTGCACTCCCAGACAGGACGGCAGCACGTTTGTCAC

>[organism=Euglena gracilis] [L-galactonolactone oxidase] mRNA
GTCTATTTTTTTTCGGTCTCTCATGGCGCGCAACAAAGTCATGCGCATGTTATTCCGTGCTGTCGCACCAACTACTGCCGGTATTTGTTTGTGGCAAGTGCAATGCAATTTCAAAAGTTCCGAAGTCGAGGTTTGGTGTCGTTCATTGCCACCTTTTGAGCCGAACATGGAGGTTTCCAACTGGTCATCAACACATTCTGTGGTGGCAGGAAAGTATTACCAACCTGAGACAGTTGAAGAATTGAAGGATATAGTCACCATATGCCATGCAACGGGACAAAAGATCAGGCCTGCAGGTGCGATGTTGTCACCTAACGGTATTTCATTAAGCACAGATGCCATGGTTTCATTGTCAAGGCTTGACAAAGTATTGGAGGTTGATCCGAAGGGTCAAACCATTACAGTGCAAGCTGGCATTAAAGTAAGTCAGGTGCTTGAGGAGCTCCGGAAGCATGGTTTGACATTGCAGAATTTTTCGTCAATTCAAGACCAGCAGATGGGAGGCTGGACGCAAGTAGCAGCCCATGGCACAGGAGCGACATTGCCAACGGTGGAAGAAATGATTGTGAGAATGAAACTGGTCACACCAAGCCTGGGAGAACTTGAGCTGTCAGAGCAGCATGAACCGGAGCTGTTTCAAATGGCAAAAGTTGGTCTTGGATGCTTGGGAATCGTATCCGAGATGACGCTGCGTTGCATTCCTCAGCACAAGTTGCTGGAAACCACCTACGTCACAGACATCGCAGGGATCAAGAAAGACCATGAGGAGTTGCTTCGCAAGTACCGGCACGTACGGTATATGTGGCTTCCACGCACAGGCAAGGTTGTTGTGGTCGTTTCCAACCCCCACGCTGGAGGACAGCCACCACTGCAGAAGGTGTCCGAGGACCCAACCCTTCCCATGCGCCAGTTGTTGTCCAAGAAGGTTGGAGTCCCAGCGGGAGAGTCAGAAGGACTTTCTTTCGCCCAGCTGCGGGATGCATTGCTGGACCTGAACCCCCTGGACACTGCCCATGTGGATGAGGTCAACCGGGCGGAGGCCGAGTTCTGGCAGCGGAACTCGGCGCAGCGCCTGTCGGAGAGCACGGAGGTGCTGGGCTTCGAGTGTGGGGGCTCCCAGCGGGTGCTGGAGGTGGCGTTCCCCGTCAAGACGCCGCTGGCCGACATCGAGTTCATGGAGAAGGTGCTCGCGGTGATCGAGGCGCGGGGCATCCCCGCCCCCGCCCCCTTGGAACAGCGGTGGACCGCCCGGAGCCAGGCACCGATGAGCCCCGCGTTCAGCCCCACCCCCGGCGACCTCTTCTCGTGGGTGGGCATCATCATGTACAACACCCCTGGCCAGGACGAGCAAGGATTGGAGAAGGTTGCGAAGGCTTTCAAGAGTTACTGTGCTGCGCTGGAGGGCGTCCACCAGGAGTACGGGGCGGTGCCGCACTGGGCGAAGGTGGAGCCCTGCGATGACCCAGCCGCAGCCCAAAGGCTCAGGGACCGCTTGGAAGCCCGATACCCTATCGCAAAATTCAAATACATGCGAGCTCAACTTGACCCCAAGAATATTCTGAGCAATGACCTCATCGAAAGGGTCATTGGCCATTGAACACTGCTGCAGCTCCCTTCCTAACCTAATGTGCAAGCGTCTTTCGCCTCATCTGAATCGCACGGCAAGGCTTGCCATCAGGTGCCTGCTGTCTGCTATGGACAGTGACCTATTATGCTAACATGCTACGCTGTCTAGCTATGGACAGTAACCTCTCTGCC

>[organism=Euglena gracilis][Enoyl-CoA hydratase/Enoyl-CoA isomerase/3- hydroxyacyl-CoA dehydrogenase]mRNA
TGTGAATATGACCGTTCCTTGGGTATAATGCTTTCCAGGGCGGCGGGGGGGGGATGCAGCATGGCTGCGATGCACAAGGACTGAAGGGAATGCCAGAGGGCATGGAGTGTCTTGGCTTCCAGAGCGTACAGTACACAATGGACCGAAACACGCCATTGGGGTCTTCGGTGGTCAACCTCCATCGGCAGGCGTGGGCTGCTTGTGGCGGGGTGACGTTTGTGCGGCTGGTTCACGGCGACGGGGTGAGCGGGTGGGCAGAAAAACACAGCTGTGCGTGAAGGGAGTCGGCACGGAGGCTAGCTCCGGTGCCAGACACGTCCCTGTGAACGCAGCCCCGGGAATCCCGGAGATAGGTGGGCCACTGGTCGTCACTCACCGGCGCGCAGCGACAGAGTCCAGCTTGACGCGTCCGTTGACGTCGCGGAACTTCAGCCCCTTCGCCACCAGCTCTTCCAGCAGCGGGCACGGTGGCCAGAAGTTGGCGTGGCCGGGCACGGCGCGGAACTTCTTGATGTTCTGCAGCACGGTGGGCAGCCCCACGGTGTCCGCCCAGAAGAGGGGGCCCCCCCGCTGCGGCGGGAAGCCGAAGCCGTAGAGCCAGCAGACGTCCACGTCAGAGGCCCGCGCCGCGATGCCCTCCGCCAGCAGGGCACTCGCCTCGTTCACCAGCCCGCACATCAGCCGCTGCACCACCTCCTCCGCGGGGATGGCCCGCCGCGCAACGCCGAAGCGGCGGGACTGCGCCACGATGAGGTCCGTCACCGCCGGGTCCGACACCGGCTGCCGGGAAGTCCCCTCGTAGCGGTAGTAGCCCTTCCCGTTCTTCTGCCCGAGGCGGCCGGCGGCGTACAGCGCCTCCCCCAGCAGGCCGGTGCCGCGCTTGCCCTCTTGGATCATACCCATCTTGAGCTGCTCCACCCGGATGTTGTGGAACACGTCGATGCCTGCGATGTCACCCATCTGGCAGGGGCCCACCGCAAAGCCGAAGTCGCGGATGGCCTTGTCCACCTGCTCCGGCAGGGCACCCTCTTCCAGCAACAGCTCTACCTGTTGGTTGTAGCGGAGGCTCATGCGGTTGGACACGAAGCCGTAGCAGACGCCCACCATAATGCACACCTTGTTGAGCCGCCGGCCGAGGTCCATGATGGTTACCAGCGTCTCCGCGTCGGTGGCGTCGCCGCGCACGTTCTCCAGCAGGCGCATCACGTTGGCGGGGGAGAAGAAGTGCATGCCGCACACCCGACCAGGCCGCTTGGTGGCGGCGGCGATGTCGTTGATGTTCAGCGTGGACGTGTTGGTGGCCAGGATGGTGCTCGGCTTGCAGACGGCGTCCAGCCTCTGGAAGATGTCCTTCTTGAGCTGCATGTTCTCCACCACCGCCTCCACCACCACGTCCACGTTGGCCAGCTGGGCGTAGTCCAGCGTGGGCCGCACCAGCGCTGTGCGCCGCGCCAGCTCCGCCGCGCTGAGCCGGCCCTTCTTGTGGCTCGCCTGCCACAGCGCCGTCATCCGCTGCACCCCGGCGTCCAAAAACTGCTGGTTGGCCTCCACGACGTACACGGGGATGCCCGCCGCAGCGAAGCACATCGCGATACCCCCACCCATCGTGCCGGCGCCGATGATGGCGGCAGAGTTGACCTTCATCGGCTTCGCCGTCACGCCCGGCACCTTCAGCGCCTGCCGCTCCGCGAAGAACACATGCTGAAGGGCCTTGGCCTCCACCGACTGCAGCGCCTCTGCAAAGATCTGCTGCTCCTTGGCAAACCCCTCCTGGAACGTTTTGGCCTTCGTCGCCCACTCCACGGCCTCCAGGCACCGCATCGGGGACTGCATCCCCTTGGCGGACTGCTTCACTTGCTTGCGGGCGAAGGCGAACACCATGCTGCTGCCCTTGCATGGCATCTCGCTGCACCGCCGCTTGCCCGCCTTCCGCTGCAGCAGCCCCTGTGCGAACTTGGCCGCCCCCTCTGCGAGGTCCTCCTCCACGATGGCATCCAACAGCTTGATCTTCAACGCCTTCTCCGCATTGACGAACTTCCCGGCGCAGATCATGCCGAGGGCCTCCTGTGCCCCGACCAGCCGCGGCAGGCGCTGCGTACCGCCCGCGCCGGGGATGATGCCGATGCGGACCTCAGGCAAGCCCAGCCGGCTGTCCTTCGTCGCCACCCGGTAATCACAGCACAGGGACATCTCGAGGCCCCCGCCCAGGCAGCTGCCACGGATGGCCGCGATGACCGGCTTGGGGCCCTTCTCCAGCACCTCACACACCTGCAACAGGTTTGGGGACCGCAGGGCCACCTCGGGGGTGGCAAATTCCGTGATGTCAGCCCCGCCGGAGAAGTTGCGGTTAGCCCCGATCAGGACGATGGCATCCACGTCGCGGTTGGCCTCCGCGGCCTTCAGCGCGGCCGCCAGCCCCTGGCGCACGGGGAACGAGAGGGCGTTCACGGCCCCGTTCTCGAACTGCACCACCGCGACGCGGCCGATGGAGCGCGTGCTGACTGACATCGGGGCAGGCGGTCCCGAAAAAAAATAGAC

>[organism=Euglena gracilis] [Acetyl-CoA carboxylase]mRNA
CGGAGGTGGCAGTGCCATGCTCAATGATGCCAATTGTTTCAATGTGCTGCCAAGTGACATAAGAACGGCGCAGGAGGGCAGAGCAAGCGGTGCCAGAGATGGTGGAGAGCGTGCGGCGGAGAGGAGTGCCGTAGACACGCGGATAGGTGTGGCGCATATTTGAAGCAAGAGGTAAATGTGGGTTCACTTGTCTTGCATTGGCCGTCTCTGTACCTCTGTGGTCCAGGAGAGGGTCAGCGACAACTCACGTCATTCCTCTACGGGGCGGCCAGCACGGCCCGCAGCTCCGCCACGTCGGCGCCGCTCTCCCGGTACTGCTGCAGCAGCTGCAGCAGCAGCGCGCGCTGGCCCAGCGGGTTGGCCCGGCACTCTGCCATCAGCTGCCCCGCCTTCATCTCCTTCCACACGGTCTGGACCCTCTCCTCGATCACCGCGGCGTGCTCCTCGCACCACTGCGCCAGCGCCGCGTCGTCCTGCACGCCGCCGCACCACTCCTGCAGGCGCTGCAGCGCCGCCTTCAGCGTCACGCCGGGGGCCACCCGCCGCAGCCGCCGCAGCACGGAGAACTCCCACTGCCGCCGCCGCAGCCGCTGGTAGAAGAAGCGCCGGGAGTTGCGCCAGTCCAGGATGCCCTGGATGGCCCCTTTGGCCAGCATCCGCCCGGGGGTGTCATGCAGTGCAGCGAGTTCTGTGGCAATGCTCTTGTAGATTGGGGCCAGCAGCTCCTCCCGGGCCCGCAGCCGCTGCTGGATGTCAGCGGACATGGACTGCTTGCTGGCGCGTTGCTGCTCCAGCAGCTGCTTGCAGACTGGGTCAAGCCGGTGCATTGTCTGAACGATCTCGGAGTCGCGGTACTTCACCTCGATGAGCCCGGAGGGCTCCAGGACGCCGGCGTGGCTCGTCTCGTCGGCGTACATCTCGATGCAGTCCGGGTTGATGTGGTAGTCGATCACGACCCACGCCCCACCGCGGAGGTCGCCGTGCGGCGGCAAATACACGAACACCGGCTGGTCGTACTCCCGCAGGTTGTCCACAATGCTCGCCCCGAATTTCAGCACCTCGTCGAACATATCGCGCTGCCCCCCGGAGAAGCCCCGCCAGTTGGCGAGGATGAAGCATGGCAGCCCCTCCTTCTGGAAATCCTGGATGCAGTCCGCTGTCTTCCGTGCTGAGTCCGGGAACCACACGTTACCGGCTTGGGACCGAACAGTCGCCACAGAGGTAACGTCAGCAGGATCAGCAGGGAGAATCTTCTCCTGCGTCCGAGTCTCCACTGCAATGATGCCGACGGGCAGCCCGCCCAGCTTGGCCCGCCCCGCGACGACGGTGGTGGCCCATTTTGAGAGGGTCTCCTGCCACGAGTCGGCGTCGAACAGGCCGGGGACGAGCCGGCCGTCCGCCGCCCGCAGCCCCGTGATGAGGAAGCGGGGGTCCGCGACCTCCCCCAGCGTGGGGCTGTACAGCACGTCGCGGTCCCACGGGTCCGGCACCAGCTGGAAGTGGGGGCCCGGAACCGGCACGTCGGGGGCGGCAGCGCCTGGGAACTGCTCCGGCATGAAATCCAGCCACTGGACGATGCTGTCGCAGCCCGCGTAATCGTCTGCCACCTCCCAGTGGGTGACGCCGTTCGGGGACATCACCGGGCACCCACCCAGCTGGTTATTGGACTTGTACACCTCCTTCCCGAGCAGCTTGTTGAGGGCGGCGGCCCCTGTCAGGATCATCGGCGAGCCCACGACCTGCACCACCCGGCGGCCGAGGCGGTTGAGGTACGCGCCGATGCCGACGGAGCGGCCGGAGGCCAGGGAGAGGGTGGGCACCGTGGCGTAGCACGACGACATCTGCCCCGCGATGAGGCCCGACCCGGAGAGGTTCTCCACGCCCAGGCCGTCCTTCACCCCGATGACGTCCTTCAGGCGGTAGATGGTGCGGCCACTGTGGGGGCAGACCGCCGGGGTGGCGTTGATGGACTTCATCGTGCTGAGCCGCTGGTAGTCCGCCTCCTCCACGTACAGGTACTCAAAGCCCTTCTCCGGGTGCTCCGGGTCAGCGAACATGACGCGGTACACGTCCTTCACCTCCTGGGCCATGCCGATGCGAGCGCCGCTGTTGGAGGCGAGGTATACAAGGGGCAGGCCCTTCTCCTTCGCCCGCTGGCCGGCGGCGTTGAACACGTCGTCCTCCTCGATGGCGAAGCTGCCGGACTGGTACGAGATGTCATTGGCCACCACCATCACCTTCTTGGGCGGCACCGTCTGCGTCTCCGGCCGATACCTGGTGGGCAGGAAGAAGTCGAACTCCCAGCAGACCATGCCGCAGTTGTTGTTGCAGTCGCTGACCGGCTTCGGCACCAGCACGCCGCCCTCCAGCACGAACTCTGTGGCAACGACCGGCGCCTGTGGCATCGCCTCCTTGAATCCAGCTAATCCAGGCCGGGCCTGCACTGCCTTGGCCCACATCTCCTTGACGCACACACTGAACGTCTCCGCCCAGTCGTAGACGTACGTCGTGCCGATCTTCTGCGCCGCGAGCCGCTTCCGGTCCACCGCCGTCAGCAGCGGGTGGGGGTCGGAGGGGCAGTGCCGGAGGGGCCGCAAGGTTTTCGAGGGGCTGCTGCTCAGGCCGCCGAGGGACTCCGCGGGCTCCAGGTACAACTTCCAGTTTTTCATCCGCTCGTAATACACCTCTGTGTGGGGCACGTAGCCCGAGGGGTTGTGGACGAAGATGCGGATGCGCTGGCTATCGGAGGTGGTGATCTTCAGCTCGATGTCGGTGAGGTACAGCTTGTGGAGCTGCTTCAGGTAGCGGTACAGGCAGCCGAGGAGCGCGTCCAGCTCGTCCACGTTGACGTGCTGCTCGATGAAGTTGACGAACAGGTGGTTCGAGACGGAGGAGTACTTGCTGTCGGACATCGCCACCTCCAGGATCTGGATGGCCTCGGAGATGATGTACTCCAGGGTGGTGGCGCTGAACTGGTGCCCCTCCTCGCGGTCCGGGATGGCGAGCATCCGCAGGAAGAAGCGCCGGTCCTGCTCCCGCTGCGGCAGGGGCAGCATCCGCATCCCCATCTTCTCCTTCGCGAAGTACATCCGCAGCCCACGGCCGCGCAGCGGGTACGTCTCGATGACATAGTTGGAGAGGCGGGACAGCTCCAGGAAGACGGCGAGGGTCGGGGCGACGTCCCGAAACATGATGTCCTCCTTGAACTGGGACACCCGCCGGAACGTGAAGAAGGAGTGTATGCCCAGCCGGAACGTGATGCGTTGGCATCCAGTGTTCAAAGTGAAAGCATTGGCCTTATCTGCCATCAGCTTCTCCAGCCGCTCATCCAACGCATTGCCAACGTGGCCCCCGACGAGAATCTCCACGACGGAGGGGTGCGTCCGCAGCTCCTCGTCCTCCATCATGTACAGCATCACGTCCCGCTCGAACCGCTCCAGCAGCATGTCCACCGTCCGGAACACGAACATGAGCCCCCACTCCCGCTTCGCCATGAACGCCGCGGCCCCCTCGTCCCCGATGCCCATGTCGGAGAACGCCGCCAGGTTCTGGGCCACCGCCGCAGCCGCCACCGACTGGCCGAGGGCATGTGACCAGCGGGCGCGCATCGTGTCATCCGATCCCGTGATCTCCATGTCCTGGAGCTCGAAGGCGCTGTAGTTGCGGCGGACCAGCAGGTCGAGGGCTTGCTTGGCGACGGCTTGCGACGCGTCCCGCATGAGGGAGATGATCATGCGGCTCGTGAACCGGCTCTGGTAGAGCATCTCCTGGATGTCCACCCCCTTCTCAAACATGCTGTGCAGGTCGGCCACCATTTCGTTGAAACTTGGGAGGTGCATGCGGCGCAGGAGGTGCTTCGCCTGCAGGACGACGCGGTTGTTGCTGACGTTGGACAGCGTCGCGATCTTCTCCAGCACCTCCTTGATGGGGGGCACCAGCCCCTTGGCCTCCGCGAGGGCGGCCAGGGCGAGGGCGACCACGCCCTTGTCCGGGCTGCAGTGCGCCTTCATCACCTCCGCCACCCGCGGCAGGTCCCCCGCGTGCCGCTTGCACAGCGCGAGCACCGCGACGTCCTCGTGCTGCAAGTCGAACGGTGCCTCCACGGACCAGAACATCTCCAGGAAGAAACGGATGAGGAACACGAGTCGGCTCGGGTGGTCGGCGTCCCCCTCGGGCGTCACGTTGAGGAACGCGAGCCCCAGGCCCTGCAGCGGCGCGTCGCAGCCGCGGCACAGCTTCTCCACATGCTGCCGCACCTCCGCCTCCAGCACCTTGGGCGGGTACTTGTACCCCGCCAGGATGTTGTGCAGCCCCGTCACGGCCTCCCGCATGTCGCTCAGGGCGTCGGGCAGCACGTAGCGGCTCTGCAGGGCGTCGGCGGGCCAGGCCTGCGTGTACTCGTCCGGGCGGATGATCTGCGTCCCGTCCAGCGGCTCGATCTGCGCCAGGATCTTCCCCGCGTTGACCGCCGTGCCCGCCACCGCCTTCAGGGTCACTGTCCCAGAGATATTTGTCTTCAGCTGCAGGATCATCTTCATCACCTCGATCTCGGCGTACGCCATGCCGGACTCAATGAAGTCACCGTCGCTGACAAGGTACCGCACCAATTTGCCCGGCACGGTGGTGCGCAGACTGCAGGGGTCCTCGTCGTTTGTGAACTGTGCTGTCTTTCCGTTGACCACCACCCGCAAGCCGTTGGGGTCGTTCTCTGCCGTGGTGAGGTACGACTCCCGGCCAAGATAGACCAGCACTCCGCGATCTGTCAGGATTCGCGTCTGCACCCGCAGGTGGCCCTCGTTGAGGACGAGCTCCCAGGTGGTGGGGCTGAGCTTGAAGCCCTTCACAGTATACTTCATGTTGTTGAGGATGAGCACCTCGGTGAACGCCTGGCTCAGCAGCTCGTTGGATGGGGCATGGCCGGACTGCAGGAAGGCGAGGTACTCCATGTGGTTCTTCTCCTGCCGGGCGTTCATCTTGTGGATGGCGCCGCACACCACCGTGACGTGGGGGATGGGCTGGGAGATGGGCTCCTTCGACGCCAGGAGGCCGTCGAGCCAACTGGTGCTGACGTCACAGTTGGTGAACTCTGGGCGCTCCAGCAGGTTCATCACGTACTCGAACGTGGTGCGGATCTCCCCCTCGATGCGTAGCTGGCTCAGGGCCACCACCATGCCCTTCCGGGCGATCTCCCGGGACTCTCCCGAGGAAAATATATGGCCGAACTGCGAATCCGCAAATTCGTGAACGCCGCCAGGGGCGGCGATGGAGAAGTAGCCCCAGGTGGTGCGCGACGGCTTGAAGTCGATGGAGTAGATCTTGCCGGAGGTCGGCCGGAACCCCTCATCGGGGTTCTCGGCGGTGACCCGCACGGCGATGGTGTGGCACACAGCGGGCATCTGCTCCTGATCCAGGTCGAAGAGGTCGTCCCCCGTCGGGTCGAGCCCGTAGAGGCGGCGGACGTCCGGCATGCGCTGCAGGGGGATCCCCATGCCGACCATCAGCATGGATGCCGGGATGTTGATGTTGGTGATCATCTCCGTCACAGGGTGCTCCACCTGCAGGCGCGGGTTCAGCTCCAAGAAATAGAAGTTCCCGGACACCTTCTCGTACAGGTACTCCACGGTGCCAACGCCCTCGTAGCCCACCAGCTTGGCCAGCCGGACCGCCGCTTGCTCCATGCTGCGGAGCACGCCATCCTTCGTCCCGAGGACAGGCCCCTCCTCGATGATCTTCTGGTGCCTGCGCTGGACAGAACAATCCCGGGTCTTGAGGGACGTCACGTTGCCAAGCCGGTCACCAAGCAGCTGCACCTCCAAATGGCGGCAGCCGGTGGCGAGCTGCATGAGGAAGATGGGCGAGCCGGGGATCTCGGCGCAGCACTGCAGGTACGCGTCCTCCACGCCCGCCATGCCCTTCACCATCCGGATGCCCTTCCCGCCGCCGCCCTCCGACGCCTTGATCATCAGCGGGAAGCCCACCTTCTCCGCCACTTGGCGGCAGTGCTCGAGGTCCTTCACGCAGCACTGGCTGTAGAGCTGCTCGTCCACGTTGACGGTACCCGGCGGCAGCACGCAGTGGCTGCCGGACCACTTGATGCACGGCACCTGCGCCGACTGTGCCACCACCGTGGAGCTGATCTTGTCCCCCAGCGCCCGCATCGCAGAGGCCGGGGGCCCGAGGAACACGATGGGGGTCTTCGCCAGCCGCTCGGGGATCAGCGGGTTCTCGCTGGCGTGGCCCCAGCCGACCCACACCGCGTCGCACTTGGTGCGCTGGGCAATGTCGATGATGAGGTCCACGTTGGCGTAGTTGTTGCGGTTGGGCCCGCCGGGGACCTCCACACACTCATCGGCCACCTTGATGTACTCTACGTTCGCCGTGACGTCCTCCGGGGTGGCCATCACCACGAACTTGATGGCCCGGCTGTCCTTGAACGTCTCATACGCCCACTGCTGGATGGAGCGGATACCCTTTGTCGCCGCCATGCCATTGTTGGCCAGCAGGACCTTCTTGATCACTTTGGAGCCCCCCATCGCCTTCACAAACTCCTCCACCGAGGTGAACCGCATCTCGTCGATGGACGTGCTGGAGGCCCGCTGCGCGCCGAGGGGGGCCCTCTGCAGCCCAAGGGCCCGCTGCATGCTCAACGTAGTGAACGGGGCCGCAGCCATGGCGGGCGCTCGAAAAAAAATAGAC

>[organism=Euglena gracilis] [Fructose-1,6-bisphosphatase]mRNA
TTTTTTTTTTTGATGCTCATCATTCAGTAGTGATCCAGACAGTGTCCCACAAGGCAGTTGCGTCGCGGGGACAGTTGTGAGGAATATGAGAAAAGACCATGCTGTGTGATAGCATAAGCATCAGGGATGGATACATAACCCAAGCAGTGCAGGCCGTGGCACGGCGCTGGGTTGGCCAGGCGGCAGCAGCCCGCGAGCGGTCAGGCGAGGTTCTGCTTCTTGTACTCCGCCAGCACGAGGTCGACGTCCCGCTCGGAGCCGATGACCACCGGGCACCGCTCGTGGATGGACTTGGGAACAATGTCCAGCAGCCGCTGCAGCTTGCCATTAAACAAGCCGCAGGACGCCGCGCCGCCCGCCTGCTCGATCAACATCGCCATGGGGAAGCCTTCGTACAGGACCCGCAGCTTGCCCTGAGGGGACTTGGAGTCGGCCGGATAGAGATAAATACCGCCGTACAGAATGGTGCGGTGGACATCAGACACCATTGAGCCAACGTACCGTGCAGCATATGGCTTGGGGCCGGTCTTGAAGGCCTGGACCACTGCCTTGATGGCAGAGTCCCAGTTCTCGCTGTTACCCTCATTGCAGCTGTAGATGCGCTTCCCGCCGTCCACCGGGAACTTGACATGGGCCTCGATGTGGATGAACTCCCCGAGGGACGGGTCCAGCGTGAAGCGGTGCACCCCGTGGTCCTTGAAGGTGATGACGAGCTCCGTGGCGGCGCCGTACATGCAGTAGCCCGCCACCACAATGTCGTTGCCGGTCCGCAGGATGTCCCCCAGCGTGGCCGGCCCCTCGCTGATTTTCTCGTACACCGCGAAGATTGTCCCGGTGCTGACGTTGCAGTCGATGTTGCTGCTGCCGTCCAGCGGGTCGAACGCCACACAGAACCGGCCTGCCTTCTCTGGCGGCACGAAGATGGGGTCCTCGTTCTCCTCCGAGACCAGCACCGCGCACGCCCCGCAGTTGGTGAGCGCATCGACGAAGATCTCGTTGGACAGCACGTCCAGCTTCTTCTGGTCGTCCCCAGTGGAATTGACCTCCCCGGCGAGGCCGAACAGGCGGGCGATGCCGGCCTTGTTGCAGGCGCGGGATGTCGCCTTGCAGGCGAGGGTGAGGGCGTTGAGCAGGATCGTGAGCTCCGTGTCCCGGCTGCGCAACATGATGTACCGCGACAGCGTGGGGAACTGGGAGATGCTCACGCTGTCGGCGGGGGCGGACACCACCATGTCATCCGTCCGCTGCCGCTTCGCTGGGGGAGCCGCCTCTGGCATACTGGGACTGCCGAAAAAAAATAGAC

>[organism=Euglena gracilis][Glycosomal malate dehydrogenase]mRNA
TGTCTATTTTTTTTCGGTGTACACTATGTTCTCCAAGACTTCGTCATTTGTCCCGCTTGGCCGGGCTTTTTCCACCACTCGCAGCCAGAACTTCAAGGTGGCTGTGCTTGGGGCTGCAGGAGGAATTGGACAACCTCTGTCTCTCCTGCTCAAGCTCAATGACAAGGTGACTCATTTGTCTCTGTATGACATTGCACCAGTGACACCTGGGGTTGCAGCTGACATTAGCCACTGCAACACGCCTGGCATCGTCACTGGTCATGGAAAGGAGGACCTTGATGCAGCTTTGAAAGGCTGCGATGTCGTTGTCATTCCTGCTGGAGTGCCTCGCAAGCCTGGAATGACTCGTGATGATTTGTTCAACACCAATGCCAGCATTGTGAAAAACCTTGCTGAGGCTTGTGCCAAGGCGTGCCCCAAGGCTCTTGTGGGCATCATTTCAAACCCTGTGAACTCAACAGTTCCCATTTTTGCAGAAGTTTTCAAGAAGGCAGGTGTGTTTGATCCACGACGAGTGATCGGTATCACAACGTTGGACATCACCCGAGCAAACACTTTTGTGGCAGCCAGCCAAGGCTGGGATCCCCGTAAGACAAATGTGACGGTCATTGGAGGACATGCCGGAACAACCATTTTGCCTCTGCTGTCCCAAGTCCAAGGTGCCAAGTTTGGCGAGGAGGAGTTGAAAGCCATCTCACACCGTATCCAGTTTGGTGGAGATGAGGTAGTTGCGGCAAAGGCTGGAGGCGGCTCTGCCACCCTGTCCATGGCGTACGCTGGGGCCCAGTTTGTGGGACAGTTGCTGCGGGGCATGGCCGGGGAGAAGGACGTCGTGGAGTGCTGCTTCACCGAGAACAACCTCACAGAGGCTGCCTTCTTCTCCACTCCGACCACGTTGGGCCCCAATGGTGCAGAGAAGCTTCATCCGTTTGGCAACCTCTCTGCTTTCGAGAAGGCCAACTTCGATGCAATGATGCCTGATTTGAAGGCGCAGATCAAGAAGGGCGTTGATTTTGCTTCCAAGTGAGGGAGGCACGCAATCATTGCACAACTTCTGTCATTACCAAAGCCTGTTGCTGCTTCCTGAATCACTTTCATCAAAATGTGGTGTGTATCTATCCACGATCAAAAAAAAAAAGATCGGAAGAGCACACGGTCTGAACTCCAGTCACTGA

>[organism=Euglena gracilis] [UDP-glucose pyrophosphorylase]mRNA
GTGTCTATTTTTTTTCGCCTTTTCTCCACTGCGATAAGATGTCTCAGGATTTGTTCCGCCAGAAGATGGCTGCGGCTGGTTTGTCCGAGGCTTTCGCCAACGCGTTCATCGCGGTCTACAACGACCTGGTGGAGGGGAAGACGGGGATGATGCCGGAGACGTCCATCGAGCCCGTCGACAGTCTGCCCTCGCTGGCCGACCTGCCGCAGGAAAGCGCCACCGCCCTCCTGGCCGAGACGCTGGTGCTGAAGCTGAACGGCGGGCTGGGGACGGGGATGGGGCTGGAGAAGGCCAAGTCCCTGCTGCAGGTGAAGGGGGACGACACGTTCCTGGACTTCATCGCCAAGCAGATCCTTCACCTTCGGAAGGTGCACGACACCCCCCTGCGCTTCATGTTGATGAACAGCTTCTCCACCTCGGAGGATACCAACGCCTTTTTGCAAAAGTACCCAGAGCTGGCCAACGACCCCAATGTGGAGCTGCTGCAAAACAAGGCCCCCAAGGTGTGTGCCAGCACCCTGAAGCCCATCGAGTGGCCCGCCAACCCCGACCAGGAGTGGTGCCCGCCGGGCCACGGGGACCTCTACGCCGCCTTGGCTGGGACCGGCAAGCTGGACCAACTGTTGGCGGATGGGGTCAAGTACATGTTTGTCTCTAACTCGGACAACCTGGGGGCTACCCTGGACTTGCGCATCCTGGCATACTTCGCGGGCAGCGGGGCACCGATGCTGATGGAGGTGTGCCAGCGGACGGAGTCTGACAAGAAGGGCGGCCACCTGGCGCGGGACAAGGAGACGGCGAAGCTGGTGCTCCGCGAGTCAGCACAATGCCCCAAAGAAGACGAGGGCAAGTTCCAGGACATCCTGGTGCACAAGTTCTTCAACACCAACAACCTGTGGCTGAACCTGCCGGCGCTGAAGGCGGCGATGGACGCCGCGGGGGGCGTGCTGCCCCTGCCCCTCATCCGCAACTCCAAGACCGTCGACCCCCGTGACCCCAAGTCCCCGGAAGTGTACCAGCTGGAGACGGCCATGGGCGCCGCCATCGCCTCCCTGCCCGGCTCCACCGCCCTCGTGGTGGACCGCACACGATTCGCCCCAGTCAAGACATGCAACGACCTCTTCGCCCTCAAGTCCGACGCGTACGTCGTGACAGAGGACCACCGCCTGGAATTGACCCCCGGCGTAGCCGTGCCACCTGTGGTGGACCTCGACGGGAAGCTGTACAAGCTGGTGGACAAGTTGGAGCCCATGATCAAGAACGGCGTCCCCAGCTTGAAGGGGTGCAAGAAGATTGTGGTCAAGGGCCCCGTGGTGTTCGCGGCGGGCACCGTGCTGGAGGGCGCGGTGGAGATCACGAACCCGACCGCGGAGCCCCAGACCGTGCAGGGGACGCTGCGCGACACGAAGCTGACGCTGGGAGCCCAACCAGCAGCACCACCGGCGCCGGCGCCAGCGGCCCCAGCGGTCCCGGCCCCGGCCGCGCCGCCGCTGCCGGCGTCCAACGCGGTCAAGCAGGAGTCCGGCTGCTGCGTCGTCTGCTGAGCGCCCACCACATCACCGCCCTGGCGGTGACCGTCGGGCAAGCCTAAAGGGGTCTACCACCCTTCACCTGCCTTCCAGACTGGCGCGCTGCCGGATCCCATTCCTCCCCGCTGCTTCCCCCCGAAGCGCACGAACCGTCCTCGGCTCCTGTCCCTCGAACCCCGTCTGTGCTCTCATCCGTGGTGTTATTCCACATAAGTCACTAAAGACCTGCTCGGTACCGAGTGTCAGCGTCATCCCATTTTCCGAGCGCACCTGCTTATCTGTGAATCAGTGCATCGTGTGCTTGGAGCCCCTTTGGGGACTCAAAGTCGTCACTTTGCAGTAATCTGCCTCTCGGCTTCCGACGCTCG

>[organism=Euglena gracilis][Trypanothione/tryparedoxin dependent peroxidase 2 ]mRNA
GTGTCTATTTTTTTTCGCGTCCCCATTCCTCTTTGCGCCATGCCATCTGTCCACGATTTCTCAGTGCTCAACGCTGCAGGCCGGCTGGTCTCCCTCGCGGACTACAAGGGCGTCGTGCTGCTCATCGTCAACGTGGCCTCCAAGTGTGGCTACACCCCGCAGTACGCCGGCCTGCAGGCCCTGCAGGAACGTTTCCAAAACAAACCGTTCTCTGTCGTTGCGTTCCCGTGCAACCAGTTCGGCTCCCAGGAACCCGGTACCAATGAGGAGGTGTGCACGTTTGCCAAAACGAAGTACAACGCCACTTTTCCAATCATGGCGAAGCTTAATGTCAACGGTTCAGACGCCGACCCTCTGTGGGAGCACCTGAAGACGGCCCAGACCGGCGTGCTCGGCACCGCCCTCATCAAGTGGAACTTCACCAAGTTCCTCGTGGACAAGGAGGGCGTCGTCCGAGAGCGCTACGGCCCAGGCACAGAGCCCTCCAGCATCGCGGAGGACATCGAGAAGCTGCTGTGAGGGGTCGGAAGGAAGCTCCAGAGACCCAGCCGGTGCTGTCACAGCGTTGTTGTGCTGCGCCGCGCCACCGTCCCACTCCCCCCTCCCAAACGCCAATGTCCTGCGGCCTCTGCCTGCGATCACTGTTTCTGCCGGCCGCCGTCCGGTCTCCGTCTGGCCGATTGCCCTGCCCATGCAGAGAAATGATACCCCAGCATGGAGGGGCCAGCATCTTGGCGTTGGTGGTTTCGCTGCTGTGCCACATCGAAGTCATCCATCACCAGCAACCC

>[organism=Euglena gracilis][Trypanothione synthetase]mRNA
GTGTCTATTTTTTTTCGCCTGCCCTCCTCCTCCCGCAGCGCTGCGGTCCCTGCGCGCCGTCGCCGTCGCCGCCCGCCCCATGCACCACCACCTCCACTCCTCCTCCGTTGCCAAGGTCGCCCCCTTCGACACGCTGCTTGGAGTGACCGACGGCGGCGTACAAGTCTTCTCCTGCGACTATGACACCGCTGACAAGGACGTCTTCCGGGCTCATGAGGCCTTCGTCGCAAAGCACAACGGGGTCTTCACGGGGATCAAGTGGCAGTGTGTGGAGCTGGCGCGGCGGTACTGGCTTGTGAACTACGGCTACGTCTTTGAGTCGATTCCGATGGCGTACGACATCCTCAGCCTGGAGTCCGCCCGCTGTGTGGAGGACGAGACGCGTGCGCCCCTGAAGCGGTGCCTGAACGGTGGCCCCGACCGGCCGGAGAAGGGCAGCCTCATGATCTGGAAGGATTGTGGGGAGTTCGTGCGGACGGGCCACGTCGCCGTCGTGGTCAATCTCACGGACACGTTTGTGGACATCGTGGAACAGAACGTGGACGATGAAGTGTGGCCCGAGGGGGTCAACTACTCCCGGAGGCTGCCGGCTGTCTCGGATCCTGCCACCGGGTCGTACACCGTGTCGTGCACCTTCCCGGACTCCGAAGTCCTCGGCTGGGTCACCCTCGCGGAGGGGCCCGTCCACGCCGGGCGGCCGGCCGACGTCACGCGGGCGGACCTCGAAATGCACGTGGCCCACCTGGACCACCCGGAGGACAACACGTGGCTCGACCCCACGGACCGGAAGCAGGCGGCGTTCATTGAGGCGTATGGCGACCGCCTCTCGTCGTCCACCACCGCAGAGTACCTCACGCTGACCCACAAGGGCCTGCAGGGCCTGCAGCAGGCGACGCGGGAGCTGCACACGATGTTCCGCTTCGCGATGGACCACGTGGTCCACTCCATGCAGGACACCAAACTGACCTCCGCGTTCGGCATCCCGCCCGGCCTGTGGCACAAAATTCGCAAGTCGTGGTTCCGCAACAACCAGGACACGGTGTGCGGGCGGTTCGACTTCTGCCTCACGGACACCGGCGTGAAGGTGTACGAGTACAACGCGGACTCTGCCTCCGCCCTCTTCGAGTGCGGCTACGTGCAGGACCGCTGGGCGCAGGCAGCGGGCCTCGGCGAGGTGGGGACGGGCAGCGGGGCCTGCGTGGCGGAGGAGCTGGAGAAGACGTGGCGGCGGCTGCGGGTGGCCGGCGTGCTCCACCTGTGGCACGATGCGGACAAAGAGGAGGAGTACCACACGCTGTACATGAAGTCCATCGCCGAGGCCGCAGGAATCAGCTGCAAGATCGTCAGCGGTTCTAGCGTGTTTACGTGGTCGGCCGCCGGGGACATCCTGGATGCGGACGGGCTGGTGGTGCGCAATGTGTGGAAGACCTGGTCGTGGTCGACCGCTCTGGCAGAGCTTGAGGCCAGTCCCACCGCGGCGGACGATGGATGGGCGATGGACTTTGAGCTGAAGGACATCCGGGACCGCCCCGACGTGGTGGCGCGGGTGGGGGGCAAGCCGGCGCGGCTGTTCGAGGTGCTGCTCCACCCCGCGGTGCGCGTGTTCGAGCCGCTGTGGACGGTGGTGATGAGCAGCAAGGCCCTCCTGCCCGTCCTCTGGCAGCTCTACCCTGACCACCCGTACCTCCTGCCCTCCACGTTCGAGCGGACGGCGGACATGCTGGAGCACGGGTACGTCGCCAAGCCCGTGCTGGGCCGCTGCGGGCAGAACGTGCTGCTGTTCGACAAGGGGGGACAGTTGTTGGAGGAGAAGGACGGCCGCTTCGGATCGGACACCTTTGTGTACCAGGGCCTGTGCCTGTTGCCCCGGTTTGGGCGCCGCGCGGTGCAGATCAACACCTTCGTCACTCGCGGCGACTACCTCGGGCCGGTGGTGCGCTCCGAGGAGGACAACATCATGCAGTCCGACAGCGCCGTGCTGTGCCTGCGGCTGCTCCCCTGACCCCGCGGGCCCCCTCCCCCCCGGTTGCGCTTTGCGCGACCCTCCGCCCCCTGCAGCGCCGGCGCCCCCCCTCCCACGGTGCCCCCGGCTCTCCCCCACGTGCTTTGGGGCGGGGCTTAGGGGCTTCGTATTCGCTGCCGGCGGCTGCCTCCTCTCTTCGAGGGTGAGCCCGTGGCAAGCCTGTTCGCGCGGTGAATGCTCTGGTTTTGGACGGTCCGGTCGTGGTCTGCTGGTGCCTGTCTAATTGTTTGCGAAGCCATGTGGCATTGCATCTGGAGGAACAATCCCCC

>[organism=Euglena gracilis][Glycerol kinase]mRNA
GTCTATTTTTTTTCGCGGCTGCCTCGCGTCTCCTCTGCAATGACAAATGCTTCGCCTACGGCCCCCTAGAGTGCCCCAGTGGGCGTGTTGGGCTCGGTGGATGGCGTTGGTCGGGGCACTGGACCAGGGGACCACCTCCACCCGCTTCCTGGTGTATGATGAGAAGCTGCAGATCGTCAGCGGGCACCAACTGGAGCACCGACAGATCACTCCCGAGGTGGGGTGGCTGGAGCACGACCCCCAGGAGCTGGTGGCCAACTCCCTGGCGTGCATCGAGCAGGCGGTGGCCGCCCTCGGGGATCGCCGCCGGGACATCAAGGCAATCGGGCTCACCAACCAGCGCGAGACGACCGTGGCGTGGGATCGCGTGACGGGGAAGCCGCTGCACAACGCCATCGTGTGGAGCGACGTGCGCACGGCCGGCGTGGTCGAGAAGCTGGCAGCGACGCTGGGGGGCAAGGACGCCGTGCGGCCCCAGTGCGGCCTCCCCCTCAGCACGTACTTCTCCGCCACCAAGATGCGGTGGCTGCAGGACCACTGCCCGGCGGTGCAGCAGGCGGTGGCTGAGAAGCGCTGCCTGTTTGGCACTGTGGACAGTTGGCTGCTGTATTGCTTCAGCGGCCGGCGGGTACACGTCACGGACGTCACCAACGCAAGCCGCACGATGCTGATGAACCTCCAGACAGGCCAGTGGGATCCAAACCTCTGCACGGCTTTTGGCATTCCTGCGGAGACGCTGCCCGAAATCCGCAGCAACAGCGAAACATATTGCACCATGGCCGAAGGGATCCTGGCGGGTGTGCCAATCACGTCCAGCATCGGGGACCAGCAGGCAGCCACGGTGGGGCAGGCATGCTTTCTGCCAGGGCAGGCCAAGAACACATATGGCTCCGGCTGCTTCCTGCTGCAGAACACTGGTACCTCCGCGGTGCAATCCCAGAACGGGCTCCTCACCACTATGTGCTACCAGATCGGCCAACAGGAACGGGTCTATGCACTGGAGGGTGCCATCGCCAATGCCGGCACGGTGTTGCTTTGGCTGAGAGACAACTTCGGGATCATCAACACCCCGGCGGATTGTGAGCCCCTTGCGGCCAGCGTCCCGGACACGGCGGGGGTGGTGTTCGTGCCGGCCCTGTCCGGGCTGTACGCCCCCTACTGGCGCGACGATGCACGGGGCACCATTCTGGGGCTGACGCAGTACACGACCAAGGCCCACATCTGCCGGGCCGCCCTCCAGGGGGTCTGCTTCCTGACGCGGGAGGTGCTGCAGGCGATGGAGCTGGACAGCGGGTACCGCACCGCCCGCCTGGCCGTGGACGGCGGCATGTCCCGAAATGACCTCATGATGCAGATGCAGGCGGACGTCCTCGGGACGGCGGTGGTGCGCGCCGCCAACCCAGAAAGCACCTCCATGGGCTGCAGCATGCTGGCCGGATTGGCTGTCGGTGTCTGGAAGGACTTGGATGAGTTGAGCCGGCTGGTGGCCGACGGCGGCGCCGGGCGGGTGTGGCAGCCGCAGTGGCCGGCCGAGGTCCGGGCGGCGCAGTTCCGCGGGTGGCAGCGGGCCCTGTGGAAGAGCTTCATGGCGGACGACCCCGCCGCCTCCCCGGGCGCCACCGCCGCCGGAGCCGGCCCAAGTGTTTGCTAAGTGGTCGGCATACCCCATATACCTCCTCCCGCTCAAAGACAGTGGCGGCTGCCACGCAGCCAGCACCTTGCGAAAGCTAAAGTGCTTCCAACACACTGTGCCAAGGGAGGTTCCTTCTTTCAGGAGGAAGCATTCAAATGGTCGCGGGACAGCAAGCCGCGGTCGCCCCTTCGGGGTGCCGCAACCGATACTCGCGACAGTTCTCTGCAATGGTCATTGAAAA

>[organism=Euglena gracilis][Alkyl-dihydroxyacetone phosphate synthase]mRNA
TTTTTTTTTTTTTTCAAACGGAAATTGTGTGATGTGTGTGACTGCCAGCCACAAATGTCTGCTTGAAAGGCGAGCCCAAAGACACGAAAGCCGTGGGAGAGTCTCGGGAGCGAGGGAAGACAGGGGGGCTGTTGGGAGGATCGCCTCGCAGTGAGGTCGGAGTGCGTGGGTCATCCACACTCTCTGATCTCAGGTGAGTGCGCATTTTATATGGAGGATGGTGTGGGTGACGGAGCGTCTGGAGCCCTCCAGTACGTGGGCGGCAGGGACGGGTCGGGGGGGAGGACAGCAAACGGGCGTCACAGCTTGCTGCGCAGGGTCCCCATGCGGTAGAACATCATGCCCTCCGTGGAGGAGGCGGCCCCGGCGGTCGGGGGCGGCAGCAGCTTGCCCGGGTTGCAGATGCCCTTCGGGTCCAGCGACCGCTTCATGCTCTGCAGGAGGGCGACGCCCTCCTTGGTGTGGTACCTCTGCATCCAGGGTACGTGCTCGTATCCAACCCCATGATGATGGGTGAGGCTTCCTCCGTTGCGCAGGACGGCCTCCGTGGCGACCTGCTTCAGCTTCAAGAACGTGTTGATGTCCGCCCGGTCGCGCTGCACGCCCCCGAACGTGAAGTACAGGCAGGCGCCGGTCTGGTACTGGTGCGACATGTGGCAGCCGATCCAGAAGGGCAGGTTGAGGTCCTGCCAAAACCGCTTCATGGAGTCCTTCACATCCTGCCACAAGGCGATCATGTTGCCATACACCACCACGGTCTCCAGGACATCTGCCCACATTCCATGCTCCAGGAGGAAGTCCCGCACCAGCGGCAAGTCGTACTTCTTGCGCTGCCAGTTTTCCCCCGCCGAGGTCCCCACGAAGAAGCCATTGTACTTTGCACAGACGCTTCGGACTTTGGCTTGCTGCAACGCCACCGCGTCGTTGTGACCTTCGAACCCCATGATGACGAGGCTGATCTCGGCCATGTTGAAGCCCTTGTACCGCACCAGGAACTGCTTGATGCCTTTGGACAGCCAGTGCTTGACCACCCCTTCCTCAGACTTCATTGCGAAGGACATCTCGGTCTCCGCCGTGTCATAACAGCGAAGGATGGTGGGCACACACTCCTTCCGCACCATCTCTTGAGAAGCTTCAAGGGCCGCTGGGAAAGATGGAAACAGCCAGCCCACAGTCACCCTCTTCGGGGGCTTCAAGTGCGTCTTCACCGTCGCCTCGGTGATAATACCCAGCGTCCCCTCGGAGCCCAGGAAGAGCTCGTTGATGTCCGGGCCCACAGCCCGGGGGTTGGAGGGGGTGACGATGGTGCCGGTGGGCGTCACGACCTTGAGGGCCACCACCATGTCCTCCAGCTCCCCGTACTTGTTGGACAAGGCACCGGAGGACCGCGTGGCGATCCACCCGCCCAGCGTGGAGTGCACGAAGGAGTCGGGGTCGTGGCCGAAGGTCAAGCCGTGGGGGGCCAGCTGCGCCTCCAGGGCCGGCCCCAGGACCCCGACCTCAAAGACGGCAGTCCGGGATTGTTTATCCACGGAAAGCAGCCGTCCCATGCGTCGCATGTCGACACTCACAGTCATGCGTTTCGTCTCGTGGGGGTCTGGCTCCACTGCCCCCACAACATTGGTTCCACCACCAAATGGGATCAAGCAGACGTCATGTTGCACAGCAGCTTTCATAATCTGCTCCACTTCCTGATGGGACATTGGAAGAAGGACAGCGTCGGGGACCTTCTCCACCAGCCCGTTCCGCATCCGCCATAGGTCCCGGTAGTTCTTCCCCACGGAGTGGCACAGGCGGTTCTGTGGCTCCAGGCTGACTTGGTCCGGCCGCAGGATTGCCTTCAATTGGTCCAGAAAGCCTTGGCATAAAGTCGGTGGAGGAAGATTTGAAATCACTTCTGCAAGGGACACTGAGGGTGTGTGCGGGATGGCGTCCAACTTGAACGTATCCTTGATGAATGAGACGACGTTCGGCAGGACATCACCTTGAGGATGCAAAACCTTTTCTTGATCATCTGCAGCAATAGAAAATCCACGTCCTTGTCCCCATGCATTCCAATGGATCCTTTCCCATGCATCACGGGTGGCCATCCGGCAACCACAATGTCACCAAATCATCATGGCAAAAATGGAACCGAAAAAAAATAGACAC

>[organism=Euglena gracilis][Dihydroxyacetonephosphate acyltransferase]mRNA
CGGAGCGGTGCCCTCCCCCCCCCCCCCGGCCGCCGGGGGGGGGGACCCCCCGGGGGGGGCGGGGGCGCGGGGCGGGGGGGGGGGGCAGGAGGGGGGGCAGGTTCACAGCCGTGCAGGGAGGCCCGATCCAACAATCCACTGCTGTAGCCGGGCCGGCGAGCCAGTGTAGGGGCGGAATCGCAGGGCGTTCAGCTGCTCCGCGAACTGCGCCAGCGCCTCCGGGGTGCGGTCCGGGGCCCGCTGGTAGAGGCAGCCCGTGGGCAGGTCCGCCTTCTGCACCCAGCCGAGGTCCACCATGCGGCCCAGGGCGTTGCGCAGCGTGTCCAGGCTGGTCACCTGGGGGAACAACAGGGCCCGCATCAGCAGCAGCCGGTCCACGGCGGCCATTAGGAACTCCACCGTGGCGTCCAGCGTGCGGGGCAGCTCCAGGGCCTGGCAGGCCACCGCCACCGCCCAGTAAGCCTCCAAGAACGGGTACAGAAGGTGGCAGGCGAAGTCCACGGAACGGTGTCCATCATCCTTTGAGTACACTGCCGCTTCTGGCTGCCATGTCCTCCCAGCCCCCTCCGACAGCTGGGCTACATTACGCCGAAACCACCGCGCCGGCGCCTCCGGGCAGATCTCGTCGTCGAAGAGGGGGAACTCCGCGCTCAGGATCGCCCGCAGGACCACGGCACGGTCCTCCAATGCCACATCCTCCGCCCACTCCGCCGCTGCAGGAGGTGGCGGGCCCCCAGGGGAAGACAGGGATCGGGCTGCACAATAAATAACCGCCTCATCGATGAAGAGGTGAACCAGCTGGTTGGAGTACAGCTGGAGGTACAGCCCGTCCTTCGCGCCGGTGAGGTGGACGGCGGCCCCGTTGTCCGAGACGCCCGGGGTCAGCATGCGGATGGCGAACCGCAGCAGCTCCTCCACGGGGGCCGTGCGCCACTGGGCCTCGATCTGCACCCCACGGGCCAGCAGGAGCGTCCGCAGCCACGCCACCTCCCCGCGCAGGACGTCGTGGCCCACGCCGCGGAGGAGGGCCGAGAACGGGAAGCGGTGGAGCAGTACGGCGGCCAGCATGCTGGTTGGAGTCACCGTCAGACCCTGCTGGATGGCATGCGTGAGCAGCCAGGAGGTGACCCCCAGGAGGCCGTTGGTGTGCGTTACGACGGTCGACGAGTCACCAGTCGGCCGCGCGGACTCCAGGTGGCCCCGCAGACGATCACACTCATAGGGCTGGTAGGCCTCCGGGTCCGCCAGGAGCCGCTGCAGCGAAATGGGCGTGCCCACATGGAAGTGCACGGAGCCGAAGGAGTGGAGGAGGACAGAGGCAGCCCGCAGCAGGTTGGCGAGGGACTCCGGAGGCTTGGTGCCCCCCTGCAGCTCCTGGGCGTAGAGCCCCGCCTCCAGCAGCTTGTCGAACGTGATGGCCACGGGAACAAGCACAACGTCGTCCAGCTGTGTGCCATCACGTTCGAGGAAGGCGTTCAGAATGATCTTCAGCACCCCCTTCTTGGGGGTCAAGCGCTTCCCGGAGCGGGAGCGAGTGCCCTCGATGAAGAACTCAACTGTCTCTCCGTCCTGGACCAGGGCCTTGACGTACCCTTTGAACAGCGCGCCATACAGCGAGTCCCCCGGGATCTGGCGGCGCATGAAGAAGGCACCGCAGCAGCGCAGCACGGTGCTGACGCCGCTCAGCTGGAGGAAGTCCTCCCCAGCAGCGATGTGGGGCAGCGGTAGGCCGAGGGCGAAGAGGATGTAAGAAAGCACAAGGAAATCCATGTAAGACTGGTGGGTCGGGACGTACACCACCGCTCGTTTACCACCCGGCCGTCGGGGTAGGCCAGAGAAGTGCCCGTAGTGCGCCTTCCACAGGAGGTCCGCCGCATTGGGGTTGAGGTTGACCCGGGTGTAGAGCCGGGCCAGGACCTTCCGCATGGCATAGGCCACAGGCCGCAGTTGCGCTGGGCAAAGCTGGTCTCCGATGCGCTTCAGGATGCCACAAGCCTCCGCCATGACCTCCTCTTCCTCTGCGGCGTCCGGCCCCTTCTGGAGCTGTTCCATGCGGTACCGCACCTCCGGCGATGCCAGGATGCGAGACCGGCGCTCCTCCGAGAGCCCTTTGCCCGCGGGGTGGTTCTGGCCCATGCCGTCCAGCCAGGCCGTGGCGGCGAAGTACACGTCAGGGAAGAGCCGCTGGGCGAGGCTGGAGCTGCGCTTCGCAAGGGCGGAGCCGTGGATCAGCTCCAGCCCCTCGTACGTCCGGCACGGGGGCAGGAGGGCCTGGGGGTCGGCCCCCAGCCGCAGCGCCACCTGGTGGCAGGCGTGCGCCGCATACAGCTGCCAGTCCAGCTGCGCCAGGTCCAGCGCCAGCTCCTCCAGCAGGTCCGGGGCAGCGGCCGGGCAGAGCTCCGACAGGGGCTCTGGAGCGGGGGGCCCTGGGTCGCTGGCGGCGCCGGTATGGAGGTGCAGCGACCGCACGGAGCGCTGAGCCTCGGCAACGAACAAATAGAGCGGCAGGCAGGGGTTGATCCGCGACGCCGTGGGAGAAGGGGACAGCGACCAGAGTGAAGATTTAGCTGATGATGATGACACCGAAGCTGATGATGAATCCAGCGGAGCACGCAGGCCGAGGGGCTGCCGGCTGTAGTAGTCCTCCATGTAGCACAGCAGGCGGCCCCAACACACCGGATGTGTCGCGGATGGGCAAACCGTGACGCAGCGCACTCTATGGCTCTCCCTCGGTGGGGGGCTGAGCAGGGCGGCCAGCATGGCGGAGGCGAGGACGTCCACGGGAGTGATGCAGGCGCGGCGATCCGCGGGCAGCGGCGCGGCGACGGCGGCGTTCAGGGCCACCAGGGCGCACAAGCCGGGGAGGGGCTGGAGCAGGTTCTGGAAGTATCCAGGGTGTGGGTGTCGGAACGCTGGGCCAACATGGGAGAGGCGGAGGACAGTAGTGTGGGGCGGGGGCTGGGGCCACCCTCGGAGGACGGCCCGCCAGAAGTCCTCCGTGAAACCCATTGCTGGGTGTTGCGCATCGTATGGTGACGCTTCCTTTCGGTTTGGAAGGAAGCGCTGGGTCATCCGCTGGAAAGCGGTGGCTGAGGACGGAGGTGGGCGGCCCCTGGGGAGGGAGCTGAGCAGCACCAGAGAGGAGAGCTGCGGCGCAGCGCTTCGCAGAGAGCTCAGGAACCGGGCGTGACGTTGCAACGCCTCAAGGCGACCGGCAGCCGGCAACGCTGCCACGTCGTCCGGCGTCAGGCAGTACAGCAGCGCCTCCGTGTGCTGCAGCGCCGCCCAGGCCGCCGGGGGCAGCCCGAAGTCTCGGGCTTGCAGATCGAAGCTGAACCGGTCAGTGACACGTGCGGTCGGCAGTGTGGGGGAACTCTGGAGGGGTTCTCCGGTGGAGGAATGGGAGCACTGGCTGGTACCCCGGCCCACGGGGGCGGCGGCCTCGTCGATGAGGTACACCCGGCCCAGGCGGGCCCCCAGAGCGGTGATGCGGTCGGTCAGGACGGGGCCCAGGAAGCCACCGGCTCCCACAATGGTGACGTTCATTTTGCAGCCAACGATGCGCTACATCGTGAGAGGGGCTGCGGCCAACCACCGAAAAAAAATAGACA

>[organism=Euglena gracilis] [Glycerol-3-phosphate dehydrogenase (NAD(+))]mRNA
GTGTCTATTTTTTTTCGCACATGCGCCCGCCGGCGATGTCCGACGTGTTCCTCCGGGGCCGCGGCGAGCCCTCTCCCCTCCGCCTCCCCGCGCCGTGCCCTGGACGCCGGCAGCGGGCGGCGCGGGCGGTGTTGGGTGGGCTCTTCTTGCTCATCGTCCTTGCGGTGGCCGTCGGCGTTCGGCCTGCCAGCGCTGACGCTTCCTCAGCGGCGTTTGCCATGACGATCGCGTCACGTGGCGTGGCGCAGCCCGTCACGCCGCCATCCATTCCCAGCCTCCGCAGGAGGCCCCAGGGGTTTTCTGCTGCTGTGTCATCGATGCCGACACACCTCCGTGACCCCCGGCTGGCCGGCCAATCCCTCCCTTCCCCGCCGTCCTCTTTCTGGATCCCGAGCCCCGTCGCCGTGGTGGCCGCCGTACTGGGGGCCACCATCGGCCTCGGCTGGGCGAGCCGCGACCGGCGCTCCCGCCGAGTCCCCAGCTGGTCCATGATGGCCGCCGCAGGCGAGGAGAAGGGGACCATTGGCGTGCTTGGCGGTGGTGCTTTTGGGACAGCATTTGCCCAACTGATGGGTCGAAACGGTTACAAAGTGCGGATCTGGGCCCGAAATCCAGCTACAGTTGACGCCATCAACGGCCTCAACGAGAACACGACCTACCTGAAGGGATACAAGCTCAGTCCAAATGTCACTGCCACCATGGACCTGCCGGAGGCCGTGGCGGGGGCCTCCCTCGTCGCTGTTGCCGTCCCCACCCCGTTCCTGCGGGAGACGTTTGTGCAGCACCGGGATGTGCTGCCCACAAAGGTCCCCATCGTGCTTCTCTCGAAGGGCATCGAGAACAACACCTTGATGACCCCGTTCGAGGTGCTGCGCGAGGAGCTTCCAGGCAAGTATGGCAAGTTCCTTTGCGCTGTTTCGGGCCCGTCTTTTGCGCAAGAGATTGCAAAAGGGCTGCCGACCAACGTGACATGTGCCAGCGAGAGTAAAAAGGTGGGGGTCCGGGTGCAGCAGATGCTCAGTGACCGCATGTTCCGTGTGTACATCACAGATGACATAATGGGGGTGGAGTATGGCGGAGCTCTGAAGAATGTAATCGCCATCGCGGCGGGGGTGTGCGACGGCCTCGGCATGGGCTGCAACGGCCGGGCGGCGCTCATCACGCGGGGCCTGGCGGAGATGTCCAAGCTGGCGGTGGCGAAGGGGGGCAAGCCCATCACGATGCTGAGCCTCGCGGGGGTGGGCGACCTGCTGATGACATGCACGGCACCGCAGTCGCGGAACTACTCCGTTGGATACCGCCTGGCCAAGGGGGAGACGCTGGAAGAGATCCGTGCCTCCATGAAGGAGGTGGCGGAGGGGGTGACCACTGCCGTCTCTGTGCACCACCTGACACGCAGTCTGCGCATCGACGCCCCCATCTGTGAAGCGGTCTATGACGTCCTCTACAATGGTAAGTCCCTGGAGCATGCTGTGTCTGATTTGTTGGACCGCGAGCCCGGGGCAGAGATCGGCCGATGAACTCCCCCTTCCCCCGCAACTCCCCCTACCCCCCAGCACTCCCACCACAACGTTCAACCTCTCCGTGCCCCGCTTGCACCTCTCCCCCTGTACAGTGCGTCGCAGTGCTGGGATTCCCATGACAGGTCACTGTCCAGTTGAGTTCAGTGGCAAGCTATCCTTCGATGCCTTGCTGATGTTTAAGACTCTGTGACACCCATACAACAGCAAAAAAATGACGTTGATTTGCGAAGTTGCACATACAGACGATGTGCGCATTTTGCACAACACGATCAAACCAAATTAGAGCCG

>[organism=Euglena gracilis][NADH-dependent fumarate reductase ]mRNA
CACCAGGACAAGGCTGCGAGAGCGTGGCGTTGCAGCGCACACGCCAATCGGCAACAACGATCCGCGGTTCGAGACAACAGCGTTTTGCACACTGCACCGCGCTTCTGGGGTTGGTTGGGCCACGGCTGGGTCCGGACCATGACCCCCAGCGGGGGATGGTCTGGCCCCCCGAAGGCCGGAGGTCAGGCCAGGGTGCCCACAACAGTGTGGGCGATGCACTTCTCCACCACGTCCGGCCGGTGCAGTAGGTTGAACTCCTCGGAGGCGTCCCGGCCAGCGTACAGAAGGAGGACCTTGGAGCCCCCTGGGTGCTCCTTGCGGAACTTAGAGACATCCAACACCTTGCCGTTGATGACCACCCAGCAGTCATCTGGAGTATTGTGTTGGGCCACTTCCGCCAGCGTAAATTTTGGCACCTCCTGCCGAACCGGCGGCACCGAAGGCTCCGGCGCGGGCAGAGCCGGGCGGGCCGGGGAAGCACCGGGGACGTTGGAGGTGGGTGGGGCGGCGGAGGACCGCTGCGGCGCGGCCGGCGCGTCGCCCCAGCCCAGCTGGAGGGTCACGCCGTCCACCTGGGGCTGCACATGCAGGCGGATCGACATTGGGTGATTTCCACCGCCGAGATGGCTCTCAATAGTGGCGAGGCGCTGGGCGGCTCCCCTCGCCGGGGTCCGGAGGGCCTGGCGCAGCAGGTACTTCGCCGCCTCGTCCCCTGCCAGCCGCCCGAACACGACGCAGTCCAACAGTGAATTACCGCCGAGGCGGTTCCGGCCGTGGATGCCACCGACCACCTCCCCGGCCGCCCAGAGCCCTGCAATCGGGCCATCCGCGCCGATCACCTGCGAGGACGGGGCCACCGCTAGGCCGCCCATGCAGTAGTGCAGCACGGGGCACACTACGGCGACATGGAAGGCATCCTCCATCGTAAAAGGGACGTTGGGGAAGAACTTCTTGCCGAACGCATCGCCGCCCGCCGCCGCCGCCGCGTTGTACTCGTGGAAGGTCGCCTCCAGCTCGGCCGGGGCGACGCCCATCTCCTGCGCCAGGGCAGCGCCGTCGCCGCAGCGCCGCATAAGCCCGCGGCCCACGTAGTGCCGGCAGTGCCACTCCACCTCCTGCGCCGCCTGGCGGTTAAGCACCAGCCAGAACGGCGCCGGGCGCTTCCCCATCTCCCCCGTCACGTAGTCGCGCCTGCCGAGTTCGTCGCAGAACCGCCGGCCGGCGCCGTCCAGCAGCAGCCCGCCCGCCCCCCGCAGGGCCTCCGCGGCGAGGAACTTCACCTTGGCGGCGGGCTCTGCCAGGTGGACGAGGCCTGTCGGGTGCACTTGAACGTGGTCGAGGTCCACCGTGTTGGCCCCCACGGCGCGGGCCATCTTGATGCCGTCCCCCGTGCAGTGCTCCCCGTTGGTGGTCGGCAGCCCAAGCAGGTCGGGCCGTACTTGGCGCAGGAGCCCGCCCTCGGTGAAGTCGGCGGCGAAGCCCCCCGTGGCGATGATGACGGGGCCATGCGCTTCACAGCTCTGCCCATCGTGGTCGTACCGCACGCCCACCACCCCGCCACCGGCGTCGTCGACGAGCAGCGCCGTGACGCGGGCCTTCGTCACGATGCGGACGTCCTCCCCGGCCGCGGCCAGGGCCTCCAGGCGTTCCATCAGCGCGTACGTGATGGTCATCCCCGGGAAGCGCTCCTTCCCACGGTGGGTGCGGGGGAAGGAGTGCCCGCCGAGGCGGGAGACAAGGGACAGGTCCAGGCCGAAGCAATCGGTGAGCCAATCCACAGCTGCGGCACTGTTCTGGGTCAGGACTTTGGCCAGGGGGGTGGCGGGGGCAGGCTTGCCACCTGCTGCGGACAGTGCCGTATCCGCCTCGAATGCAGCAGCTGAATCCGGGACGCCCTGCGCCATTTGTGTCCGGGTCAGCGCCCCGTTGATGCCGGACGTTGCCTTCGTTGAGTTGCCACCGAGGAAGGTACCCTTCTCCAGCAACAATACCCTGCCGCCGCGCTCAACCACTGTGTTGGCGGCGGAGACGCCCGCCAGCCCGCCGCCAATGACGATGACGTGCCGGGCCATGGGGGGTGGCCCAGCCGGCAGGAAGAGGCAGGGGGACCGAAAAAAAATAGAC

>[organism=Euglena gracilis] [UDP-glc 4'-epimerase]mRNA
CTTCATAGAACTGAGATTCAACGCAAATGGCAAATGCAATAATCACGAACACAATAAATACTTGTGCTTGCCCGAACACAAATCAGACTTCAGCAAACCCGTTGGGATTCTTGCTCTGCCACGCCCACGCATCACGGCACATGTCAGCCACCGAGCGAGTGGTTCGCCAATTGAGCTCCTTGGTTGCCTTCTCTGGGTTGGCCCAGAACGCAGGGAGGTCGCCAGGCCGGCGGGGGCCTATGGTGTATGGCAGGGGTTTGCCGCACGCCTCCTGGAATGCAGCGACCAGCTCCAGCACTGAGACCGGCTGGCCGGACCCCAGGTTGAACACCTCGCACGCCCCTGGTTCCACCGCCTGAATGCGCCGGATGGCGGCCACGTGCCCCTCGGCGAGGTCCATCACGTGGATGAAGTCCCGTTGGCATGTGCCGTCTGGAGTGGGATACGGGTCATTCCCGGGACCCCCGAAGATGGTGAGCAAAGCCCTCTTACCCACGGCAACCTGGGACAGGTATGGCATCAGGTTGTTGGGGATGCCGTTGGGGTCCTCCCCGATGAGGCCCGAGGGGTGCGCGCCAACGGGGTTGAAATACCGCAACAGCTCCACCGTCCAGTCCTTCCCGTCTGGGGATGCATGAATATCGCGCAAAATCTCCTCAATCATAAACTTCGTTCTGCCATAAGGGTTCGTGACACCCACGCCCACCTGGCTGACCTCAGTGTATGGGATGGGAGCGCTGCCGTACACCGTGGCAGATGAGGAGAACACCAGCCGCCGGCAGTCGTGGCGTTCCATGCACCGGAGGAGGTTGAAGGTGCTCTTCAGGTTGTTCTCGTAGTACCGCAGCGGCTGGGCCACCGACTCCCCGACGGCCTTCAGCCCGGCAAAGTGGATGACGGCGTAGATGGGGCTCTCAATGCGGAACACAGTCTCGAGAGCGTCTGGGTCGCACAGGTCGACCTTGTGGAATGACACCATCTCTGGGTGTGGGACAAGCTGTCGGACACGGCGGACGGCCTCCTCACTGGAGTTGCACAGGTTGTCTACCACCACCACCGGGTACCCTGCAGCGACCAGCTCTACGGCGGTGTGGCTGCCGATGTACCCCGCCCCGCCCGTCACCAAGATTCGCGGCCCCGTCCCTTTCTGCTTCCAGAGCCATCGCTGCAGGAAATGAAGCGGGTCCTGAGGCTGGGCCAAAAGCAGATGCTGCACAAGCTGGTCTAAAAGTTCTGGCACCCGATGTTGCCTGAGCCACACGGCATCCGCAGAGGCCCCGATTTCTGGCATCAGCCCATGCTGCAAGTTGCCAAAGACAAAAGGGCGAAAAAAAATAGACACTCAGAAAAAAAATTTCCAAAAGCAATTGTCCATTATTATAAGTAGTTTTTTTA

>[organism=Euglena gracilis][ATP-dependent 6-phosphofructokinase, glycosomal ]mRNA
TGACTGGAGTTCAGACGTGTGCTCTTCCGATCTATTTTTTTTCGCAGATGACATGGAATTGAGTCAAGTTGATTTCCAAGTGGAATGTTTGACTCCAACAAAGCATTACAATCCTTTGAGTTCAGGATTTCTGCCCATTGACAATCAAAGGGTGAGGTACCATGTCGTCATAGGAGAAGGCCAACAAGACAACCATCTTTCATTCCAAGTTGCTGGTCCTCATCAGTGCCTGCATTTCAAACCCGCCGAGTGCACCATTGGGATCGTATCCTGTGGAGGCCTGTGTCCTGGGTTGAACGATGTTATCAAAGCTCTAGTCTACCAGGCGTACAATGAATACAACGTTCGCCGAGTCATTGGGTTTCGCTACGGCTATTATGGGCTGACAAAGGAAGGCTTCCAACACAGCATCATTCTGGACCAGAAGGTGGTTGCTGTTGCCCACCTGTCCGGGGGCAGCATTCTGGGGACGTCCAGAGGGCCTCGTGATTCGGATGAAATGGTGGACACGCTGGTTGGATGCCAAGTCAACGTGCTCTTCTGCATTGGTGGGGATGGCACCCAGCGGGGAGCGTTGGCCATCGCCAACGCCATCCGGCGCCGCGGACTCGACATTGCCGTGGTCGGAATCCCGAAGACCATTGACAACGACATTGCGTTCATTGACCGTTCCTTCGGCTTTGACACGGCAGTGCAGCAAGCAGTGAAGGTGCTCATAGCCGCGCTGTGTGAAGCCCGGAGCAACCTGTACGGCATTGGGCTGGTGAAGCTCATGGGGCGGGAGGCAGGGTTCATTGCAGCCCAGGCCACCCTGGCCAGCACCGCAGCCCAGATCTGCCTGATCCCGGAAAACGACGTCTCTTTCGAGACGCTGTGCGACCTGATTGAGCTGCGGTTCCAGCAGCGGACCTACTGCAGCATTGCAGTGGCGGAGGGCTTCGGCCAGCAGATGCTGCACACGGAGGGCAAGACAGACGCTTCCAGCAACCGGAAGCTGGGGGACATCGGGGTCTACCTGCGAGACCGCCTCTCCGCATGGCTGAAGGACAACAAGAGCAAGTATGGCGACGCCACTGTGAAGTATATTGACCCGAGCTACACGGTGCGGTCCTGCCCGGCATCATCCAATGACGCCGCCTTCTGCGTCCAGCTGGCGAACTGCGCCTTGCACGAAGGGATGCACGGCTCCACCAACTGCGTCGTCGGGTTCTGGGTGGGGTCGTTCACCGCGGTGCCCATTGAACTGGCCGTGCGCATCCCGAAGCGGGTGGACCTGAAGGGGGCGATGTGGCGGTCGGTGCGGGAGATCACCGTCAGCCGCAGCCGCCACTGCGTCGGCGCCGCGGAGGAGGACCACGACTGCGTTAACGCCGCCCTATGTCCGCCCGCCCCCCGGGACGGCCCAGTGGTGCACCGCCTGTGGAAGCGCGTGCAGGACCTGCACCGCGTCATCTCCACTGTCCACGCCATGCAGGACGGGGTGAAGCGCAAGAAACAGCGGCTGGAGGAGGAGGCCGCCGGCCAGGCTTCGAACGCCACCGACGCTGCCCCTTCGGAAGGGATGCTGGAGCACCTCGAATGCAAATACTCGCAAATGAAGGAGCGGCTGTACAAGTGAAAGACGATGAAGATTATTCTGGCGATGCTTGTGTCATTTCATACAACTGGCAGAGACGACAGAGCTGACCAGGAATCCCAACAACTCGATGGGAGGGGCTGTTTGACAAGCCCCCCCCCCCCACATCCTAGTGGCTCTCCGTTCCGCAGAGCCCCCATCTTGCCCTCGCCTCTCCAACCCTTCCCCGTTGCGGAGGGACCTTTTCTGCCTCCCTTCCACGACCCCATCACAGCGCCCGAGGGGGACCACAGTTGAGATCGGAAGAGAACACGCCTGA

>[organism=Euglena gracilis][Hexokinase 1]mRNA
TCTATTTTTTTTCGTCTAAATGGCGGCTCCCTGCGAAGATTATCCTCCTGAGTCCCCCGTGGCGGAGGTCCTCCGCATGTTCGATGTCTCCACCGAGGTACTGCGGCGGGTGGCCCGGTTCATGGACGCGGAGATGACGCGGGGCCTCGGTCCGGCGGGCTCCTCCATGTTCATGTTCCCCGCCTTCGTGACCCGCCACCGGCCGCCGACTGCCTCCGGCCACTTCCTCGGCCTCGACCTGGGCGGGACCAACTTCCGGGTGGTGGTCTGCCACCTGGTGTTTGGCAAGCTGCAGTCTGAGCAGGTCCGGGTGTTCGCCATCCCCACGGATCGCATGAAGGGGGTGCCAGGAGCACTGCTGTTCGATTTCCTAGCGCAGTGCGTCGAGGAGGTGGTGGCAGACATCGACCAGGAAAGAGCTGTGGACGCCGCCCTGGCATTCGCCTTCGGGATGGAGTTGACGGGGCTGCAGGCCGGGAGGATCGTGACGTGGTCTAAGGGCATTGACCTCCCAGACGTGGTGGGCTGTGACGTGCTGGGGCTGCTGGCCGCTGCGCTGGCCCGCCGGGGGCTGCAGCGCCGCGTGCGCCTCGTCGCCGTCCTCAACGACAGCGTCGGCACATTCCTGAGCGGGCTTGCCGACGACCCAGAGACGCGCGTGGCGGTGATCGTGGGCACGGGCACCAACATGTGCTACTTCGAGCAGCGGGCCCGCATCACAAAGTTGCCCCTCTCAGAGGACGACCCCCATGGCGAGATGCTGATGAACAGCGAATGGGGGGCGCTGAACGACTATGAGCAAGGGCTCCTGCCGCGCACGGAGCTGGACGAGGCAGCGGACCGGGCGTCCCTCTTCCCCGGCCAGCAAGTGTTCGAGAAGATGATCGCCGGGAAGGGCCTCGCCCACCTGTTCTGTCTCGCCCTGGACCGGCTGCAGCGGCAGCCGGGGGCGTTTGGCGCCGGCTGCAGAGCCCTTCCGGAGGGGCTGGCCGTGGAGGCGCCGCTGCTGGCCCGGCTGGTGGAGGACAGCACCGCGGACCTCGACCACGTGCGGGCGCTGTGCCGGCAGACGTTCGGGTGGGACGCCGGCCCCGCGGACCGGCGCGTGGTGCAGGCGGTGGCCGCGGCGATCCTCCGGCGGGCCGGCCGGCTGCTGGCGGCGGGGGTGTGGGCGGTTGCCCAGCGGCTCGGCTGCGTGGGCCGCTGCGGCGTGGCGGTGGACGGCAGCGTGTATGAGGGCGTGCCCCTCGTGCGGCGCGCAGTGGCGGCGGCGCTGGACGAGCTGGCGGGCGGCGCGGCGCGGCACGGCATCCGCCTGCGGGTGGCGAAGGACGGCTCCGGCCGGGGGGCCGCCCTGCTCGCCGCCTTGCAGAGCGACCCCGCCTGACGCCCCCGACCGTCCCAACCCTGCCCCCCTGTACCCGCTGCCTGCCCCCACCCCATCTTTGCCTGGAAAAGGCCCATAGTTCTATCTGCCTCGCATCGGCTGAACCCTCTCCTGCGATACGCGTTTTTGTGGACCC

>[organism=Euglena gracilis] [Glucose-6-phosphate isomerase]mRNA
GTCTATTTTTTTTCGGATTCCCACCCCGCACCATGGACGCGGCCCAGCAGGAGTACCTCCGGACCCACCACGTCCCGGAGTTGATGGACCGCCTAGTGCAACCCCTGGCCAAGCCCCGGCCCGCCAAGCCGGAGAACGAGCTGCGGGATTTCCTGCAGGCCGTCGCCCACGCCCCACCGCACTGCGTCCACGCCTGGGTCCGGCTGCTGGAGCATTACAACGACAAGGCGGTGCGATTCAACATGGTGCAGTTGTTCCACGCCAATCCGACTCGGTTTGAAACCTTCTCCCATCGGCTGACGCTGACCAATGGCGAGTTCCTCCTGCTGGACTACAGCAAGAACCTCATCACAGCGGAGACGCTGGGCCTCCTGCTGGACCTCGCCCGCGACTGCCGCGTGGAGGCGGTGCGGGCGCAGATGTTCTCTGGGGAGAAGATCAACGTGACGGAGGGCCGGTCCGTACTGCACATCGCCCTCCGCAACCGCTCCAACACGCCAATCTTCTCGGACGGCGCGGATGTGATGCCGGGAGTCAACGCGGTGCTCGCCCACATGCGGTCGTTCGTCCGGAAGGTCCACTCCGGGGAATGGCGCGGGCAAACGGGAAAGACCATCGAGCACATCGTCAACATAGGGATCGGCGGGTCAGACCTCGGTCCGGTGATGGTTACGGATGCACTGCAGCCGTATCGGCAGGGCAACATCAGCGTACATTTTGTGTCCAACATCGACGGCACCCACCTAGCCCAAGCGCTGGCCAAAGTGGACCCGGAGCGGACGCTGTTCATTGTCGCCTCCAAAACGTTTACCACGCAGGAGACGATGACCAACGCGGAGTCTGCCAAGAAGTGGCTGCTGGAGTACCATACGAAGAAGGGGCTGGGGACGCAGGGCCTCGTGGCGAAGCATTTCATTGCCCTCTCCACCAACACGCAAAAGGTCACGGAGTTCGGCATCGACAAGGCGAATATGTTCCAGTTCTGGGACTGGGTGGGGGGGCGGTACTCGCTGTGGTCCGCCATTGGCATGTCCATCGCGCTCTTCGTCGGCTTTGAGAATTTCGAAGAGCTCCTCACGGGGGCGCACGAGATGGACCAGCACTTTGCGTCTGCCCCACTGGAGAAGAACCTGCCCGTCATCCTCGCCCTCCTCGGCATCTGGTACAACAATTTCTTCAATTTCGAAACATTTGCTGTGCTGCCTTATGACCAGTACCTCAACCGCCTCCCTGCATACCTCCAGCAGGCGGATATGGAGTCCAACGGGAAGTATGCCACTCGCGAAGGGGCGCACGTGAACTACTCCACGGGTCCCATCTTATGGGGAAAGCCTGGCACCAATGGGCAGCATGCGTTCTACCAGCTCATCCACCAGGGCACAAAGGTGGTCCCGGCGGACTTCATCTGCCCCATTGAGACCCACAACCCAGTGAGAGACGGGGCCCACCACCGGATGCTGTTCTCCAACTTCGTGGCCCAGACGGAGGCGCTGATGACGGGCAAGCCGCTGGACGCGGTGCAGCGGGAGATGGGGGCGGCCGGGGCCAGCCCCGACCAGATCCAGCGGCTGGGCCCGCAGAAGGTCTTCGAAGGAAACAAGCCCACCAACAGCATCCTACTGAAGAAGGTGACGCCGCGGTCCCTGGGGGCGTTGATTGCGTTGTATGAGCACAAGATCTTCGTCCAGGGCATTGTCTTCAACGTCAACTCGTACGACCAGTGGGGCGTGGAGCTGGGCAAGCAGCTGGCCAACAACGTGCTGAAGGTCCTCCAGCCTGGCACCACGGCGACCGCAATGGACGGCTCCACCAACAACCTTGTCAACCTCTTCAACCGCTTTGGCTGACCCTCCTGTTGTGGTCCACTGTTGAGGATTAGGGTCTGCTTTTACTTCTGTGCTTCAATTGCCGATGCATGTTTGTCTGCTGACTGTTCAAATTCCATGCAGTTACCATTTCACGTGTGTATGTGACAGATCGGA

>[organism=Euglena gracilis][Glyceraldehyde 3-phosphate dehydrogenase]mRNA
CTGGGTGTCTATTTTTTTTCGATATATCATGGCTCCCGTGAAGATTGGCATCAACGGATTCGGTCGCATTGGCCGCATGGTTTTCCAGGCCCTGTGCGACCAGGGACTCTTGGGGACAACATTCGACGTGGTTGGTGTCGTTGACATGGCCACTGATGCAGATTACTTTGCCTACCAGATGAAATACGACTCTGTTCATGGAAAGTTCAAGCACACCGTCTCCACCAAGAAAAGCGATGCAAACCTGGCGGAAGCTGATATCATTGTGGTCAATGGGCATGAGATCAAGTGCATCATGGCCACCCGAAACCCAGAGGACCTTCCTTGGGGCAAGTTGGGCGTGGAGTACGTTGTCGAGTCAACTGGGCTCTTCACTGAGGCTGACAAGGCCCGTGGACATCTTAAGGCTGGTGCCAAGAAGGTCATCATTTCTGCACCTGGCAAAGGTGACCTGAAGACCATTGTGATGGGTGTGAACCACACAGAGTACCAGGCCAGCATGGATGTTGTGTCCAATGCCTCTTGCACAACGAACTGTCTTGCTCCTCTTGTTCACGTGCTGTTGAAGGAGGGCGTTGGTGTGGAGAAGGGTCTGATGACCACCATCCATGCCTACACAGCAACCCAGAAGACTGTCGATGGACCCTCAAAGAAGGACTGGCGTGGTGGCCGTGCTGCAGCCATTAACATCATCCCCTCTACCACCGGAGCTGCCAAGGCTGTTGGTGAGGTGTTGCCTGCTGTGAAGGGGAAGCTCACTGGCATGGCCTTCCGCGTGCCAACCCCTGATGTGTCTGTTGTTGATCTGACCTTCTTGGCTGAGAAGGACACCAGCATCAAGGAGATCGACTCCCTGTTGAAGAAGGCCTCCCAGACATACCTCAAGGGAATCTTGGGCTTCACAGATGAGGAGCTCGTGTCGACGGACTTCGTGCATGACAATCGTTCTTCTATCTACGATTCTTTGGCCACCCTCCAGAACAACTTGCCTGGGGAGAAGAGGTTGTTCAAGGTGGTGTCCTGGTATGCCAACGAGTGGGGATACTCCAACCGTGTCGTCGACCTGCTGAAGCACATGTCTGGAAACTAAGTTGGAAAGTTGGTTGCACACACTGTGGTTGTGCAGCAGTCAGTTGTGTGTGCAGCAGTCGAACCGGCATGTCCAGATTCTGGATAACAGTGCATTGTTTTCGCTACATTCTATGTCCTTCATTGTGCCGTGTCATCACTCAAAACAAAAATTTGGAGGCAGAGAACAATATCCGCAGTTATTTGGAACAGGG

>[organism=Euglena gracilis] [Pyruvate phosphate dikinase]mRNA
TTTTTTTTTTTTCGTGCCAGATGGATACATGAGCTGTCCCCGCCACCATGGAAAGCGCATCGGGAGCGACCTGTCTTGAAAGGGGGTCTCACTCCAAAGCAATAGATGGATGATCACCACCTCAATGTTGCCGGCGCAAATTGGCTGCGGGCAACAGTATAGGAGCAGTATCGGCCCCTGTCCCTGGCGCAATGCCTGCTGCGTTCAACACGGACAGCAAAGTAGAAATACAAAGAATGCCCCTGATGGTGGGGGGAAGGTGGGGGAATGGCTGGGATGGTCACTGTGGAATGGCTTTCTGGGGGTGATTGACGCTGGTCCAGTTGGACAGCAGGGGGAAAAAATGTAGCAGATCTCGCTTAGTGCTTGTCTTCCGCCAGAATGGCCGCCTGCGCAGCAGCCAGCATGGCGATGGGCACGCGGTAGGGGGAACAGCTGACATACTGCAGGCCCACAGCGTGGAAGAACTCGATGGACTTGGGGTCCCCACCGTGCTCTCCACACACGCCGCACTTCAGCTTAGGGCGCACCTTGCGCCCCTTCTCCACGGCGATGCGGACCAACTCGCCGACCCCCTCGCGGTCAATGGTCTGGAAGGGATCATACTCGTAGATACCTTTCTGGACGTACTCGCCCAGGAACTTCCCGGCGTCGTCGCGGGAGAACCCGCAGCCCATCTGCGTCAGGTCGTTGGTGCCGAAGGAGAAGAACTCCGCCTCCTTGGCGATGGCGTCGGCGGTGACCGCGGCGCGGGGGACCTCAATCATGGTGCCAATCATGTACTTCAGGGTGATGCCCTGCTCCTTCATCACACGCTCTGCCACCTCAATGGAGTTCTGCTTCAGGATGCTCAGCTCCTCCACCTTGCCCACCAAGGGAATCATCACCTCCGGTGGCGCGAGGGGCGTGCCGGCCTTCTTGACCTGGCAGGCTGCCTCAAAGATGGCCCTGACCTGCATGTTGTAAATCTCCGGATACGTAATGCCCAGCCGGCAGCCACGGTGGCCGAGCATGGGGTTCGCCTCCACCAGGGACTCGATGCGGGTCTTCACCTTGTCCAGGGAGACCTTGAGGGCAGTGGCGATCAGCTTCGCCTCAGGGCCGTCAGAGTGGTGAGGGACAAACTCGTGCAGGGGGGGATCCAGGAGCCGGATGGTGACGGGCCGGCCACGCATCTCGGTGAAGATTCCCACGAAGTCCTCCCGCTGCATCACCAGCAGCTTCTCCAGGGCGGTGAGGCGCTGCTCCAGGGTGTCTGCCACGATCATCTCCCGGACAGAGTTGATGCGGTCGCCGACGAAAAACATATGTTCTGTGCGGCAGAGCCCGATGCCCTCTGCGCCAAATCGGACAGCGACCCGGCAATCTTGGGGAGTGTCACAATTGGCTCGGACACGCAGCCGCCGGTGCTTGTCGCACATATCCATCAACCGCTTGAAGTCCCCGGTCAGCGCGGCCTCGACCAGCGGGGTCTGCCCTTCCACCACCTCGCCCGTGTTACCGTTGAGGGTGATGAAATCCCCTTCATCAAAGGTGACCTTGCCAATGGTGCAGGTCTTTGCCGCATTGTCAATCTTCAGGTCAGCCACCCCGCAGACGCAGCACTTCCCCATGCCTCGGGCGACCACAGCAGCATGCGAGGTCATCCCGCCGCGGGCTGTGAGGATGCCCTGCGCCACATGCATGCCCCCGACATCCTCCGGGCTTGTCTCCACCCGCACCAAGATCACCTTCTTGCCTTGCTTGGCCCATTCCTCGGCGTCCTCCGAATTGAACACAATCTGACCAACAGCTGCCCCCGGAGAAGCTGGGAGTCCCTTCGCCAGGGCCTTCAGCTTGATCTTGGGGTCAATCATCGGGTGCAGAAGCTGGTCCAGCTGCTTCGGGTCGCTGATGCGCATCACGGCCTCTCGGTCATCAATTAGGCCCTCCTCCACCATGTCCACAGCGATCTTGACAGCCGCCAGGGCGGTCCGCTTGCCGGAGCGGGTCTGCAGCATATAGAGCTTCCCGTCCTCGATGGTGAACTCCATATCCTGCATATCTCGATAGTGGTACTGCAACAGATTCTTCACCTTCACCAACTCCTGGAACGTCTCTGGCATCCCCTCCTCCATGGATGGGTACTTCGACACACGGTCCTCTTCTGGAATGTTGTGTTCTTGCGCCCATTGCTGGGATGCATCCTTTGTGATCTGCTGTGGTGTCCGAATGCCTGCCACGACATCCTCTCCCTGAGCATTGACCAACCACTCTCCATAAAAGTTGTTGTCTCCGGTGCTCGGGTTGCGTGAAAAGCAGACTCCTGTCGCTGAGTTGTTCCCCGTGTTGCCGAAGACCATGCTTTGAACGTTCACAGCTGTGCCCACAACACCTTTGATGTCGTTGATTGCGCGGTACTTCACGGCACGGGGATTGTTCCAAGACCCAAACACAGCATCGATGGCAGCCCACAGTTGTTCTGTTGGTTCTTGTGGGAAGGTGTCCCCGGTCTCGCGTTTGAACACTGTCTTGAACTGCGCCACAACCTTCTTCAAGTCCTCAACATCCAAATCAGTGTCAGACTCCACTCCCTTCTTGCGCTTAATTGAATCCAGAACGTGCTCAAACTCTTCACCGGATACACCCTTCACGACATTGCTAAACATTGCAACGAAACGCCGGTATGAATCCCAAGCAAAACGGGGGTTCCCCGTTTTTGAGGCAAGCCCTTCGACTGCAGAGTCGTTCATCCCCAAATTCAAAACAGTGTCCATCATTCCTGGCATACTCACCGAAGCACCACTTCGAACAGAAACCAACAGAGGGTTGGAATTATCACCAAACTTCTTTCCTGTCTCTTTCTCCAGGCGCTGCAGATTTGCAGCAACCTGATCTTTCACTTCCGGTGGATAACTTCCGCCCAACTTGAAAAAAATGTCGCACATTTCAGCACTGATTGTGAAGCCAGGGGGCACAGGTAATCCAATGCTGGCCATTTCTGCCAAATTTGCTCCTTTTCCACCAAGGATGTTCTTCATACTTGCAGAACCTTCAGCGCCACTTGGACTGAAATAGTACACATATTTTCCTGGGGTTCCAAGTGCTTTCTTGTCTGTTGATGGTCCCTTCGTCGCCTCCGAAAGGATTTTGGCAAGTTGCTCTGGGGAAACAGACTTCAGAAGCTCGATGAGCTTGGCTTGGGGATCCATATTTCGAAAAAAAATAGAC

>[organism=Euglena gracilis] [Phosphoglycerate kinase]mRNA
TCCGATCTGCCTGCGCATCGACGGAACGTTCAAAACAATGTGTGGAATAGATATCGAAATGATTGGAAACTCAATGCACCCAAAGATTCGGATGCTCGAAGTTTCCAAGCGAGGCTTTTGACCTGCCACGACAATCAAGGCTTGTCGGTCAAGATGGCCAGCCCAGGCAGCACCTTGCCCTCCAGGAGCTCCAGGGAGGCCCCGCCACCAGTGGAGATGTGGGACAGCTTGGGGGCATATCCCGACTTCTCCGCGGCGCTCGCGGAGTCCCCTCCGCCCACGATGGAGCAGCACGAGTCAGAGTGGTCCGCCAGGGTCTTGGCGACCGCCCAAGTTCCTGGCTTGAAATGCTCAAGCTCAAACACTCCCATCGGGCCATTCCAGATGGCCGTCTTTGCCTTGGCAAGCACGCTGCAGTACAGTTCTTCAGTCTTTGGCCCAATATCAAGTGCCATCAAATCATCAGGAATGTTCTCATCGGACGTGATGACAGGCTCAACATCCTTGAATTCAGCAGAGCAGCGGTGGTCCACAGGAAGGTAGATCTCAACCCCCTGCTCCTTTGCCTTTGAAAGAAGCTTCCCTGCCAACTCCACAATATCAATCTTCCCTTTCTTCGTCTCCGCTTCTGTCTCACACTTGGATTTCCCAGTGCTCTTGCCTTGAGCCTTCAAAAAGGTGTATGCCATGGCGCCACCAATGACCATTTGATTGACAGTCTTCAGCATGTTCTCCAGAAGTTGAATCTTGTCAGACACCTTTGCACCACCAACGATAGCAACAACTGGCTTTTCAGGCTCCTTCAGAGCCTTTGAAAAGTAGTCAATCTCCTTCTTCATCAAATAGCCAGAGGCACCCTGTCCCATCACCTCAGGAACACCAGTCATGGATGCAGCATCCCGATGTGCAGTGCCAAATGCGTCACTGACGTACAAATCAGCATAGGATGCCAACTTTTTCGCCATTTCAAGGCGTTGGTCCTTGTCCTTGCTTCCCTCATGAGGGTAGAAACGCAAGTTCTCCAAAACAAGGACGTCGCCAGGTGTCAACTTGGCAACCTCTGCAGCGGCATCCATGCAATCAGCAGCGAAGGCCACAGGTTTGCCCAAAAGGGTGCCCAGATGATCTGCGATTGGCTTCAAGGAATACTTGGCTTCATAGCCGGTCTCCGCTGGGCGACCCATGTGGCTCATAATGATAAGTTTCCCACCGGAATTGATAACCTTCTCCAAGGTCGGCAAAGCCGACCTCATACGGAAATCGTCCAAGATTTTGCCATCTTTCATTGGGACGTTGAAATCCACTCGAACGAGGACATTTTTATCCTTGATGTCCAAATCATCAATGCTCAACTTTGGGCCCAAAGCGCTTCCAGGCATTTTTTTCAGGTTGGGAATTCCGAATTCGACAATTTCTTCTTGCTCCTTCGAAGAAGCCATCTTTCGCAACACCCCGAGGTCCGGAGCCATATAAAAT

>[organism=Euglena gracilis][Aldose 1-epimerase]mRNA
CAGCAGGACAAGTTCCCCGTCAATCAACGTTCGGTGTTGTACACGGTGCTGCGTGGAAGGTGGGATGGCGCCGGAGGGGGGCCAAGCTCCCCTATGGGACTGTGACCCTGAAGCAGAACGGCGGCCAATGCAGCTGTGGGTGTGGGGGGGACGCTGGGGGGGAGTGAGACGCCGGCTCAGTGGCAGGAGAGGGTCATGGCGCCGCGCCACGTGGCCCCGGGCGCAAGGGACGCCCGCTGGTCTGGATCGGTGCTCAGCACGGTCGCCGACTCGATGCACAGGAAATGCCGGTAGGCGTCGTCGGGGAGGTCCCCGATCGCCCGGCACTTCGCGACCCACGGGTTCCACACCACCGCGTCCGTGAACCCCGTCTGGGCCACGGTCGTCACCGTCCCGGAGATTTCGTCATGGATCTTTAGGGGGGCCTGTACCGCGAGGTAGATGCGGTCCACCTCCTGATCGACGTGGAACGGCTCCTCGCTGGGGTCATGCGTCTTTTTGGCCCGGCCCTCCAAGTTGTCATAATACTCCAGCCCTCCGACGCCAGTGATCGAGCACTTATTGATATCTCCCACAGTGAAATACGTGTGGAGGGCGGTGGTGAACGTCCATGATTCCACCCCAGTGTTTGTTGCCTCCAGCTCACACACGAGGTCGGTGGCGGACAGCCGGACCGTGTACCGCAGGTCGTACTCGTGCGGCCACTGTCGCCTCGTTGATTCGTCAGACTGAGACCGGAGGGTGAGGGTGGTGGCTCCGTCAGACGCGCAGGCGGCGTGGACGGTGAAGTTGGTTTGGGTGCGAAGAATGCCGTGGGCTGGCAGGGAGCCCATGTCGTTGAACTGCGGCCAGCACACAGGGATGCCCCCGCGGATGGCCTTCCCGGGGGTGTAGACGGCGGCGGGGCTGCTGTACATTGCCTGGTGGCCAGTGGCCGTCACCCAGTCCGTGACGTGGGCCCCCTGGAGGTACACGTGGCAGTGGGACCCGGCGGGGTGCTGCAGCCGCGCTCGGGGACCGCTGGGGCCATCCTCGAACGTGACGCGGCCCTCTACGGCGTGTTGCCGAAGTTCTTCGGCCGGCACCATCAATGTGCGAAAAAAAATAGACAC

>[organism=Euglena gracilis][Fructose-bisphosphate aldolase]mRNA
GTCTATTTTTTTTCGAACTTTATCCAAAAATGAGCGCAACTCAATTGCTGGGTGGTTACCAGACCATTTCTGAGCGCACTGCTCCCCAGAACAAGCTTGCTGTTGTTGGTGCCGTGGCTGTCATTGCTGTGGCCTCGGGCGTTGCAGCTGGCTATGCCGCTCAATCTCTCTATGCCCCCTCTGTTGCCTCCGTGCGCACCACTGTCGCACGGGCACCTATCGTGAACAACTTGGCACAGGCAACTCCCGCTGCAGTGGCCTTTGCCTCTGCCTCTGAAGGTGCTCAAACCTTTGTGGCTCCTGCCGCTCAGTCCTCCAACACCTTTGCAACTTCCTCCGTGGCTGCCTTCATTGGTATGGTGATGGGAGCAGGCGCCGTGCTGCTGGCCCGGATGAACCAGAAGCCAGTTGCCATGAACGCCTGGACGGGCTCTGTTTATGGTGTGCCTCTCTCGACTGTGGAGAAGCCATGGACCAAGTATGCTGATGAGCTGAAGAAGACCGCAAGGATCATCTGCACCCCTGGCAAGGGTATTCTTGCTGCGGATGAGTCCAACAAGACCTGCGGTGCGCGCCTGAAGTCAATTGGTGTGGAGAACACAGAGGAGAACCGTCGCAAGTACCGCGAGTTGTTGTTCACCGCACCTGGCTTCAGCGAGAATATTTCTGGTGTGATCATGTACGAGGAGACTTTGTACCAGAAGGATAAGAATGGAAAGCCTTTTGTGCAAATCATCAACGAGGCTGGAGCTGTTGCTGGTATCAAGGTGGACACTGGCATTGCACCGCTGCCAGGTGCCGATGATGAGGGCTACACCATGGGTCTGGATGGCCTTCGTGAGAGGTGCCAGGAATACTACAGACAGGGTGCGCGCTTTGCTAAGTGGCGTGCAGTGCTCCGCATCGACTCCAAGGGACTGCCATCTGACCGCTCCATCCTGGCCAATGCTACTGGTTTGGCACAGTATGCTGCCATCTGCCAGGAGTGTGGCTTGGTTCCAATTGTTGAGCCTGAGATCCTGATGGATGGTGACCATGACATTGAGACCGCAGCTGCTGCTGCCGAGCGTGTCCTTGTTGCTGTCTATGACGCTCTTGCAACACAGGGAGTTCTTTTGGAGGGGACTCTGTTGAAGCCCAACATGGTGACTCCTGGTGTGGACTCTGGTATCAAGGCCACCCCAGAGGACATTGCCTATTTCACTGTTCGCACTTTCTCCCGCACTGTTCCAGCTGCTGTTGCAGGTATCACTTTCTTGTCCGGAGGTATGTCTGAGGAGGATGCATCCTTGAACCTGAACGCCATCAATGCAATCCCATACGAACGCAAGCCTTGGGCACTGACCTTCTCGTTTGGTCGTGCCCTCCAGGCCTCCACCCTCAAGACTTGGGGAGGCAAGGACGAGAACATCGCTGCGGCTCAGAAGGTGTTCGCTGAGCGTGCCAAGGCCAATGGCCTCGCGCAACTGGGCAAGTACCAGGGCTCTGGGCAGGCTGGTGAGTCCTTGTTTGTCAAGGGCTACAAGTACTAATTTGAAACATCCTGCCTTCCTCTTTCTCACCTTATCTATTGTTGGGCGAGAAATCCCATGCTAGTCAGGGATCACCTATGTAAAACAGGACATCGACAGAAGGCTACTCTCTGTTTGACCGCAGCGAAAGACCTTGACCCATGGGGACCCCTGTTTTGTTTTTCTCTTCTTCTTCAAAAAAAAGATCGGAA

>[organism=Euglena gracilis] [Triose phosphate isomerase]mRNA
TTTTTTTTGGATTGGACAAGAAACATAAAATGTCCGGTTCGATTTGAGAAGATTGGCCTACTCACTTGTGCTTGTAAGCGGCAACGATATCCAAGAATTCAGGCTTCAAAGAGGCTCCACCAACCAAGAAACCATCCACATCAGGCTTTCCTGCCAGCTCCGCACTGTTCTTTGCTGTCACTGAACCACCATACAGAATTCGAACCTCAGCGGCAACTGAAGGGCTGACATTGCTGGCAACCCAGGCACGAACTTGCTCGTGCACCTCTTGGGCTTGTTCAGGGGTTGCAACCTTTCCCGTCCCAATTGCCCACACAGGTTCATATGCAATGACAACATTCTTCCAGTCCTCCTCCTTCAACTTGGCCGCAATTGCTTTCAACTGACGTTCATTGACAGCCTGAGTTTGGCCTCCCTCTCGTTCTTCCAGCAGCTCTCCAATGCAAGCCATGACCTTCAACCCATTTGCCAGAGCATACGCCACTTTGATGGCAACAGTTTCATCGGACTCCTTCAACTCAGGCAGGTGTCGCCTCTCAGAATGTCCAAGAATGACCCAAGGGATTCCAGCATCCTTAATCATCTCCGCTGAAATCTCACCAGTGAAGGCACCACCCTTCCCGATCCAACAGTTTTGAACAGACAATGCCCAATCTTGTCTCAACTTTTCTCTGGTGTAATCGGCATAAACAAATGGGCATCCAATTACAACCTCAACGTCAGCATCGGCCACCGAAGGACCCTTGTTGAACTCCTCAATAATCTTTGAAATGCTTTCTCGTGTTCCGTTGCATTTCCAATTTCCACCAACGAAAAATTTTCGTGGCATGTTGCTCGAAAAAAAATAGATCG

>[organism=Euglena gracilis] [Inositol polyphosphate 1-phosphatase]mRNA
TGTCTATTTTTTTTCGCACAGCCCACGCTCCCATCCCGCCGCATGGCAGGCACAGTGCCCCTCCTCCCGCTGCTGGCCTGCTGTGCCCTCACCGCCGCCGGGGCCGGCCGCATCATCCGGGAGGTGGACGCCACCCGGGACCTCGGGGTGGAAAACAAGAAGTCCACTGCAGAGGCCGACTCCCCCTCGCAGAGGGGCGTCGAGAACATGGATCCCTCCGAAGTGGTGACCATAGCTGACCGGAGGGCACAGGATCACATCGTGAACTCCTTGCAGCGCCGGTACCCAGCGCTGCACATTGTGGGGGAAGAGGGCCATGTCTCTGGCGCGGACGCGGTGGATTTAACAGACGACGTGGTGGAAGCTTGGATAGCGGGGCTGCCGCGCACCCCCGCCGTGGAGCTGGCTGCGTCGATGGCGCTGCCCCTGGAGACCACCTGCGTCTGGGTGGACCCGCTGGACGGCACGAAGGAGTTCGCCTGCGGCCGGACGCACTGCTGCTGCGTGCTCATCGGCGTCGCGGTGGACGGGACCCCCCACGCCGGCGTGGTGCTGGAGCCGTTCCGCCCGGCCCCGGACGGGAGCCTGAGGGTGCCGCACATCGGCGTGGTCGGGGCTGGGATGCTGCTCCAGCCAGGGCGGTTGTACGAGAAGCCAAGTGGCGACCCGGTGCTGGCGTGCGGCAGCTCCATTCCGCCGGAAGTCGAGGCGTCGCTGGCGGCCCTCCGCGCGACCCGGCCCGGCCTGGCGGTGCAGCAGAGCGGTGGCTGCGGCAACAAACTGCTGCGGGTGCTGGAGGGCACGTGCGACGGCTTCCTGCAGGGCAAAGGCTGCTGCCGCTGGGACACGTGCGCCGGCGAGGCGCTGCTCCGGGCCTGCGGTGGCGTACTGACCGACCTGAACGGCCGCCCATACCGGTACGAGGAGCACGGCGACTTCAGCAACGCGACAGGCATCCTGGCAGCCGCCACCGAGGCCCTCCACCGCCAGTTGCTGCCACACTGCCAGGGCCGCTTTCCTGCCTAGTGCAACGTTCCCCACACACCACCACGGCGTCACCCCCGCTGCGTCATGCATGTGGTGGAATTGCCTCGGAAAAGGCACGCAAAGCCAACGCCTTCCATGTGTATCTTTTG

>[organism=Euglena gracilis] [Protein tyrosine phosphatase]mRNA
GGGATTCGCATCTGAACCATCTAACTATGTAACTCTGGAATCGCCTCGAACAGTTGATGTTGGTGCCAAAAGTTCAACTGGATGAGTGAGAACGCACTGCCTTGTTCGTCAAGAAATGCAACAGAAATGGCCATGGAAAGGCGCAAGCACCTTGGCAGAGGAGTCAGCCCTTCCTGTAGTGTCATTGATTCTTCTTCTCGGCACCACCAAAGATTTTTCGGCGCTGTGCCAGCATGTATGAATACAGAGTTTTCAGCCCAACAACATAAACCGGCACAACGATGAGCAGGTACCCCAGGGAATTCTTCAGCATTGGCTGCAGCATGTGCTTCACAAGGAAGGGGGCGTCTGCCGGGGGGGTGTCCTTCATGGCGGGGATGGACTTGTACAGGCAGCCCATTTCCCCGGCCACCCCGGCAGGGTACAGCACCACGAACAGGCTGTACCGCAACCACGTGAGCAGCTTGTCATTGACCCCCTGCTGGCTCAGGCTGTAGTAGCTGTACCGCACCACTTCGGTGATGCTCCAGGCCAGGCACATCAGCCACAAGAACCAGTTGTCGTTGCCCTGGGTGGACGGGGCGTACTGGACGGCACTCACCAGCATCACGCGCGACAGGACCTGCACGAAGGTGGTTGCCACGGGGGACCGCACCATGCCGAGGGCGGCGTGGACCACCTCCAGAACGGCCAGCCACTGGAACTTGCTGATGGTCGGCCCCACCGCTCCCCACAGGGAGGACTTGTTGCCGGAGGCGGCATGAGCCAGGATCTTCCCCAGGGCAATCATCCAACCGCCAGCTTGGCCAGCGTTGTACATCGTGAGATACGTCTTTAGGACGTAGTTGGTGAAAACCGCGGAGAGGACGGACCCCACACCAATGGATCCAAACTTGAAGCCACACCTCCAGGCCCCACCATGGAAAGACGTGTCGGTGAACAGCAGCAATGGATTGCGGAGTGGGGTGGCTGGATTAGCAACACTGTTCTCGTTCTTGATGTCATTGATCAGGAGGAGGCCCATCACCGCGCTGGACGTTTCCTGCTCAAACACCTCGATCGGCCGAAAGTGGTGCATCCCCTTGTAGGCCAACGCGAAGGATCTGTTGGACACCACAGACACCGTGGCGGTGGACGGGGCGATGTTGCTGGAGGCCTTGCAGCCCGCCGCCCGCGCCAGGATGGCCCGCCAGTGCTGCAGCCGCTTCGCCAGGATGTAGTTCGGCCCCTGGTCCGGCACGATGGCGTCGCACACGTAGAACTGCTCCCCGTCCTCCGCCGTGACGGGCTTCCGCTTGTTGGGGCGCATCGCCTTCGGCCCCTTCAACACCATGGCCAGCAGCTGCTGCCACAGCGGAGACAGCCGCAGGATGTTGCCGCTGTGCTCCATCGCCGCGGCGGGCACCACGTGGGCGTCCGTCGGGGTGCAGAGGTAGGCCGGGGCCGCCTTCCGCTGCTTCACGAGGTCCGCGACGATGGAGTCCATGGCAACAGAAATCTTCAAGAACAGCGGGCCGTCAAGGTAGGCGTAGGCACCCACCACCATCGGTTTTCCCACTTCCTGCTTCACGAGCCAATTCCGGATCTCCGGGGTCTGGGTCAGCAGGTTGCACCCCGCGGCCTCCGCGAGCTCCTCGTCCGAGGCACACGCGCTCTGGGGCTTCTTCAGGGGGAAGACGAGGCGGCCAGGGGACTGCCGGCAGGTGGCGATGAGCTTCTTCCAGATGTTGGGGCGGTCGATGTCCACGGCCACCACCGTGGCGCCGAGGGCCATCAGCATGGGGAATGGGCCCATGGCGGAGCTGGCCCCCAGCATGACGAACACGTTGCCGGACAGGTTGAGCCAATTGGGCATATCAGCCACTTGGCTGATTGCCTGTCCGCAGCTGGTCTCAATCACCCCTGACCGGACCCATTTGTCCACCTGGATCTTCAGTGCATCTCCACGCAGCACCTTTCCCTTGTAGGGGATTTCTGCTTCGAACTTTGGGCTCAACTCGGTCCCTTGGACAACCCCCGTCTCGAACGACCCGCTGGTAAATTGGGACATGGCTTGAGCGAGAGGGGTGGACTTATCGTCACGGATGAACTCCATTGTGGCGTGGAGGTACTTCAGTCCTGCTTCGGCCACCTTCAAGGCAGCATCGGGGCTTCGCAGAGAGGCTTCAACTTGGTCAACAAGGTATTTGGTGTACTTGAAGCGCCACTTCTTCTCTGCACGGACCTGCTGTGCCAGGGATGCATCGATGGCCTCGATGGCAGCTGCAAACGCCTCTCGGTTGATGTCAGTGGTGGATCGTTGGCCAGTGCTGTCTACGGGAAACTCCACCCCGCAGGGAGGGCCAGCCTGCTTTGGTGGCATTCTCGAAAAAAAATAGATCGGAAGAGCACACGTCTGAACTCCAGTCACTGACCAATCTCGT

>[organism=Euglena gracilis] [Thymine-7-hydroxylase]mRNA
GTCTATTTTTTTTCGCGGCCCCGGCCAGCCCTCTCCTGGTTGACCCCCGCCGGGCCGGGGGATGGTGTGCCCGGTCCACGTCGTCGATTTGGCGGCGCCGGAGCCCGTTGCCGCTACCGCCCTGCTGGAGGCGGCCACCCAGACCGGCTTCCTGTACCTGGAGAACCATGGCGTGGCCCCGGACGTGGCGGACCGCTTCCTGGGGGCCGTGCGGCGGTTGTTCGCCCTGCCCCCCGCCGCGAAGGAGCGGCTGACCTGCAGCCCGGGCTTTGGCTACAACGGCCAGAGCATCACGCTGGACCCCTCCACCCAGTCGTGCCCCGACCTTCGGGAGCAGTGGAAGGTCAGCCGGACGGGCTACGACGAAGATTACGCCCGGGGGGAGGACCCCTCCCTCCCCTCCCCAAGCCTGAACGACTCCGACCTCACGCACCCGCCGCAGGACGGGCCGTTCTGGCCCCCCGAGGAGGCCGTCCCCGGCCTGCGCCGTGCGGTGGCGGAGTACTTCGCCGCGGTGGACGCGCTGAGCCGCCGCGTGCTGCGCCTGCTGGCCCTGGCAATCGGGCTGCCCGGCGGGTACTTCGCCGGGCCCGGCCTCTTCGACCGGCCCGCTACGCTGCTGAACTGCAACCACTACCTGCCGGAGCCCTCCCACCCCGAGGATGGCCGCTTCGGCTGCGGCGCCCACACCGACTATGGCATGCTGACCATCCTCCTCACCGACGAGGTCCCCGGGCTGCAGATCTGTCCTGACGCCCACCTGCCTGAGTCGCAGCGGCATTGGGTTGACGTGCCGCCCCGGCCGGGCTCTTTCATTGTCAACCTGGGCGACATGCTACAGCAGTGGACAAACGATCGGCTTCGTTCCACGTTGCACCGTGTCGTCAACGCCACCGGACGGGAGCGTTTCTCCAGCGCCTTCTTCCTCGAGCCAAACTTCGACTGCCGCGTGGAGTGCCTCGACTGCTGTTGCGACGCAGACCACCCCCCAAAGTACCCACCCGTGACCTACGGCGACTGGCTGCGGCAGCGGTTCACCGAGACAGGGGAAGTGGTGGCCTGAGTCGCACTAAACCCTCCCCGTCCCTGCTAGCACCACAAACTGTGTGCCGTCCGTCCAGGCCTGGTTCTGTCCTGGCCTGGTTCCCTGGCTGATCCCTGGTTCAA

>[organism=Euglena gracilis][Hypothetical protein  (Q580K0)]mRNA
GGAGGTGCTGCTGACGGAGGCGGGAGACCGGCCCGGCAGCTTCACCGCCGGCCGCCCGCCGCCCGCCGCGGCCCGGGGCCCGCCCCCCGCCCCGCCAGACCCGGAGCGGGCGGCCAGCGCCATCGCCCTCACCCACGAGTGGTGCTGCGCCGTCACCCACCCGCGGACCGGCTGCACTGCCCACATCTTCCGCGACGCCGGCCGGAAGTCGCTGACCATCGCGTTCCGGGGCAGCTGCCAGGCGCTGGACCTGCGGACCAGCTTCTGGTTCCGGCAGACCCCCTGGGTGAAGGGCGGCCGCTGCCCCGAGCGGGTGCACGCCGGCTTCCGCAGCAGCCTGGAGAGCATTAGCCAGCAGCTGAAGGCCCTGGCGGTGGACGCGGCGGGCGGCAGCGTCGAGGGCTGGTCCGTGATGGTGACGGGCCATTCGCTGGGCGGCGCGCTGGCGACCCTCTTCGTGGCGGACGTCGCAGAGCACGGCCTGGACCCGACCCGTGGGCTGCCGGAGGAGCCGGCGGCCCATCCCGGCCCCAAGTCCCCCGGTCCGCCCGCTTCGGCTGTGCAGCCGGCATCGCTGCTGCTCTACACCTTTGGCAGCCCGCGGGTGGGCAACACGCACTTCGCGGCGCGCTTCAAAGCCAACAAGGCCCAGGCCTTCGCGTTCGTCAATGGGTCGGACTTGGTCGCGCGGCTGCCCCGGACCAGGTATGAGGGCTGCGGCCGCACCGTTTTCATCAACGCCGAGGCGGAGGACTTTGTGGTGTGGCTAGAGGGGAAGAGCGGCGGCCCCTCCCCTCTCCGCCAGGAGTGCCCCCTCACCAACCCGCTGGCGGCCGGCAACGTGTTGGGTGACGTCTACGCCGCCACCCACGCGGCGCTGGCCGAGATCTGCACCGCCGACGCCCGCCTGTTGGCCCACCTGGCCCCCGCGGGTGGCCGGGCAGGCGGCGAGGGTGGCGAGGGCTCCGCGGCGGGCCGCGTGCCGGCTGCGGTGGGGCAGTGGCGGGGCGCGGGGGGGGGGGGGGCGGGGGGGGCGCGGGGGGGCCCCCCCGGGGGGG

>[organism=Euglena gracilis][Glucose-6-phosphate 1-dehydrogenase (G6PD)]mRNA
CGACGCTCTTCCGATCTATTTTTTTTCGCCTCCCCATGGCTCTCTCCTGGCCAACCCTCTCCGCCCTGTCTCTCCCGTCTTCTTTGGGGGCTCTCTCAGTTCTGTGGCCCGCTGCCACAGGCGACACACCGACTGCCCTCAGCCTACCTCAGCCTGCGATGGGCTCACGCTCTGCTGGTTTCCCTGCTGTTGCCTGCTCCTCGTCCCGGGCCGAGGTCCGCCGGGCCGCCCGGGACAAGTACCTTTTCGCGGGGCTGCCCGCGAACGCTGTCGTCGCCTCCTCTTCCTCCTCCACCCCGACCCCTGCCACAAGTGAGACGCCCGCCCCTGGCACCCCTCGCTATCCCGCTGCACTGGACGCCAAGGCTCTGACGCTGGTCGTCTTTGGCGCTTCTGGTGACCTGGCAGTGAAGAAGACATACCCTGCGCTGTTCCATTTGTATTGCAAAGGCTTGCTGCCAAAGCACGTGAACATTGTTGGCTACGCCCGGAGTGCGATGCCAGTGGAGGAGTTCCGGAGTCGCATCGGGAAGCATTTCGACGTGCGGAAGTTCGGAACTGCAGCCAAGGAGGCTTTCCTGCAGCGGCTCCACTACTGCACCGGCAGCTATGAGGACACGCAAGATTTCCAGAAGCTGTCGCAGATGGCGACACAGCTGGAGAAGGACAGCCCTCAGGCAATTCACCAGCCAGCGGGTAGTGCCATGAGCAATCGACTTTTCTATTTGGCTCTGCCACCGTCTCTGTTCGGCCCTGTATCAAGGCTCATCTCCACCTGCGCCAAGACCAACGCTGGGTTCAACCGCGTCATCGTGGAGAAACCCTTTGGCACCGACCTGGAGACATACGAAGTGTTGTCGAAGGAGCTTGCAGGCATTCTGGAGGAGGACCAGCTTTACCGCATTGACCATTACTTGGGGAAGGAGATGGTGCAGAACATCTTCGCACTGCGGTTCGCCAACAAGATCTTCTCGGACATTTGGAACAAGAACTTCATCGACAACGTCCAGATCACGTTCAAGGAGCCGTTTGGCACAGACGGGCGGGGCGGGTATTTTGACAAGGTGGGCATCGTCCGCGACATCACGCAGAACCACCTGTTGCAGGTTCTGAGCTTGGTGGCCATGGAGAAGCCTCGTGCCATGGATGCCGATAGCATTCGCGATGCCAAGGTGGACGTCCTAAAGCGCATCTCTGCGGTCAGGATGGAGGACTGCGTGTTCGGCCAATACCAGAAGTCGTCGGATGGCAAGGGCCAAAGTTACGCGGAGGACCCAACTGTCCCCAAGGACACCCGCACTGCAACCTTCGCTGCCTGCGCGCTGCGCATCAACAATGATCGGTGGTCTGGGGTTCCGTTCATCCTGAAAGCGGGGAAGGCCACCGGTGAGAGGAAGTGTGAGGTGCGCATCCAGTTCAAGGACGAGCTGCTGCCGTTCGGGGACAAAACTAAGCGGAATGAGCTTGTGATCCGGATCCAGCCGGACGAGGCCGTGTACCTCAAGATCATGGCCAAGAAACCGGGGTTATCGGAGGAGCTCGTCCAAACCGAGCTGGACCTGACGTACCGCCAGCGCTACGGGCAGCTCGACCTCCCGGAGGCCTACGAAGGCCTCATCTTTGACGCGCTGTGCGGCAATCAAGCCAACTTTGTGCGCGACGATGAGCTCAAGGCGGCGTGGGGCATCTTCACCCCGCTCCTCAAGCGCCTGGAGACGGAGAAGCCCGTCCCGGAGCCCTACGCATACGGTACGCGTGGCCCGGCCGCCGCGGACCAGCTCGCCGCCCGCCTAGGCTACGTGTACAACGAGGACTACTCCTGGCAGTGAAGCGGTTGCCACCACCGAAGTCGGGCCAAAGACCGCCTGGGCAGTGTGCCCCGATGGATTGGGGTCTTCCCAGTGGCTGTGCGCTGGACAGCTCGCTGCAGGGCGTTGACAGTACGTCCTGTGACTGACGCATTCGAGCGAATTCGTCCCATGTGGCA

>[organism=Euglena gracilis] [Ribokinase] mRNA
TGGCTCGCAAGACTATGCAGTGTTTCAAACAAAGTGCAGGCAGTAAAGCACGTTTTCGACGTGGTGAGCCTGCGGTTGCAAGTGAGAGGAGGGGGAATGAAAATGTTGAGCAAAGTTCACTGTCCCAAAATTCAAGACAACAAATCTGGCGAAATCTCATTGGCCAGGGGGAAGGATTTTTGTGTGCCCTTCTTCGCCACCGACATCGCCGCGATGATGTTCGCCCGCCGGCAGCACTCCACCAAGGGCTTCCCTCGGGAAAGGAAATGCGTGAAGCATCCGACCCAGCAGTCTCCAGCACCCGTTGTATCAACAACGTTGTCCACCTTCGGACAAGGCAGAAGTACCGCCTCCACCTGCCCCTCCTCCAACAGCAGGCAGCCGCCGGCCCCCAGCGTGATGACGACAGTCCGCGCCCCCCTCGCCCGCAGCCGGGCCGCGGCCGCCCGTGCCCCCTCCACCGAGGCGACCTCCGTCTCCGCAACAATGGCCGCCTCGTGCTCGTTCAAGACCAGCACAGAGACCTGCTGCAGGCAGGCATCGGAGAGGGGGACCGCCGGGGCTGGGTTGAAGACCGTCACCTTTCCCAAGCGGTGGGCGGTGGCCAGGAAGTGGAGTGTGGCCTCCAATGGAATCTCATTCTGGCAAACGACGTAATGCACTCCTTCCAAGCAGCCTCCTTGGATCAGCTTTTCAGCCTCGTCGACGTCCAGGCGAGCTGCTGCTCCAGGATAAATCACAATTCGATTATCGCCGCATGTCTCGCTGACCCAAATCTGGGCAAATCCAGTTGCTTGGCTGGTCTGCTTGATGAAAGTGGTCTCCACATTGCACAGTTTACAATTCTCGATGTAAGCTAGTCCATTGGCATCGCTGCCAACCAAAGCGACAAGCCGGACATGACCGCCAATTTTCCCAACCATCACTGCTTGGTTGGCCCCTTTTCCTCCGAAAGATTGCTCATAGGAAGTGCAATGTAATGTTTCACCTTGGTTCGGGACTCTTGGCATGTAACAAGACTCATCCATGAAGCACGATCCGACCACTGCCACGACTGGCTGAATACATTCCATGGAAACAAAACGAAAAAAAATAGACA

>[organism=Euglena gracilis] [Deoxyribose-phosphate aldolase]mRNA
TTTTTTTTGCAAACAGCATAACTTTCCGGCCAAGCGGGGATCTTCGCATGTGAGGGTTGCGCATCGGTGCCTATGGGCACCGAAGGCTGGCGTCGACAGAAACGAGGACAGGCAGCGAACGGCAGTAACCCAGTGTCACTGTAACCCAGTGTCGGCGGCACGTATAGCTGTGAGCCACTGGCAAACAGTCGGCGGGGAGGAGGGCTCAATACCCGGCGGCAGTGCCTCCGCCCAGCAGGGCCACCCCGGAGCTGGTGCCGATGCGGGTCACGCCGAGCTCCATGTACCGCTGGGCGTCGGCGGCGGTCTTCACGCCCCCCGCCGCCTTGAGGCGCAGGCCGCTGCCCGCCACCGCCACCTTCATCAGGCTGACGCTCTCCGGGGTCGCCCCACCGGTGGAGAAGCCCGTGGAGGTTTTCACAAACGTGGCCCCGGCCAGCACGCACAGGAGGCACGCCTCCACAATCTGGGGCCGGGTGAGCAGGCAGACCTCCAGGATGACCTTCACCACCACACTGGGGGGGACGGCCTCCACCACCGCCTTGACGTCGTCGTACACTGCCTTGAGCTGGCCCCCCCTCAGCCACCCGACGTTCAGCACCATGTCCACCTCCTGCGCCCCGGCACTGACGGCCCCCTGCGCCTCGTACGCCTTGGTCTCGCTGGTGGTGGCCCCGAGGGGGAAGCCGACCACGGTGCACACGCGGACGTCGCAGCCCTTCAGCAGCTCCACGCAGAGGGGCACCCAGCAGGCGTTCACACATACGGAGGCAAAGCCGTGGTGCTGGGCCTCGGAGCACAGCGTCGTGATCTGCTCTTTAGTGGCGTCCGCACGGAGGAGGGTGTGGTCGATGAACGGAGCCAGACCGGGGCCGGGGGCCGGCGCTGGGGGCTGCACGTTGGTCAGCCGGGCTGCCAACTCGGTGGGCGGCAGAGACAGCGCCTCGGCGACCCGTGCCCGCCCCGCCGCCAGGAGCTCGTCCTCGTCGCTGACAGGGTCCACCCTCGGCTTCTTGGGGGTGGGCTCCGCCACCTCAGCCATGTGATGTCGAAAAAAAATAGATCGGAAGAGCACACGTC

>[organism=Euglena gracilis] [Transketolase]mRNA
GTGTCTATTTTTTTTCGCGGACGACACAATGGCTCTTCTGGGGAACAAGAATGAAAGCACCTTCAAATGGGTCGCAATGGGCGTTGGTGCTGGTGTCGTCGCAGCGGTTTTGCTTTCAGCAACTCATGACAATGCCCTCTACACAGTTCCAGCCACTCGCGTAACCTCCATCAGTGCTGTGAACCCCGTTACATACCAGAGGGTGAACTACGACAATGTGCTCCAAGCTGCTCCGAGCGCTTCTGTTGAGAACCAGAGCGAGATCTACGCAGCCTCTGGCCACAATGTCACTGGCCTTGCTGCTGTACTTGCTCTTCCATTAGCTGCTGCTGTGGGGTTCCTTTTCGGACGCTCCAAGAAGTCAACGGTTGCCATGGCAACCTATTCTGGGAAACCAATTGAGGTTGTTTCACTTGGCGAGAAGCCTCAACTGCCAAAGGCTGAACGCAGGTCCACCGCGCTTCAGGGAGCACATGCTGGTCTTATTATCAATCGCACGGGACCGATGACAGATGACGAGCTCTGTGTCAACACCATTCGTTTTTTGGCTGTTGATGGTGTCAACAAGGCAAACTCTGGACACCCTGGTGCACCCATGGGACAGGCCCCCATTGCACATGTCCTTTGGAATGAGGAGATGAAGTACAACCCAAAGAATCCCTACTTTGTCAACCGTGATCGCTTTGTCCTTTCTTCTGGGCATGGCTGCATGCTGCAATATGCTCTGCTCCACCTCACTGGGTATGATGATGTCACCTTGGACCAGCTGAAGAGCTTCCGCCAATGGGGCTCGAAGACTCCTGGACACCCGGAGAACTTCGAAACTCGTGGTGTTGAAGTGACAACCGGACCACTGGGAATGGGTATCTCCAATGCTGTTGGTTTGGCTGCTGCTGAAGCTCATCTGGCTGCTGTGTACAACAAGCCTGGCCACACACTCATTGATCACTATACGTACACCATCGCGGGCGACGGCTGCTTCCAGGAGGGCATTTCCCACGAAGCGTGCTCGTACGCCGGACACTTGAAGCTTGGAAAGCTCATCGCTTTCTATGACGACAACAACATCACCATTGATGGGGAAACTTCTCTGTCATTCACCGAAGATGTTGCGAAGCGCTATGAGGCCTATGGGTGGCAGGTGCTGAAGGTTGCAGATGGAAACACTGATGTGAATGGTATTCGCAAGGCGATTGCACAGGCCAAGGCAGAAAAGAACAAGCCCACTCTGATCATGGTCAAGACGGTCATCGGATATGGCGCCCCCACCAAGGCCAACTCCCATGATGCGCACGGTGCGCCACTGGGCAAGGACGAAGCTGCGGCTGCTCGCAAGAACCTGGGATGGGAGTTTGGCGAGTTTGAAATCCCAGAGCAGGCTCTGAACACCTTCCGGCAGGCGATTCCAAGGGGCGCTGCCGTGGAGGCCGAGTGGAACAAGCGGTTTGAGGCATACAAGCAGGCCTACCCCGAGCTCGCCAAGCAGTTCCAGGACACCGTGCTGGACAACAAGCTGCCGGAGGGCTGGGAGAAGGCCCTGCCCACGTACAAGGCGGAGGACAAGGCGTTCGCCACCCGCATCAACTCGCAGAAGTGCATCAACGCCCTCGCCCCCGTCCTCCCTGGCTTCATGGGCGGGTCTGCGGACCTGGCCCCCTCCAACATGACTCTGATGGAGTGCACTGGGGACTTCTTGGCCGGCCAGTACGAGAACCGCAATTTCCGCTTCGGTGTCCGTGAGTTCGGGATGGGGGCGGTTGCCAATGCGTTGGCGCTGCACAAGTCCGGCATCATCCCCTATTGCGCCACTTTCCTGATCTTCTCCGACTACATGCGCAACGCCATCCGCATTGCTGCTTTGTCTCAGGCTGGCACCATCTTCGTCATGACTCACGATTCAGTGGCTCTCGGCGAAGATGGCCCAACCCATCAGCCTGTTGAGATCATTGCCTCCCTCCGCCTGATCCCCCAGCTGGCTGTCGTCCGGCCGTGCGACGGCAATGAGACGTCTGGCGCGTACAAGATGGCGGTGCTTCGCTCGAATGGCATTGGCAAGCCGGGCATCAGTGGCCGACCAAAGACTTTCCCCACTTTGCTGGCTCTCTCCCGACAGGTGCTGCCCAACCAGAAGGGCTCCAGCATTGATGCGGTGGCCAAGGGTGGTTACACCATCCAGGACTGCGAGGGGAAGCCCGACCTGATCCTGATCGGCACCGGCTCCGAGGTGCAGCTGTGCATTGAGTCCGCCGCGGCCCTTGCCAAGGAGGGCAAGAAGGTGCGGGTGGTGTCCATGCCGTGCACGGAGTTCTTTGATGAGCAACCCAAGGAGTACCGGGATTCCGTATTGATCCCTGGTGTTCCCGCTGTGTCCGTGGAGGCTGGTGTGACTGCTGGCTGGCAAAAGTACTCCCACGCCCAGGTGGGTATTGACTCTTTTGGTGCATCTGCCCCGGGTGACAAGTGCATGAAGGAGTTTGGCATGACGGTGGAGAACGTCGTGGCGACCGCGAAGTCCCTCCTTTGAAGGATCCCAACAGCAACAACCAAATCATGAGGGATGGTAAATGCCCTCTACCTACCTACCATTCATCCACCTCTGGCCCCAAAACCTTTCAAACCTGGAAAATGTTCGTGTGATTTAAAAAAAAAAAA

>[organism=Euglena gracilis][6-phosphogluconolactonase]mRNA
CTGGAAAACTGCGACGCAGTCCAAGCACGGATTGGGAACGAGGGCGCCCACGGCAACGTCATGACAGCGTTCTTCGGCTTCAACATCAGTGCACATGAGACCCAACAGCGGGCCGTACTCCCGCCGGGCTCCCCAACGCTGGCAGAGTGAATGCGCAGCCCCCAACAGGAGCTCAAGCCAGGGAGTCGGCCCACCGGGGTCGCGGGGGACCTCAGGGGGCCCTTCGCACCGCCACTGTGGCCAGCTTGGCGCTCGCGGCGTCGTCCACGAACCACACCACGGCTCCCTGGCAGCGAACGGCCTTGCTTGGCACCGCGTGCCAGTCCCCGTCCCCCTCCAGCACCCGGTGCAGTACATCCGCCTTGGAGGCCCCCGTGGAGACGAAGACGACCTCCGCGGCGGCCTCCAGCACGGGGTACGTCAGCGTGACGCGCTGCGGCGGGGGCTTCGGCGAGTCCGCGACGGGCGCCACCCAGCGGGACCGCTCCTCAAGCAATGGGTGGTTGGGGAATAAGGAGCACGTGTGGCCATCGGGGCCCATGCCGAGCAACAAGCAGTCAAAGCGAGGCCAGGCGCAGTCGGGCCCGAAGGTTTCCCGCAGCCGGGAGGTGTAGTGGTTGGCGGTGTCCTCCAACGGCAGACCGACGGCGATGGGGAAGATCTGCTCAGGGGGGATGGGCACCTTGGAGAACAGCGCCTCCTCGCAGGCCCGGTAGTTGCTATCCGGGTGGTCCAGCGGCACGACCCTCTCGTCGGCGAAGAACACGTGCCAGCGGCCCCAGTCCACGCCCGGCAGGTCGGCCAGCCCCGCGGCGAGCAGCTGCGGCAGCGACCCCCCGGAGAGGGCCACCGTGAAACGGCCCGACCGCTGGACGGCGGCCGCGGCCAGCCGGGCGACGTGGGCGCCCACGGCGGCGGACAGCGCGTCGGTGGTGGGGAAGGAGAACACTGTGGCCATCCCCCGAAAAAAAATAG

>[organism=Euglena gracilis] [Hypoxanthine-guanine phosphoribosyltransferase 2]mRNA
TGTCTATTTTTTTTCGCAGGACCTGCCCCCTCTGCAAGACCCATGGCCGGGGCGAGGGCCGTGGCCGTGGCAATGGCGTGCGGCGTGGCGGGGCTGGCGGCGGGGCTGCGGCCGGCGCGCTGCTACGCCCGGGACACGCCGCCCACGCTGCAGCACATCGCCGAGCAGCTGGACCGCATCGAGCGCCGCCTCGGCGGGGTCACTGTCCCTGCAGACCCACCAGCGTCTCAGCAGGATCCAAAGCCCTCGTGGGCTGACCGTGACATCTCCAAGCAACTCTACTCTGCTGACCAGATTCGACAGGAGGTCCGGCGGATAGCGAAGCAGGTCAGCCAAGACTACCGTGGCAAGAACCTGGTGGTGGTGGGCCTCATGTCGGGCGTGTTCATGTTCATGGCCGACTTCGTCCGGGAGATCGACATCCCGCACGAGGTGCAGTTCGTGGCGGTCAGCAGCTACGGGCAGGGCACCGTGTCCAGCGGTAACGTGAAGATCAAGAAGGACCTCGACAGCCCCATCGTTGGGCGGCACGTGCTGCTGCTGGACGAGATCTGTGACTCAGGCAACACCCTTGCCAGCCTGGAGGCGTTGATGCGAGACCGGGGGGCTGCCTCCGTGAGGTCATGTGTTCTGCTGGACAAGGTGTCCCGCAGGGCAGTGCCTATCCAGCCGCAGTACGTGGGCATGGTGTGCCCGGACGAGTTCGTCATCGGGTACGGGATGGACTTCAAGGACAAGTACCGCTCCCTGCCGTTCATCGGCGTGCTGAAGCCGGAGGTGGTTTCCTGACCCCTCCGCTGGGAGGGGTCTGGCTGCCCTTGGTGGCCTCTTCCTCTGCCATCTCGGCCTCCGCTGCACTTTCCCTGTCCTCGGGTCCCTTCCCCGCCCAGTGGGTCCACGGTCGCGTCCCCTGCCCGGTGCCATGGCGCTCGGGGTGGTGAGCGTTCTTCCCCGCCCCCCCGGAGATATTTGTATGTGTGCCGTAGTGCCCCCCTCCCAGCCTGGCCTGCCCCACCGGCCGCCTCAGTGGGATGAAGCCTTGGCAACTGTGGGGCTGCACCCGCCCCTCCCTGTCCCCGACGCCTACAGCCCCAAGCCTTCAGTGCGCTGGTTTTTTTGTCCTGTGACGCACGTCGTCCACAGTCTCTTTGCTGCCGGTCACCTCCAAATAACCCTATCCCGGTTTTCTTTCAGTCCTCAGGGACCGTCACCGTTTGTGTGGCATTTTGTCCGTGCA

>[organism=Euglena gracilis] [Inosine-5'-monophosphate dehydrogenase]mRNA
CGCCGTCCTTTGCCGTCCAGCCCTTCTGTCGGCTGCCAAAATAAATAAAACTCATCATGGGTGTCCGGAGCTGGAAAACACTGTGCAACCCCAACCAGTTGAGCAATCATCCTTTTGGAATGGAGGATATGTCAAAAATGCATTTTTCTGGCTTGGAAGTCTGTGACAAGGTTGCGTCAGCTGGCACCGGGTCCACTAGAATACAGCCTCTTCTTGTACGAATGCAATCCATGAACTCCACCTTCATATTGGGCCGATGCGGTGCGGTACTCAAACCGCACCTCACCCTTCGCACAAGCAGCCCGCAAATCTTCCAAGCACCTCTGTCCCAAATCCTGGGCTGAGTGCTGCAACCCCTTAATCAAATAGGGAACCAGATCCTTTATGGAACCTTTATCGACAACTGTCCCGCTCACGCCTTGGGCGACTTTGACTGTCTGTGTGTCACTGAAATAACGCTTTGCACTGTCTCCACCCTTCTTCATCATGGCCTCAATGGAGCCCATCCCACGGTATGTTTTCACTCTCACCCCTGTGGCATCATAGAAAAACGTTCCTGGGGCTTCGCTCGTTCCAGCCAACATTGAGCCCATCATGACGCAGCTGGCACCCAAGGAAATGGCCTTGATCATGTGTCCCACGTTGCTAATACCACCGTCAGCAATCACGGGAACACCAAATTTTGACGCATACTTTGCCACGCGATAGACTGCTGTGCCCTGCGGTCTCCCGCAAGCCATCACCTCTTGCGTAATGCAGATTGACCCACTGCCCATGCCAACACGGAGGGCGTCTGCCCCTGCGTCAATGAGTGTCTTGGCCTGCTTCTGGGTCACCACATTGCCCGCCACCACCTGGATGTTGGGGCTGAGAGATTTGATGTATTTGATCATCTCCACCTGGAAGCTCGAGTTCCCTTGGGAGGAGTCAATCACGATGCAGTCAACACCAGCCTTTACCAATAATTCAGCCCGCTCTCTGTCATCCAGTCGCGTACCAATGGCAGCAGCCACCAACAAACGGTCACTGTCATCCTTGGAGCAGAGTGGGTAGTCTCGGTTGTGCATCAGGTCCACACGGGACGTAAGGGAGACAAGCTCGTAGTTCTCATTCACAATTGGAAGTTTCCCAATCTTTTTTGTGCGCATGATTTCATTTGCCTCTTGCAGGCTTATCCCATCACGGCCTGTGATAAGGTTCTGGGACACCATGACGTCCTTCAGTGGCATGTTTCGGTCTGACAAAAAATCCGTCTCCTTGGACGTGACCAGCCCAAGCAGCTTGCTGCCAAGCTTCCCATCTTCTGTCACTGGGAAACCGGTGAAATGCATCTCTTCAACAAGTTTGTCGACGTCTCTGATAGTGGAGTTCGGGGCCAACGTGATGGGGTCTGGAATAAAACCATTGCGGAACTTCTTTACTTTGTGCACCATCGAAGCTTGCTCCTCTGCCTCACAGTTGTTGTGGATAACACCAATGCCTCCAAGCAGTGCCATATACACCGCCATGTTCACCTCCGTCACGGTGTCCATAGGAGAGCTCACAAATGGGGTGTTCAGCCGGATCTTTTTTGTAAATGAGCTGCTGAGCGCGACAACTTCAGGAGAGAAGTCAATGTAACCAGGGAGCAATAGGAAATCGTTGTAAGTCAAACCCTCTCCTCGGGTCATCAATTGGTCCAAAGTGAGTCCATCATCAGCGTCAATTTGAGCTTGAGAACCATCCATTTCAGCAAGGCGGGCAAAAGAACACGAAAAAAAATAGACAC

>[organism=Euglena gracilis][Guanylate kinase]mRNA
CTGGTGCGCGACAGAGAAGGGCACTCGTGGTGTTCGTTCGCCGAGGCGGCCCGGGCCAGGCTTTTTTCGGGGAGGGAATGGATTCGCGGGCACGCAATGTGGAGGGTCAGGGCGTCGTCCGGTGCCCGCCGGTCTGCCGCATGGCACCTGGCAAGGAGCGGGGAGGGGAGGGGTAAACAGGAGGGGGAGACGCAGCGTCGGCAGGTGGCGTTAGCCCCCTGCAAAGGCAGACCTCCGCTCCGCCCAACGAGGACTCGTGGGCGTGACCAACCCCCACTGGCATCGGGGTCCAAGCGGCACCCAACAGCCCGGTCAAAAACCTCGGGCGAGGCCGTGCCGCCGGGGGGACTGGCGAGAGGAGGGGCCGCGGACTCAGTCGCTCTTCTCTGGCAGCCCGAGGATCGTCTTCAGCTCTTGAAACGCATCCTCCAGCCCGTCGTTGACCACAAAGTGGTCGAACACCCCGCCCTCGTTCTTCTCCGCAAAGTCCAGCTCGCGCGTTGCGTTGTGCAGCCGGAGTTCAACCTTTTCTTGCGTCTCGGTGCCCCGCCCTTCCAGCCGGTCCCGCAACTGCTCCCGGCTGGGGGGCTTGATGAAGATCTTCACCACGTCGAGCTTCGCCGCGTGGACCTGCTTCGCGCCCTCCACGTCGATGTCGAGGATGCATGCGCGGCCCGCCTGCCGCACGGCCTCCACTGCCGCTTTGCTGGTGCCGTAGTAGTTGCCGTGCACGTGGGCATGTTCCACGAACGCGTCCTCCTTGAGCAGTTCCTCGAACCGCTCCTTCGCCACGAAGTGGTAGTCCACCCCGTCCACCTCCCCCGGGCGGGGGCCTCGGGTGGTGTGGGACACCGAGAAGCCGAACGAGTCCGGGTAGGCCGCCATGAGCATCTTGATGAGCGTCCCCTTCCCAACCCCACTGGGGCCAGTGATGAGGACGTCCTTGCACGGCGGCCGCGGCATGCAGCGGGGACCGAAAAAAAATAGAC

>[organism=Euglena gracilis][Adenine phosphoribosyltransferase]mRNA
TGTCTATTTTTTTTCGCCGCGGCGGCCGCCATGCCCAAGCCCATCGAGCTCGCCCCGCGGCACTTCTGCCTCGACCAGGCCGACCCGGACGTGCAGCTCATCTCCAAGAACATCCCCTGGTACGGGCCGCAGTACTCCCCCCACCCGGTCCCCGCGTTCTACGACATCTCCGGCATCACGGAGAACCCGGTTGCGTTCCGGAAGGTGATCCAGTTCTTTGTGGAGCGATACCGGGATGCCGCCGACGGAGGGCCAACACACGTGGCAGGCTTCGATGCCAGAGGATTCATCTTCGGGCCCCCAGTCGCCCTCGAGCTTGGCATCCCGTTTGTGATGTTGCGCAAGTCCGCCAAGACGCCCGGGGTGCTGGTGTCGGCGGGGTCATACATCACGGAGTACAGCACCAGCGAGCTCATGCTGCGGATCGGGGCGGTGCGGCCGGGGGACCGCGTCCTGCTGGTGGACGACCTGCTCGCCACGGGGGGCACCGCCCTCGCGGGCTTCGACCTCGTGGACGCCCTCGGGGCGAAGGTGTACGAGTTCGCGGCGATGGTGGCGCTGCCGGGGCTGGACGGCGTGGCAAAGATCCACACCCACCGCGACGGCCGGTACAAAGATGTTCCGATTTTCACGATGATTGACGACACGACGATCGGACCCGATATGTGCCGGGACCCGCCGGCGGGGACGCCGCGCTGCGTGCCTGTGGCCGACGCACAGGAGTGGGCCGCCAAGCTGGGGCTGTAAGCCTGGCCGATCTCGGTCCGAGTCCATCACAGCGTCGCACTCCCCTCCCCTCAAATCTCACGCCCTCCCCTCTGCCTGTTTCTCTTCCCCCCGTTGCCGGCCCCCTCGTGCCCGCCCGTCCTGGTGGACGCGCCCGCCAACCTCCCGGGGCCGTTGTTGGTGGGGAGAAGGTTTCAAACCATTCTCCCCTCGCGGCCGGCACCGCATCAAGTGAGTCAAGTTCTGTGTTAAAAAAAAAA

>[organism=Euglena gracilis] [AMP deaminase]mRNA
GGCGGGGAGGCGGCCCGCGAGGGTGGCCGCCGCGGGGTGGGCGGGGAACACGGCGGTGACGCTGCCCGCCAGGGCGGCCGGGTCCGGGTGCCCTGAGCGCTCGTGGCTGAGTCGCACCTTCCGTTGCATTGCCAGCAGGCGCTCGTCGTCCGCGGCGATGAGCACGCCCTGCCCATCCGCCTGGCACTCCGGCGTCGGGCAGCGCCAGAACAGCCGCCCGTAGTTTCGGCTCTGCACGACGTCGTACACAGCCAGGACCAGCTGGGTCTCACACTTGTGGCAGAACGGCAGCGCCGCCTTCCCCTTCACCACCACACCGGACTTCGGGCAGCACAGGATGGCGTCCCCTTGCACGGAGGCACGGCGGTGGTGGGTCCGGAGGAACTCATCGCGGGTGAGCCCAAACAGGTCCATAATGATCTTGTCCTCCTGCTTGAGGGTCATCAGGGAGCGGGGGAAGCCAGGGACTTTCATCATCGCCTCCAGGATGTCCACCTCCGCGTGGTACATCTCGAAGCGGAACGCGGCCCTAATGTTTGCGACATGGCTCATGCTGGCCTTGTTGCCCACGGAGGAGTTCAGGAAATAAAGTTTGCCCAGCCACGACTTCTTCACGTCGTGCGGAAAGCCGCTGTGCAGAACGCTGTTGCGGGCGATCTCGCAGAGGTCGGTCGGGTCCAGCCGCCACACCTTGCTGGCAATGCTGTACTCCTCCACCAGGGGCTCCTGCGTGTGGTGGAACTGCAGGGGATCGTCCGTGCTGAGGGACACGCTGAGCCCCCGTTTGAAGAAGGTGGGGAAGGGGTTGGAGTGGATGTCCAGGAACAGGGAGTTGTTGCTGAGGGGGGAGACCGCGATGGGGATCTGGGCCAGGTAGAACAGGTACTGCAGGGAGTCGGACAAGCGCAGGTTGATGCCGTGGGCGATGCCGTCGGCCAACAGGAAGGCACTCGAAAGGTGTGACACGGACCCCGACTCCCCACAGTGCGGCCGGAACGAGAACGTCGATTGGCCCCGGGAGGCCCGAAATGTGTTGAGGGCGTAAATGTTGGCCCACATGTAATACGCCCAGTAGTGGTAAGATGGATTGTGGCCAGTGATCCACTCCTCTGGGGGGACGTTGGTGAACGGGCAGTCCACGGCCGACTCGTTGTCCACGCAGTCGAAGCCGCTGAACTGCTCCATGAAGTGGGCCAGCTTGAGGTCCTTGGAAGGGTCGATGCTGACCTCCCACAGCGGGAGGAACACGTTGGCCAGAAGCTCGCTGAAGGAGTGGACGGCGCCCGCGGCGTGCAGCACCGGGTAGATGCGGGGGACCTGGACCAGCCAGCGGTTGTGCCGGTGCCACATGCCGTGGACGTCGTACCAATTGGCAAGCTTACTCCACTCAGTGCGGTGCTTGCCGTAAATGGAGATGCGATTCTCCGCAAAGGTGAAGGCATCCTTCTCCATGTCCGAGAACACGCCCTTCACCAGCTCCGCGAAGTACCGTCCACCCATATAGTTGTCCTGCTTCAGGAAGAGGTCGCGCAGCTCGGCGTTGCCCAGCGGGCGGTACTTGCCGTTGAAGTAGTCGAAGCGCTCGAAAACGGAGTTGTCCGCCTGGACGTCCAACGCGTTCACCGTTAGACCCGCGACGTTGATGTTCAGCTCCTCAAACAGCTCCCCAAGGGTGATGGGGCCGGCGGGGCCTTGCCTCACAAGGTCGTGGTCGTGGTGCTGCGCCTTCTCCACGATGAACTTGAGCAGCTCCTTGGCTGTCATCCCCGCCGCCATGTGGACGTGGGTGTCCACCTTGTGGGTCTGGTAGAAATCCCGGTGCTCGCCCTCCTCTGCCAGGACCTCCTCCTCCTCACCGTTGACCTGCTTGTAGATGTCGAACTGGCCCTCCAGCAGCAGCAGCCGCCAGTGGGCGAGCGTCTTGAGGTCCACGTCGTCCATCGCCTGCTGCACGTGCTGCCAGTCGGCAATGAACTCTGCGAGGGGCACGGTACGGCCTGCCCCGGGAACGTTGTGGGCGTCGTACGCCACCGCCACGCCGTTCACCAGCTCACACTGGAAGTCTGCCGGCAGCGTGGCCGGCACTGTGACGGGCGGCTCCCACGGCCGTGCGGGGGGCCGAAAGATGTACTTTTGCCGCAGCTGCAGCAGGTGCCGGATGGCGCCGCTGGTCTTGGCGCTTTGGCTGGTCGACAGCTCCTGCCCGTGGAGGTGGAAGCGGCTGAATGAGATGTACTCCTCCACGTTGGGGTGCTCCCTGGCGAACTCCCGCAGGGTGAAGCGCAGCTGCTCGCCGGAGGCTGGGCCGTGCAGCACGTCCAGCTCCTCCCGCAGCGTCTTCTCCCGGAACCGCACGCGGAAGCTGCACGGCTCCGAGTCCTCCGGGCCGTGCCTCTGTCCCAGCCACTGTGCCTTGAGGTCGTCACTGAAGGAGGAGGTCAGGACGCTGTGGAGTGCCACCTCGCACAGGTCCATCACGCTCAGCTTGAAGATCTTCCCCGCCGCCCCGTACTCCTCCAGGATGGGCTCCCGCGTGTGGTGGTAATGCAAGGGGTCGGAGGTGCACAGGGACACCCGCAGCCCCACCTTGAGGAACTCCGGGAACGGGTTCTCCCGGTACGGCACGTGCTCGGCGTTGCTGGCCAGCGGGGAGCAGTACACCCCGACGCCGGCGAGGTAGTACAGGTACTGCAGCACG

>[organism=Euglena gracilis][Adenylate kinase]mRNA
GTGGAGACACAATCGGGAGAGCATATGCTGAGTCTCTGGTGCAGTGCAGGTAAGGGAAAACCATGCGGTGGTCAAAGAAGCGGTTCGTGGTAGGTAAAAAAAAAAAAAAAACGGCTTGCATGCTCCAGCCGTGGTCTTACGCTGCTGCACTCTTCTTCACCGCCTTGTCCACAGAAGAGGAAATATCCTTGAACACCTCCGCTGGCTTCTTCAATCCATCAATCTTTGCCACAAGGCCTTTGTAATGAGACTCCACCAAACCAATGTTGTCGTGGTACATCTTCAGGCGGGTCTTCAGCTTTGCTGCCGTATCATCTGACCGCTGGGTCAGCCGCTTGGCCACCTCTGGGTCATTGCATGGCTTGTACTTCAGATGATAGATGTCTCCAGTAACAGGGTCCAATCGACGCCCACACACACGCTCCTCCAAGACAGCATCCGGAACATCCAGCCAGAGCACAAGGTCTGGCTTGCCGCAAGCCTTGTCCAATTCCAAGCATTGTTCCTTCGTCCGGGGAACACCATCAAGCAACCACCCTTTTTGCTCAACTTCGGGCTTTTTCATTTCGCTTGCCATGATGCCAATGATGAGTTCGTCAGGCACAAGCTCCCCACGGTCCATGAAGCCCTTGGCCTTTGCCCCAAGTTCTGTGCCTTGCTTGACATGGGCCCGAAGCACATCGCCTGTCGAAATGTGCACAACGCCATATTTCTCTTTGATCAGGTCACACTGTGTCCCTTTGCCACTGCCAGGGGCACCACAGATAATCATCTTTGGGCCTTTGACTGGTGCAGGGGCTGCGCTCCATTTATAATATGCACCACCACCAACTAATAAAGCTCCAGCGCCAAGCAGTGCGCGTTGGTTCATTCCGACCGAAAAAAAATAGAGATCGGAAGAGC

>[organism=Euglena gracilis] [PTP1-interacting protein, 39 kDa/TFIIF-stimulated CTD phosphatase]mRNA
CTTCCGATCTGTCTATTTTTTTTCGGGACCCCCCAAGCATGCGATGCTGGTCTCGGCGCTGAGCCGCAAGTCCCCCGCCTTCATCCGCCGCTCCGCAGCGATGAAGACCTTCGCCCCGTGCATCCACGGCCGCAAGGAGGACGTATGGCGGAACGTCCAGGGGTCTCCAAAGCCACCTCTGCTGCCAACCCAAGCTGACGTTGACAAGGAACTGTACACCATCGTCTTGGACATGGACGAGACGCTGTTGCATAGTTCTGAAACGGCTCCCAGGCAAATGGGAAGCGACGTGGTGCGGATCCCACTGGGCGAAGACTACGAAGCGTTCACAGTGCTGCGGCCCTATGCCACTGACCTGGTCCAGTCGCTGGCGGGGCTGTCCGAACTCGTGTTGTGGACTGCAGGGGAAGCAAAATACGCCAAGGCAGCTATGAAGCATGTGGATCCAGACAACCTCATCAGACACTCGATTTATCGCAGCGATACATGGTTTTCGTTCTACGACTACCAGAAAGATCTAAGGAGGCTGGGTCGTCCCTTGGAGCGCACGGTGATCGTGGACAACACGGACCTCTTGTGCCGGTCCAACAAGGGGAATGCCATCGTCATCGACGATTTCTTCGGTGACCCGAGGGACGACCTTTTGACTCGGCTGAGGCCGATCCTACTGGGGCTCCTCCGCAGCCAGCTGCCCGTCCCGGACTACCTCGCCCGCTGCCACCGGGAGGGGCAGCTGGTGCACCAGCGCGGCTTCTACCGGCTGACCGCAGGGCCAGCACAGCCCTCAAAGATCTGATCCGGACGCCGCACTCGGCGCTGCTTTCGACCATCGCTCCTCCTCCTCCGGCTGCTTTCGACCTCCTCCGCATCGCTAACCCCCACCCAGTCCCTCCTTCTCAATCACTGTTGCACTTTGCCAGCGCAATTCCGGGCACATTAGTCTTTCGGCAGACGAGCCTGCTTGAGCCCTTACCCCTTACCTGTCACTTGCACACTTGGACACCGTTACGGTCTCACACATCACCTGTACCATCACCTTTTTGTTGGATTTGGCAAGTCCCCTTAAGACTGCAACTATTTTCAGCTTCCCCG

>[organism=Euglena gracilis] [C-8 sterol isomerase-like protein]mRNA
TGTCTATTTTTTTTCGGCACTCCCCCCTGACCGGATGGCCTCCGTCCCCCTCCTCTTCGCGGCCCTTGTCGCTCTCGTCGCGTTCCTGCTCGGCGTGGGGCGCGAATCGCAGTACGTCTTCACTCCAGAGCTCATGCAGCGCGTGGCCACGGCCGCCGTGGAGCACCGCCGCGCCACCAACGGCACCGTGGAGTCGCTTGTAGCGCACGTCGTCAGGCTGCTCCAAGAGGACCCCAAGGCTGGGCGGTACGTCAACCAGCAGCCGGAGTGGGTCTTCAACAATGCAGGCGGGGCCATGGGGGCGATGCTGGTGCTCCACGCGTCGCTGTCGGAGTACATCATCATCTTCGGCACGGCCGTCGGCACGGAGGGGCACAGCGGCCGCTTCCTGGCCGACGACTACTTCACCATCCTCCACGGGGAGCAGTGGGCGTTCACCGCGGGGTCGCTGCAGAAGGAGGTGTACCGGCCCGGGCAGCAGCACCTCATGCCCCGGTATGTGGCCAAGCAGTACCGCATGCCGGATGAGTGCTGGGCGTTAGAGTACGCCCGGGGCAACATCGTCTCCATGCTGCCCTTTGGCTTTGCGGACAGCCTGTTCTCCACGCTGGACGTGGTGACGCTGTGGAACACGGTGCGCATCAGCGGCCTGTCGATGGGGCGCAACCTCCTGATGGGCAAGATCTGAGCGGCGCCAGCCTGCTGACCCGTCACGATATAAGTGATGGGTGCTGTGCACCGTGGAGAGTAACCGCCCCGGCTTCCAGGCTCCGTCCTCTCCCCCGTCCACAATCTTGCTTCAGCCACGCCCACGTCCTGTGTCCGCTTTTGTTACGTAAAGCAGCGGTGAACCATCGGTATCACCGATCGCTGATGCCGTGATACCGCCCTCCCCTTGAAAACAAGGCATGGGTATGATCCCCTTGGGCATCCGCACCCCCCCTGCCTGTCTCATCCCTGCAGACGACCCTGCCACTGCCATTGCGCTGCTGTCTCTTCGTCTCCGTACTTCTTGCTGCACAAAATTGCTGCCGCAGCC

>[organism=Euglena gracilis] [Isocitrate dehydrogenase]mRNA
GTCTATTTTTTTTCGGGTCGATGAAGGCCGTCCATTCTCGCCTTTTTTGTTCTCCTGTCTCTCGACTTGCCCTCCAGCGGTGGTATGCTACCAAGATTTCTGCTCCACCGATGGTATTCATCACTGGTGAGGAGATGACACGATATTGTATGGATCTCATCTTGAAACATTGGATTGAACCACACATTGACTACAGCAGTTGGGAGTTCTACGATTTGAGCTGTGCCAACCGTGACCGCACGGAGGACAAGGTGCTGCATGATGCAGTGGCTGCAGGCAAGCGAATCGGCTCCATCTTCAAGGAGCCCACAGTCACTCCAACTGAGATCCAGAAGGAGAAACTGGGTTTGAAGAAGGCATGGGGTTCACCAAACGGAGCCATGCGACGAGGCTGGAACGGCATCACAATCAGTCGTGACACGATCCATATTGAAGGTATGGACCTCGGGTACAAGAAGCCAGTCCTTTTTGAGCGCCATGCTGTAGGTGGAGAGTATGGTGCGGGACACAAAACCGTGGGTCGAGGCCGTCTGGTAACTTTGTTTTTGCCAGAGAAGGATGCCAATCCCGTGATTGTCGACGGTCGAATGCTCCGTGATGAGGCAAATGCGGTGGTGACATATGACAACCCTTTGGACAACGTGGTGGATATGGCCCATCATTTCTTCAAGCGATGCCTTGCTACGCACACAGTGCCATATGTTGTTACCAAAAAGACAGTGTTCAAGTGGCAGGAGGGCTTCTGGGTCCGAATGAAGGACGTATTTGATGCACATTACCGCGAGGACTTCCGCAAGGCTGGGCTGTTGGACCGCTGTGGAGGAGAGCTGCAGCACCTGATCTCTGACGCTGCCACCATGCAAATCATTCGATGGACGGATGGTGGCTTTGGCATGGCCGCACACAATTATGATGGGGACATGCTGACGGACGAAGTGGCTCAGGTTCACCGAAGCCCTGGTTTCATCACCTCAAATTTGATTGGGAGGAAGGAAGATGGCACTATGATAAAAGAATTTGAGGCGTCTCATGGCACTGTGGCAGATATGTGGGAGGCCCATTTGCGCGGAGAGGAGACCAGCATGAACCCACTTGGGATGGTGGAGGCCCTCATCGGAGCCATGACCTGGGCCGCGGAGCTGAATGGTTGCGACGATGTGATTGTGCCATGGACAACGAAGCTGCGACAGAGCATGCACAAGGCGATGGTGCTTGGTCGTGGCACCCGGGATTTGTGCGGCCCGTCTGGGGCAACAACTGAGGAGTTTGTCGACACAATTGCCCGTGCTCTTCGTGGAGAGGTGATTATGGAGGCAGCACCTGTCAAGGTGGAGTCTCACCCACTGGAGGATTCCTTGGACGCCGATTTGACTCCCATAATTGAAATGTTTGAGTCGCTGGATGAGGACGGCGACGGGCAGGTGACGTTGGAAGAGTTTGCAAAAGGATTACGCCGCCTGGGGGTGTGTCCGAAGAAGTATGGATTCCGAGGACTCGAGGCTGACAAGGCAAGTGAGCTTGTGCGTCCCTGAAGCTCCTGGCCTCTTCTGTGTGCGCTTTCGTGCTCCCAGCATCGTGTCCTCTGTATCGGCGTTGACTGATACTTGTTGATCTGTCTGTCACGAGTGTCTTTCCAATTGCCTCCAAGGC

>[organism=Euglena gracilis][Mevalonate kinase]mRNA
GTGTCTATTTTTTTTCGGCCTCGCGCCCGGCCCCCCAAATGGTGCGGGCCAGCGCCCCGGGGAACGTCTTCCTCTTCGGGGAGCACGCGGTGGTGTACGGCACGCCCGCCGTCATCGCCGCCACCAGCATGCGGACGCACGTCGACCTCGAGGGCCGGCCGGACGACCGGGTGGAGATCGACTCGGAGGCGTACGGGCGCTTCGAGTGCAGCATCGCCGAGCTGTGCGCTCGGCAGTTCCGGACGGCGGCGGACTACACCTGCCCGTTGGACCTTGTCCGGGATCTAATTAAGACCTTTTTGGAGCAGCACTTGCCGGCCCTTGGCTTCCGGGCCCGCATCGTCTCCGACATCCCCAGGCAGTCTGGTGGCATGAGCAGCTCCACCGCCGTGCTGGCCGCCCTGCTCCAAGCCCTCAACCTCCACTACGGCGCCGGCCTGCAGGCCAGTGGCTTCTTCGACTGGCTGTATCCGTTCCAGGTCAAGATCCACGGCGGCAGCGCGTCCGGCGCGGAAATCGTGTCTAGCGCCCTCGGCGGCTACAACCAGGTCTGCATCCAGCGGGCGTCGGGGACTGCCCGGCTGGAGAGCGAGCACCTCGCGGACCACCACCTGCACCTCGTCATCGGCAACACCAACGTGGAGGCCGCCACGAAGTACACTGTGCCATACGTGCGGGAGGGCTGGGAGCGCGCCCCGGGGGACTACGAGGCAGTGTTCCAGCAGATCGCCAGTGTGACAGAACAGGGGCGAGCTGCCTTGGTCGCAGGCCAGGCGGAGGAGGTGGGCAAGCTGATGGACCTCAACCACGAGATCTTGGCACGGGACCTCGGCGTTTCCCACCCGAAGCTGAACCGGCTGGTGGACGCCGCCCGCCGGGCCGGGGCCCTGGGGGCCAAGATGTCGGGCGGCGGCAAGGGGGGCATCATGGTGGCTTTGGTCACGGCAGACACCAAGGAGAAGGTTGCCGCGGCCATCACAGAGGCTGGAGGGCAGCCCTTCATTGTACAGGTGGGCGTTCCCGGTGTGGATGGATCGGCAGCAAGCGAAGACTTGGGTGGCAGACCTCTGTGAAGTCCCACCCGTCTTTGATGCTGCCAACTTTGCTGCATCCGCCCAATTCAGGGTCACAGCCCCCTGTCCAGCGTTTCCACATTATTTTTATTGCCATTATTCTTGCCT
