# Supplementary material for: A Global Analysis of Enzyme Compartmentalization to Glycosomes
Source: Pathogens. 2020 Apr 12;9(4):281. doi: 10.3390/pathogens9040281 (PMC7237986; doi:10.3390/pathogens9040281)
Supplement: Supplementary file 1 [file pathogens-09-00281-s001.zip › File_S2/Eutreptiella_gymnastica_mRNAs.txt]

>[organism=Eutreptiella gymnastica] [Acetylornithine deacetylase]mRNA
TTTTCGCTTCCCGTGTTGCAAACATGGCCGTGCCGTCCCCGGACGGCCTGAAGGCGTTCTACGCCGCCGTCGATGCGCATCAGGACGAGTTTGTAGAGGGCCTGCGGGAGGCCGTGGCGATCGCGTCCGTGTCGTCCGATCCCAACCGCCGGCCGGAAGTGGTCCGCATGGCCAGCTTCTGCGTCGCTAAGCTCCGTGCGGTGGGCGTGGACGCGCGGCTGCTGGAGAACCCCCACCCGCCTGAGGCAGGGCTGGCCTTCGCCCCGCTCGTCCTCGGGGAGTACAAGGCCCCAGGGGCAACGCGGACGGTGTGCGTCTACTGCCACTACGACGTGCAGCCTGCCAAGCAGGAGGATGGGTGGGACACGGACCCGTGGGTCCTGACCGAGGACGCCCAGGGGCGGCTGTTCGGGCGCGGTTCCACCGACGATAAAGGCCCCATCCTGTGCTGGGTCTACGCCCTCCAGACGATGCGGCAGCTCAGCCTGGACGTCCCAGTCAACGTGAAGTTCATCCTGGAGGGGCAGGAGGAGTCTGGCAGTGAGGGGTTCGGCGAGGCAGTGCGGGCCCAGCGGGACAGCTTCTTTGCCGACGTGGACTACATCTGCATCACGGACAACTACTGGCTCGGTAGGAACAAGCCCTGCCTGACGTACGGCCTGCGGGGCATCTCCTACTTCCAGCTCACCATCGAAGGCCCCTCACGGGACCTGCACAGCGGGATCTACGGAGGCACGGTGCACGAGCCGTTGGCTGACCTGATTGCGCTGATGGGTGGGCTGGTGGACGGCCGGGGCAAGATCCTCATCCCTGGCATCTGCGACACAGTACTTCCCCTGACTGACGCTGAGGCCAAGACCTACAGTGGCATCGACTTCGACCCGGCAGCATACGCCGGGGACGTGGGCCTCGAGAAGCTCATTCACTCCTCCAAAGAGGACACACTGATGGCCCGCTGGCGGTACCCGGCGCTGTCGCTGCACGGCATCGAGGGGGCCTTTGACGGGCCAGGGGAGAAGACGGTCATCCCCCGCAAGGTCATTGGGAAGTTCTCCATCCGCACCGTTCCTGACATGGACCCCGCGGATGTCCAGGCGAAAGTTCGATCGCACCTGGAGGCGGAGCTTGCTGCCCGGGGCAGCCCAAATCGCATGTCCCTGGCTGGAAACGGCGACAGATCGTGGGTGGGGGACATCAACTCCCCCAATTTTGTGGCAGGACGGAACGCGATTAAGCGGGTCTACGGGACAGAGCCAGACCTCACCAGGGAAGGGGGGTCTATCCCCATCGTTACCACCCTTGAGGAGGAGACGGGCAAGGACTGCCTGCTCATCCCGCTGGGGGCGTGCGACGACGGGGCCCACTCCCAGAATGAGAAGATGGACCGTAAGTGCTATATCCAAGGGATCAAGGTGGTGGCAACCTACCTCTTCGAGTTGGCAGCGCTGGGCTGCTAGAGTGGCCTGGCCACCCTTCCATACAGTATTTGGATTGAATTTTCCCCCGGTTCCACTTGCTCCACGCTCGAGAACCCTCAATGCAAGGATTTGTTTATCTATTTTGAATACCTTGATGACATTGCCTCGTCG

>[organism=Eutreptiella gymnastica] [Enoyl-CoA hydratase/Enoyl-CoA isomerase/3- hydroxyacyl-CoA dehydrogenase]mRNA
ATTTATTATGCAACGAGCTGGGCGTTCCCTTTTGCATAGATTGCAAACACATGGATATGGAAGGGCATCCTGTTGGAATGGGGCATTACGTACATTCAAGGTGCCAGCTTTAGTGCAACCGGAGGCAAAAGATTTTGGGGTCTTCAAGGTGTACATGGATGGCAAGATGATGGCCTGGTTAGTTATGGATAGACCTGGGAAATCAGAAAATGCTATCGGCCTTGACTTTCAAGATAGCATAGAAAAGGCAACCGCATACATTGAAGAAGAGTATCAAAAGGGCAATTGCAAAGTATGTATCTTGACTAGTGCGAAGAAGCGCTTTTGTGTCGGAGCAGATATTACAGAATTCTACCAAACCACTAACAAATCTGAATTAGCAGGACGACTTGTTGCAGGGAAAGCGGCCATGAAAAAGTTGACAGCCCTTCCCATCCCAACCGTTGCAGCCATCAATGGGGATGCACTAGGTGGAGGCCTAGAAATCGCTCTTGCTTGTGACTACCGTGTGGCAGCAACCTCCTCAAAACACAATTTGGGCTTACCTGAGGTCATGCTGGGGGTCATACCTGGCTTGGGGGGCACTGTCCGCACCCCGAAACTCATTGGCATTCAGAATGCTTTGACCTACGTCCTGCAGGGCAAGAACATGAAGACGTCCAAAGCCAAGTCCATCGGCCTCGTGGACGCCCTTGTCGAGGACGAGGACCGATACCCTGGGGAAAACCGATTCCTTGGGGGGGTGCGCACGTATGCGGGCACTGTCATGGACAAGAAGAGGCCCGAGCTTGGCAAAAAGGTTGGCTGGGCGGACTGGTTCCTGGGTTGCACTCCGCCCGGCCGGTTCATTGTGACGCAGCAGACTCTGAAGACGCTGGACAAGGCCACCAAAGGCCGGTACCCCGCCCCGTACCGGGCCTTCGAGTCGGTGATGAACGCCGCCAAAACCTCTGACCTGGACTCGGCCATGGAGGTGGAGTCCAATGGCTTCATGGACATGTGCGTCACGGCCCAGTCGAAGGCGATGATGTCCCTGTTCTTCCTCCAGGAGCGGTGCAAGAAAATGGAGACCCAGGCCGCCCACTTTGCGGCGGAGGACGCCGTCAAGACCAACACTGTCGGCGTCCTTGGGGCCGGGGTCATGGGGTCCGGCATCGCCCACTGGGCTGCCAAGAACAAGCTGCGCACCGTCATGAAGGACATCTCAGAGGAGGCGGTGGCCAAGGGCATGGCCTTCATCCAGGGTGAGTTCGACGGGCAGCTGAAGAAGAAGCGGCTTGACAAGGAGGCGCACAGGGCGGCCCTGGACCGCGTCGTGGGGACCGTCTCGAACGATGAGCTCAAGGACTGTGCAGTCATCATCGAGGCGGCCGTGGAGATCATGGACATCAAGAAGAAAATGGTGCAGGAGCTGGAGTCCTCCGGTGTCCTGAACGGCAACTCCATCTTTGCCACCAACACCTCCGCCCTGAGCATCACAGAGCTGGCGAGTGTGTCCAAGCACCCTGAGAACATTGTGGGGATGCACTTCTTCAACCCTGTCGGGAAAATGCCGCTGGTGGAGGTGATCGTGGGGGCCAAGACCTCCCGCAAGGCCGCCGCGACCGTCTACAAGTTGGCCCTCGACATGGGCAAGTTCCCGGTGGTCGTCAAGGATGCCCCTGGGTTCCTGGTGAACCGCGTGCTGGGGATCTACATGTCTGAGGCGGGGCAGATGCTGATCCAGGGCTGCGACCCGGTGAAAGTGGACAAGATGGTGGTGGAGTTCGGCATGCCCATGGGGCCCTTCCGCCTGCTGGACGAGGTGGGCATCGACGTGGGGGCCAAAGTGGGCCCGACGCTGCACGATGGCCTAGGGAAACGGTTCATCCTCAACCCGAAGCTGGACGAGCTGGTGGCGTCCGGGGACCTGGGAAAGAAGACGGGCCGCGGGTTCTACAAATATGGGGACAAGGGCAAGCAAGGGGAGCTGCAGGCTGAACGGCTCAAGAAGCTCGGCGTCCTGACGGGGGATGAAAAGTTCGCGTACGACGAGGTGGTGGACCGCTGCATCTTGTCGATGGTCAATGAGGCGGCGCTGATCTTGGAGGAGAAGGTGGCGGATTGTGCAGAGGACGTGGACCTGGGGATGGTCTTCGGGACGGGCTTCGCCCCCTTCCGTGGCGGGCTCCTGAGCTACGCGGATAACCGTGGCATTCCGGAGGTCGTGGCGGCCCTGAAGCGGCTGGAAGGCAAGTATGGGGACCGCTTCACGCCGGCGCCATTACTGCAAAAGATGGCGGCCGAGAAGACGATCTTCTTCCCCAGCCGGCCACTGGTCCGCCTCAGCGAGGACAAGCC

>[organism=Eutreptiella gymnastica] [Acetyl-CoA carboxylase]mRNA
ACAACTGCAGCAGATATATAAACTATGGGCTGCCACAGCCCAGCCAGACTGTTGTGTGCAGAACATGGTGGTTTGCAGAGCCGACGCACTGCTGCAACTCCGCCATTAAGTCTGGAAGGGCGCATACACAGTGACAGCTACGGGTCAAAGGATAAAATGAACCTTGGGAGCAAGGGCCGGGCTGCATACGGTGGACAGGCAAGGCGTCCCAGGCTCACTTGAAATCTGCAAGCACCTTGGTGATCTCCGACTTGTCCCCCCCGTTGGCCAGGTACTGTCTAAGTACCTCAACCATCACCGACCCGCCCTGTGGGCCGGAGGCAAAGAGATTGCCCAGCTCTGCGATCTTGAACTCCTGCTCGACGGCCCAGATCTTCTTTTCCACGGCTGCAGCGTTGTCCTCACACCATTGCACGAACGATGCATCATCCTTGATCCCCCCGCACCAATGGGCAATGACACCCTTGCGGTACTGAATAGTGCTGCCAGGATCAACCTTGGCAAGGGACTTCTGCATTTGCAGCTCGTGAAGCCGGCGGCGCAACCGCTGGAAGAAGAAGCGTCGAGCACTCCTCCACTGGACAATACCCTGAATGGCTCCTTTTGCGAGCATGCGGCCCGGTGTGTCATGGAGACTGGCCAATTGCACAGCCATACTCTTGTAAATCGGGCTAAGGACTTCCTGGCGGGCTTTCAGCTGCTTGGTCAGCTCCGCCTTCTGCTCAGGCGCGCAGGCCTTGAGCTGTGCCACCAATGACTTACACACATCATCGATACGGTGCATGGTCTGCACGATCTCCCCATCTCTGTACTTCACTTCAACCAAACCGGAGGGCTCCAACACCCCAGCATGGCTGGTCTCATCGGCGTACATCTCAATACACTCAGGGTTGATATTGTAGTCCACCACCACCCATGCGCCACCCCGCAGGTCTCCAAACGGGGGCAGGTACACGAAGATGGGCTGGCTGTACACACGGAGATTGTCGACGATGCTTGCCCCGAACTTCAGGACCTCGTCGAACATATCCTTTTGACCACCTGAAAAGCCGCGCCAATTGGCAAGAATGAAACAGGGCAGACCCTCTTTGTCGAAATCCTGGATGCAGTCAGCTGTTTTCCGGGCCGAGTCCGGGAACCAGACGTTGCCCGCCTGAGAGCGGACCGTGGCAATGGAGGCGGCGTCGGCTGGGTCCGCTGGAAGAATTTTCTCCTGGGTACGCGTTTCGACGGCGATGACTCCGACAGGCAACCCCCCCAATTTCGCGCGCCCTGCAACGACGGTCGTTGCCCACTTGCTGAGGCTCTCATGCCATGAATTCTCATCAAAAAGTCCACGATGGAACTGCCCGTCCACGGTGGTGCCAGTGATAAGGAGCCGTGGGTCTGTAATCTGGCCCTCCTGGGGCATGTACTCAATGTCTCGGTCCCATGGATCCAGAACCGTCTGAAAGTGAGGCTGCTGGCAGGGAACCCAATCCTTGGGGCCCACAGGGAACCGATCAGGCGTCATGTCCAACCACTTCAGGATGCAAACAATACCCTTGTAGTCGTTGGTGACCTCCCAATGAGTGACCCCGTTGGGGGACATGACTGGGGTGCCCCCAAGTTGGTTGTTCGATGTGTAGACCTCCTTGCCCAGAAGGGTGTTCAACGCAGCTGCACCTGTAAGGAGCATAGGGCAGCCGACGACCTGCACAACACGCCGACTGAGACGATTGAGGTAGGCCCCAATCCCAACGGATCGCCCAGAGCAGAGTGAGAGGGTCGGGATGGCATCATAACTGGCAGACATTTGCCCAGCAATCAGCCCAGATCCAGACAAGTTCTCCACACCCAGTCCTTCTTGAATGCCAATGACGTCTTTGATGCGGTAGTGTGTAACCCCGGTGTAAGGACATTTGGCAGGGACCGCATTGATGGAGTGTTGGCCTGAGAGGCGCTGGTAATCAGCCTCGTCGAGGTACAGATATTCGAATCCTTTCTCGGGTTTTGTGGGATCCATGAACATGACCTTGTAGACATCCTTCACCTCCTGTGCCATCCCAATCCTCGCACCACTGTTGCAGGCCAAATATATCAGAGGGAGCCCCTTGTTCTTGGCCAACATGCAAGCAGCATTGAACACCTTATCCTCTTCGATTGCGAAGCTCCCGGACTCGAAGGTAATATCGTTGGCAACGACCACCACCTTCTTGGGACTCACCGCCTTGGTCTTGGGATTGTACCGCGTTGGTAGGTACAAATCATACTCCCAGCAGACCATACCTGCCTGGACAACGTCCGCCGAAGCTGCCTGCTGAACAAGGGTCCCATTGGAGTCAAGGATCAGTTGCTGGGCCCTGACCACCTGTTCCGGACGAGCGGCTGCCAGATCAGGCACGTCATTCCGAGCATCGATGACGGTCTTCCAGAGCGATTTCACTGCCACCTCGAAGGTCTCCGTCCAATCATAGACATAGGTAGTGCCCAGCCGCTGGGCTGCTAGTCGCTTCCGGTCCACAGTAGACAGCAGGGGATGGGGCACCACTGGCCTGACAGGGCCTTGGCCTTTCGCAGGAACCAGCACGGGTTTGTAGCTGCGGGTCTCCTCATAGTACGTCTGGACATGGGGGATCTGGCCCAAGGGATTGTGGATGAACATGCGAACCCGCTTGCGGTCTGGCGTGGTCCATGTGAGCTCGATGTGGGTGAGGCTCAGCTCATGGAAACGGGACAAATAGCGCTGCATGCAGGCATTGACGAAATTCTCCACTGCTTCCACAGTAACCAATTGCTCAATGAAACTGATGAAGAGGTGGTTAGACATAGCTTTGTACCTTTTATCAGCCATCGCTACCTCCAAGATCTGAATAGCCTCTGCAATGAGCTCTTCTCCTTGGTTGATGTCAAAGCCCGCATTTGTGTCTGTGGGGACCTGGAGCATTCGTAGGAAGAAGCACTTGTCTTGGTCCCTCTCAGGGATGGGCGGCTGCCGGATGCCCGGTTTCTCCTTTCCAAAGTACACACGGACACCGCGGCCACGCAGGGGGTAAGCCTCAAGGGTGTAATTACTAAGGCAGGAGAGTTCCATGAACCAAGCGAGAGTTGGTGCCACATCGCGGAACACAGGGTCTTCCTTGAACTGACACACACGACGGAAAGTGTAGAAGTTGCGTGTGCCAGAGCGGAACGTGAGGCGCTGGCAACCGGTCTTTGTGCTCAACACCTCCGCATTGTTCGTCATCAACTCTTCCAAGCGGGGGTCCAGCTTGCCACCTTCTAACTCGGTAAGCATGATCTCGACGACGGAGGGGCTGCTGGTCAGGTCCTTGTCAGTCGACATGTAATTCAGAATGTCCGTTGCAAAGCTGGCCAGGACGTCATCGACGTTGCGGTAGATGAACATAAGGCCCCACTCCGTGTTTGCGAGTGCCATGCCGGTCGACCCATCGTCTCCGGCACCCATGTCAGACATGTTCCCAGTGCCGCTCCCGGGCATACCCATACTCTGGGACAAATGGGATGAGTGGTGGATCCTGTGTGACCACCGGGCCCGCGAGGTAGTATTGTTCTCATCAATCTCGATCGTGTTGAGGTCAAAGGTGTTGTAATTTCGCCGCACAAGCAGCTCGATGATACGCTTACGCACAGCCGTTTCTTCCTCTTCCTTCAGCAGCGCAATGATCATTCGCATAGTGTACTTGCCCATGTACAAGATCTTCCGGATTGCAGTACCATCAACAATCAAGGTCTTCAGCTGGGCCTTCATTTCATCGAAGCCTGCGAGGTTCATGTATCGCAGCACTTGACGAGACTGCAGGACCACACGATTGTTGCGGAGGTTCTGGAGCTTCGAAATCTTCTCCAGAGTATCCTTCAAGTCTTGGGACAGCTTCAGGTTTGTGACCATGGAGATGATGTGGCGCACCACGGTGACCTTGTCGTTGCTTCTATGTGCACACATGATGGCAGCCACTTTTGGAAGGTCTCCGGCATGGTCCTTGCAGAGCCCCAGGACTGCAATATCCTCTGGCACGGTATCAAAAGGGTACTCCACCTGCCAGAAGAGCTCCAAGAAGTGCTTGAGGAGAAACACAAGGCGGTCCTTGGGGCTGTTGTCAGCATCAGTGGGCATATCTACGATATATGGGGACAGGATGGGCAGCAAATTTAACGCCTTTGCGGCATCCTGGAGCACGTCAAGAGCAGCGCTGATCTCGCACTCTACAACGTCGGCTGGGTACTGGTATCCGTCGCAGATGTTCCTCAAGGCCTTGACGGCATTTTGCACAGCAAGAGCCATATCGGCCTTGGCACTGGTCACATCCGACTTGCTGCTGGTGGGGCTTTCAGGACCAAGGGAGTCATACGAAGGCACATGCTTGAACTCTGGCCACGGTTCAGTGAACTCGTCGGGGGTTGCAATCTGACTGGCGTCCAACGGGGTCATCTGTGCAAGGACCTTCCCTGCCGCCACTGCTGTGCCAGCCACACCTTTGATGCTGACTGTACCCGATATATTGGTTTTGAGCTGCAAGATCATCTTCATCACTTCAATTTCTGCATATGCATGACCGGATTCAATGAAATCCCCATCATTAACGAGGTATCGGACTAGCTTCCCGGGCACTGTTGTGCGCAGGCTGCATGGGTCGTCATCGTTGGAAAGCTGGGCTGTCTTGCCGTTCACTACCACACGCAAGCCATTGGGGTCATTCTGGGCGGAAGTCACGTACGAATCCCCGCTCAAATAGACCAGTATCCCACGGTCGTTCAGGATGCGAGTTTCCACACGGATGTGGCTGCCGTTCAGCTCCAGGTCCCAACACGAGGAGCTGATCTTACAACCCTTAACAAGGTATTTGATGTTGTTCAGGATGAGCACCTCCTGGAAACACATATCCAGCAGGTCACTACGCGGGGCGTGCCCAGCCTGCAGAAACGCGAGATACTCCATATTGTTCTTCTCCAGGCGAGCGCTCATCTTGTGGATAGCCCCACAAATCACAGTAACCGTGGGGATCGGTTGGGAGAGCTGCTCGTTGGTGGCCAGCAAGCCATCGAGCCAAGCAGTACTGACGTCACAATTGGTGAACTCCGGGCGCTCCAGCAAATTCATGACATACTCGTAGGTGGTGCGGATTTCGCCCTTGATCCGCAGCTGGCTCAGGGCCATCACCATCCCCTTGCGGGCAATCTCACGGGAGGGTCCCGAGGAAAAGATGTGCCCAAACTGGGAGTCGGCAAACTCGTGAACGCCAGCCGGGGGGGCAACAGAGAAATAACCCCAGGTCGTCCGGGATGGCTTGAAGTCGATGGTGTGAATGCTGCCAGAGGTGGGGCGGAAACCCTCGTCGGGGTTCTCTGCGGTAACACGAACGGCAATGGTGTGACAAACGGCTTCCACTTGCTGACCATCTAGATTAAACCGGTCAACCCCTGTTGGGTCCACGCCATACAGCCGTCGTATGTCTGGCATTCGGTGCAGCGGGATCCCCATCCCTACCATGAGCATGCATGCAGGGATGTTAACCTCTGTGATCATCTCGGTTACTGGGTGCTCCACTTGCAACCGAGGGTTGAGTTCCAGGAAATAGTAGTTCCCGGTGGCCTTTTCGTACAAATACTCCACAGTCCCGACACCCTGGTAGCCCACTAGCCGAGCCAAACGGACGGCGGACTGCTCCATGTGCTGCAAAGCTCCATCCTTGACACTGAGCACGGGGCCTTCTTCAATGATTTTCTGGTGCCTCCTCTGCACAGAACAATCTCGAGTCTTCAGTGAGATGACCCCCCCTTCTTGGTCCCCAAGCAGCTGCACTTCCAAATGCCGGCAACCAGTGGCCAAAGTCATCAAGAAGATAGGGGATCCAGGAATCTCTGCACAGCACTGAATATACGCATCCTCGATCTGCTCCATCGATTTGACCATCCGGATTCCCTTGCCCCCACCACCTTCTGAGGCCTTGATCATCAAGGGGAATCCCACCTTCTCGGCCATTTGTTTGCAATCAGCCAAATCTTTTATACAACATCTCATGTAGGTTTCCTCGTCTACATCCACAACACCCTCTGGCAAGGTGATGCCACTTCCAGACCATTTGATGCACGGTACTCCAGCAGACTGAGCCACAACGGTGGAGCTAATCTTGTCGCCCAATGCCCGCATCGCCGATGCCGGTGGACCAAGGAACGTTATCCCTTCGATTTCGGCAAGAGCGTCAGGTATCAAAGGGTTCTCACTAGCATGACCCCAACCAACCCAAACTGCATCAACCTTGGTCCGTTTGGCTAGATCTAAAATCAGATCTACATTGGCATAGTTGTTCTTGTTCGACCCCACAGGAACCTCAACGCACTCATCAGCCATTTTGACATACTCCACGTTGGCTGCCAAATCCTCGGGACTAGCCATGGCTACAAACTTGATGGCACGACTGTCACCGAAATTTTCGTATGCCCACTGCTGGACCGAACGAATGCCTTTCGTCGCGGCCATCCCATTATTGGCAACGAGAATCTTCTTGATGACCCTTTTGCCGTCCATCTGGGCCACGAAATCACATACCGACTCGAATTTCGGCATCTTTCTACGAATCTCGA

>[organism=Eutreptiella gymnastica] [Fructose-1,6-bisphosphatase] mRNA
CACTTTCTGAGTGTCTATTTTTTTTCGACGACATGACTACGTACAGGACCCAAGCCCCCGAACCAACCCAGCAGGGGACCAAGTCATGGGTACTCATGGCCGGCGTTGCCGCCGTTGCTTTCGGTTCTGCCTGCGCCGTCCTGGCAGCAACTTCTGCACCCGCGCAGACCAGCCTGTACGCTAATGTCGCCCAGACCACGGCTACCCGTGCCGCTGTCTCTGCTCAGGTTGGTATCCAGCGACCTGCCTCCGCTGCCGTCCACTATGCGTCTGCGGCTCCTGCCGGTGAGTACGTGCCTCAGGTTGAGCAGGTTGAGTTCATGCAGACCGAGCAGAGCCAGTCCACCATCGCCGCACCCATGGGTGTTGGTGCTGCCCTGCTCCTTGTTGCCGGTGTTGTGTACAACTTCTTCAACAAGCCTCAGTACAAGCCTTTGGCTGTCCCAGCTCCTCTTCAGTCCGTTGTGGCCCAGGCCGCACGTAGTGTTCGCCTCAACACCCGCAGTGTTGACCAGCACACTACCCTCGCTTTGATGACCATGACTTCCTCCAAGGCTTCTAAGGGTTTCAAGAGCCCTGTTTTCTCTGAGCAGTGCGACCAGACCGGTATCACTCTGTCTCGCTACATGTTGGAGGTCGCCCGTGCCAACCCTGACATGGTTGAGTTGGAGTCCGTTTTCAGCTCCATCCAGACTGCTTGCAAAACCATCTCCAAGTTGGTGAAGCGTTCCGCCATTGATGGAATGACTGGCTACGCCGGCGGTGGAGGATCTATCAACGTTCAGGGTGAGGAGCAGAAGAAGTTGGACGTTATCACCAACGAGGTGCTCAAGAAGGCTTTGAAGTTCACCGGACGCATGGGTGTCATTGCCTCTGAGGAGGAGGATACTCCCGTGGCCATGGACAACAGCCTTGATGAAAGCTACGGCAAGGACGTCCTTGTCGAAGAGGGTGGTAAGTACGTTTCTGTCTTCGACCCTCTGGACGGTTCTTCCAACATCGATGCGGGTATCCCCGTTGGTACGATCTTCGGAATCTACGAGGAGGATGGTGACTGTGTTCTCCCTGATGACTACTTCGAGGGCGGCAACAATTTGGCCGACGCTATGAAGGACTGCCTGAAGTCCACCTTGAAGCCTGGAAATTCCCTCGTTTCTTCTGGATATTGCTTGTATTCTTCCGCCACCCACTTCGTGTTCACCCTTGGTGACGGTGTCCAGGGTTTCACCCTTGATGATTCCATCGGTGAGTTCATCTTGACCCACCCCAACATCACTGTTCCCCCTCGTGGTAAGATCTACTCCATCAACGAGGCCAACCGCCCCCAGTGGGATGGCCCTATGACGAAATGGATCGATGGCCTTGCTGCTGGCACCAACAAGAGTGGCGTGGCCTACAGCTCCCGGTACATCGGTTCCATGGTCGGTGACGTGCACCGCACCCTTCTGTACGGAGGTGTTTTCGCTTACCCTGGCGACAGTAAGAACCCCAACGGCAAGTTGCGTCTGTTGTACGAGGTTGCCCCTATGTCTTTCTTGATTGAGCAGGCTGGCGGTGCGGCCACCACTGGCATGGCCCGCTGCATGGACCTCCCCCCTAAGGATGTGCACCAGCGTGTCCCCTTGATCATGGGAGGAAAGGATGAAATTTCTGAGTTGGAGGAAATCTACAAGAATGAGGCTCCTGAGGAGTTGAAAGAGGCCCAGTTGGCACGCCTGACATATTGAGATTAACTGATCACCACCGTTTAACAGGTGTACACCTTTGTGCACAATGTCGGTGGGATGATTCTTTGCTACAAGTCATATATCACGTACCAAGGTGCCTCAAACGACGTTGGTCAATATATTTGATATATTTGATGATTTCATTTAATATTACGAGCTTGTGTAGCAGGCTGGAACAGATTGTAGCAGCGTATCGGCCTCTGTAAAAAGTTTCATGATTCAAAAAAAA

>[organism=Eutreptiella gymnastica] [Phosphoenolpyruvate carboxykinase [ATP]]mRNA
GTGGTCTCTGTCCCGTGGCAACTCCCACACACATGCCATATGTCTGAACACAAAACATGTCCAGAGTCCAATACTCCATATTGAAACTCCCGTGCGCCCTAACCCACTGATACCCTACCTGTGGTCTCTGTCCCGTGGCAACTCCCACACACATGCCATATGTCTGAACACAAAACATGTCCAGAGTCCAATACTCCATATTGAAACTCCCGTGCGCCCTAACCCACTGATACCCTACCTGTGGTCTCTGTCCCGTGGCAACTCCCACACACATGCCATATGTCTGAACACCCCTCTCAAGCAACAGCTTTGGGCAGACAACAATATTTGCACTGCTCCATAAAACAGGACATTCAGCCCAATACCCAGCATAATACGTGGGCATTCCAATATGGTCAGCAACGTGCCATCTTAGTACTTCCCTTGCAGCCCCTCCAATCCCACATTTCACCATTCCATCACCTTTGGTCAAAGTGGCAGTGGCTCTCGGTTCGGTGCAGCTTCTACCCTGATCTCCAAGCTTATGCAGAAAATGTTGCCCCAGATGCGGTTGCCGCCAGCTCCTCAAACTTGGCAGCCAACTGTTTCTTCGTTGCCACTCCACAAGGGTACCCAGCATGCAGGTCAGCAAATTTGGCAGCCGCCTCAGAGACAGACATGTTCGACTTTCCACCAGCAAAGATGAAACGGGCCCCTGCGGTGGAGACAACGTTGGGCCTCCATGACAGGCCGGGGTTGGTGGCCACTGCCCCGCCTGTGATGCCACGGGCGGGGACCGCCCCGCCAAGCTGCACTGGCAGTGACGTCGTGTGGTACGTAGCCGTGGGGGTGCTCTCAATCAGATCCGTGGCGTTCTTGGTTGTGGGGGGCTTCCCAGCCGGGAATTTGGCAGTGAGTCCATTCCATGCCCTGCTAATCCCGTTAGGGGTCCACAGGTGGTGATGCGCACCGTAGAGCTGAGCCCCGCTAGGTGCGGCCACGTCTCCAAAGGTGACGGTCAATTTGCCATCAGCACCAATGTACGAGTTGCAAGCCATGGTCAACGAGCCATGAGCATGGTAGCCAACAAGGCTTCCCATGCACAAAATTGCCTCTTGCAATGCCTTGGTGGAGCCACTGACAAACACATTCCGCCCAAGGAGATCATACAGAACAAAGTGCTTCGAGGTGATGCCAAGCAAATCCTTTGCAACCCCTCCAAACTCCTCAACGATTTTAGGGTCCATGAACTCATAGTCATGGATGTGGTACACAGAGAACTCGTTGGGAAAGCTAACGGGATCCACTTGTGGAGTTGGATTACTCATGTGCATTAGCATCAAAGCAGCTGCAGGGTCATGCGTAACGACACTGAACTTGATGTCATCACCGGAGTTGGACCCTAATGCACCGTCATGAAGAAAGAGACGACCTTCCGTGAGAGCGCTTGGAGCCGCAAGTCGGTGCATCACCTCTTTGCTTAAAGACTCATTAACAATGTCGGAAGCTCCGTTGAATGCGGAGGCCGAGGTGTTGATTGACCCCACCGCGTCTTGCCACTGTGGCTCAGCATCTCCCCCCTTCGAGGAGACCAGCACCTGCAGATTAACGTCGTCAAATCCTTTGCCCGTCCCTTTCCATAGCAAAATGTCCGTGGCCGGGGTGGATCCCGAGGGGATGCAAAAACGTCGATTCTTCCCCGGAAGTTTCAGCCTTCTGTTTAGAGCTGTGCCTGCTTGCCGGTTCAATACACCGGAGTCACCACTGCCGTAGTGATACGGCCAGTAGCTTGTTTTTGTGCTCTTCAACAACGGAAGGAGGACCTTTACCAATTGTTCATGTGCAGGGAGGCCCTTCTCAAACCCCGTCTTAAAGAAGGTCCCAAGCACCATTTCCTGTAATTTTGTACCGGTTGCCTTGTACCACGAACCGCG

>[organism=Eutreptiella gymnastica] [Glycosomal malate dehydrogenase]mRNA
GACCTGTGTAACTAAGAAAAAGGTGGCAGTCTCGCAAAGTCTAGGCACCACATGCACGCTTGACTACCAATCATTAAAATGCTCAAACACCCACTGGGCCACCATCCGTCCATCAACCTGACGTGGTGACACGGTGTTGGGTGAACCTGCTGTGGGCTTGGTTCACCTAGTAGGCAACTTAGTAGGCAAGAGCAGGAAGAAACTACTACGAACTAGGCTTCGTCACCAGTCAGACGTATGGAACATCTGGTCTACGAAATGACGGTAAAATAATTGTGCCTGACACGTCAGCGACGAGGATGCTATTTGCTACCACGACTCAAGACCACACTAACAACGAACGCTAACCTTGGGTCGGTTGAAGTTATACCCGCGCACCTGTTTGTGTACTACCCGGCACACCAAGCATACAACCAGCCGCAACGGTCGCACGCAACTGGAAGTGCGCACGTTTCGGCATCGCACACTGGTCCCTGAGCAACGCGAAGCAGAAGAAATGACCTAGACCGAACCGTAATAAATCGTTGAACGAAGTACAACCGTGACAAACTTCAATTTAATAGCATACATCAGGTCCCTGTCACCGGCTTGGTTCCAGTGCACGGCAGCACAGCACAGCAGGTCACTAAAGACACTGCGAGACAAAGGTGTACTCGCAGCCATAGCGCCACTGTGGTCAGCACTAAAGGACCTAAAATACCAAACCTGGCGTTGTTCACGTTCAGGGACTCCTGGCAGTTCACTACCTCCAGTAACTCTCTCAAATTCAAAACTTCGTGTGCGCCCCCACTTATACAATATGCCTACATACCCCTCTCTGGCATGGTAAACCTTACCTTGCCGTTGTTGCCTGTGTGGCAGTATGGAAACGTGGTACACAACTGTAAACTCGGCAATTGGCCACACAAAGCAGCGCCACGCCTTTAAGCACCGGTGACGAACTTCACACCCTTGGTGATGGAGTCGTTCAGCTCGCCCAGAGCCGCGTCCAGCAACTCCTGTTCTTTCGCGGACAGAATGCCGTATGGCAAATGCTCCTCGATACCGTTTGGACCGAGGGCACAGGGAGTGGCGAAGTAGGGGCATCCCGCTACCACGGAGTTTTCACTGTAGCAGCACTCCACGATACCCTTCTCGCCACTCATAGCCTTCATCAACGAAATGGCAAACTGAGCACCGGCGTATGCCATGGACAGGGTAGCAGAACCCGCGCCCGCCTTAGCTTGGACCACCTCGTCTCCACCGAACATGATGCGGTGCGTCAGGGCGTCACGGTCTTCGTCACTGAAAGTGAACCCCGTTTGAGAGAGCAGAGGAATGATGGTCTTCCCGGCATGACCGCCAATCACGTTGACGTGGACGTCCTTGGGTGCCTTACCCTGGTTCGCGCCGACGAAAGTCTTAGCGCGGGTGACATCCAAAGTGGTAACACCCATAACTCTCTTGGGGTCGTAGCAACCCTTAGCTTTCAGAACCTCAGCGGCGACGGGAACAGTGGAGTTCACGGGGTTAGAAATGATGCAAATCATCGCCTTAGGGCACGCCGTCGCACAGGCCTCAATAAGAGTCTTGACGATACCGGCATTGATGTTGAACAAGTCGTCACGGGTCATACCAGGCTTGCGGGGGACACCGGCAGGGATGACAACCACGTCGCAGTCCTTCAAAGCGTCCAACAGTTTGTCACCACCATCCTCAGTCTTGGTGAACCCCGTGCATGTGCTGCTCGTGCAAATGTGGCTCAAGTCAACCGCGACACCGGGAGTGAAAGGTGCTACGTCGTACAGCCGCAGGTCACCAACAAGGTCACAGCACTTCAGAAGTAGGGACAAAGGCTGCCCAATCCCTCCGGCAGCACCGCAAACAGCAACCTTGTAAGACATCGTTGAAACTGGTGAAATGCGAAAAAAAATAGTCTAATTACTGTTGATTTTGATTTTCATCTTGGCTATTT

>[organism=Eutreptiella gymnastica] [UDP-glucose pyrophosphorylase]mRNA
TTTTTTTTTCGAAGATCCAAAGCATGGCTGCCATCAGTGAGGACGTGAAGCAGTACATTCTCAAGGAGGACATGGCTGGCCTCTTCAATGAGATGGCTGCTGCTGCCATAGCCGCCCAACCCGCGGATTTGCCCGCCTACCTGATCGATTTCCTCAAGCAGAAGAGCGGACCCGCGGCCAGCAGCTTGTTCCGCCAAAAGATGGTGAAGGAGGGCCTCAGTGGCGCCTTCATCACCGCCTTCCTTCAATGCTACGCCGACCTCGTGGAGGGCAAGACAGGGATGATTGCTGAGTCCTCCATTACACCGGTCGCCAGCCTCCCCTCGTTGGACAGCCTTCCGAGTGATGTGGACAGCGGCTTGCTTGGCCAGACTGTCGTTTTGAAGCTGAATGGTGGACTGGGAACCAGTATGGGTCTAGAGAAGGCCAAATCCCTTCTGACAGTCAAAGGGGAGGACACGTTCCTCGACTTCATCGCCAAGCAGATCCTGCACCTCCGGAAGGTGTTTAATGCCCCTCTGAAGTTCATGCTGATGAACAGCTTCAGTACCTCCGATGACACCAAGGCCTTCCTCACCAAGTACCCAGAGCTGCTGCGTGACCCAGAGCTGGAGCTCCTGCAGCACAAGGCTCCCAAGGTGAGGGTGGATAACCTTGAGCCAGCGGAGTGGGCGAAGAATCCGGCTCAGGAGTGGTGCCCCCCTGGACACGGAGATTTGTACGCCGCCTTCATTGGGTCCGGCAAGCTGGATGCCCTCTTGAAGCAGGGCTTCAAGTACTGCTTCATCTCCAACTCAGACAACTTGGGGGCCACCCTCGACATGAAGATTCTTACCTTCTTCGCCAAGAGCGGTGCGCCCATGATGATGGAGGTGTGCGAGCGCACGGAGTCCGACAAGAAAGGGGGCCACTTGGCTCAGGACAAGGACGGCAACCTCCTGCTGCGGGAGTCGGCGCAGTGCGAGAAGGCGGATGAGCCCGCCTTCCAGGACATCACGAAGCACAAGTACTTCAACACTAACAACCTGTGGCTGAACCTGCCGCTGCTGAAGGCCGCCATCGACCGGAACGGAGGCCTGATCCCCCTGCCCATGATCCGCAATTCCAAGACCGTGGACCCCAGAGATGCCTCCTCCACCCCTGTGTACCAACTGGAGACTGCCATGGGTGCCGCCATTGCCTCCCTTCCAGGCTCCACAGCTCTGATTGTCCCCAGGTCTCGGTTTGCCCCCGTGAAGACCTGTGGCGATCTCTTCTGCCTCCGCTCCGACGCCTACGTCGTGACCGAGGATTTCCGGTTGGAGCTCGCTCCATCCCGCAACGGGGTCGGGCCTGTGGTGGACCTGGACTCCAAGCTGTACAAACTAGTCGACAAGATGGAGGCGTTGATCCCCAACGGCGTGCCCAGTATGGTCGGTTGCGACCGCCTCACAGTGAAAGGCCCTGTGGCCTTCGGTCCGGGTACTGTCCTCAAGGGGGCTGTCACAATCAAGAATGGTGGGGATGCAAGGCTGCAAGTCGACGGGAGCGTCGCTGACAAGACCATCGAGCAGTAAGTGAATCGGCCCGTCCCGAGGCCACTGTATGTATCGCCTGGTTGGGTCCATGGGGCTAGGAGTAGACCAAGAGCCAGGTCGCTGAGCTGCTACATGACCTGATAAGGCTGGCTCCTTTAGGGTCCCCGCAGTCTGAATGGGGCCGCCAGGCCCGCCTCTTGCGCTATAAATCCCCTCCCCATGCCCGACATCAGCAAAATTGTCCGCCGCAACGCAGGCCATTCCCGCAACCACCCACCCTCCCATCGTGTCCGCATGCTCCTGTCAGGGGGTCGTGCACGTGCGCCGCTAGGCCAGCGCTCCGCTGGGCCCCCTTGGCCCTGGGGGCGTCCCTGCAGCGTGCGCACCCCCTTGGCAGGCCCTGTACTGTATGTGTATGTCCGCTCTGCAACTGTGGCCTTGGGGTCGGGGGCTGCGGCTGAGCCCCGCCGGGCCTCGTCGGACCCCATCGAATCGGGGTGGTGTAGTGGAAGGGGTGCAGGGAGGGGACCCGGGGAGGTAGGGTGAGTAGGTAGGCCGG

>[organism=Eutreptiella gymnastica] [Trypanothione/tryparedoxin dependent peroxidase 2 ]mRNA
CTCAAGCCCTAAGAAAAAGGCATAGAAAGATGTGCGAATTGCGATATATAATGTGAAGACGTTCGATTAAAGAAACAGAGCCCTAGGTACCGTTCTGCGTGGCAACTAAAATACAACCAGCATGAATGGCTTTGTGAACACCAAAGCACACCGTGCTGGAACCAAAATGAACGCCATGAGCTCTAACCATGGTATGCTACAATCAACTTGCAACCTCGGACGCGAAAGCTAAACTTTGGTTTGGGGGAATTGGGAGCCCTAAAAAGGGGGGCACAAAGTGGGTGGCATCCCAATTCATCAAGGTGGATGGAATGAGATGGGTTCCGTAGAAAGAAAAAACGATGGAAGAGCAGAGAACATCGTCCATTGCCGTCTTACTTACTGATGTTTCCAGGCATGGAACTCCTTTGGAAGGGTTTCAACCATACCCATCATGTGCAGGGTAAGACCAATGCAACTTGGATGTTCTATGCTATGAATGAATGCAATGGTTTGGGTAGGGAATGGAATTGACATGGAATGATGGGAAGCTCGTGCCTAACCGTGAAGGAAGGGGTAGAAAGGCTTATAGATAGGGATGGAAGAGAAGCGCAGATGTGAATTTGAGGAATGTTGAGCATGTAAGGGATGCAAGGGCAAAGCTAAGGTAGAAGTTGGGGGTCGCATGGGGGCCAGGGGTTGCGAATGTAAGAAATGCCATCCCTCCGCTTCTATTGCATCTAATATCTCCGGCCATGGCCTCCATTAAAGGTTTGAACCAAAGCCATCATTTTGTAGGCAAGAGGTAAGCCGAGCATGGCTAACTTACAATGGCAAGGGTAACAGCTCAACTGGTCAGGCTGGTCCGTTGAAGATGGGGGTTTGTTAGCAATTAGCATTGCAAGCCTTGTTGGGCATTCACACTAGATAGCCAACTGCATTCCGTTGTATGGCTGCAAGGTAACTGTAGCACAAGCTGTTGCTTGGCAACTTGAAACCATTCCTGGTGCATGGAGAATGATTTCGAAGGCATGCTTCTAGCCCCAAAACTTGTGGCCGCACAACACTATGGCGCTCCGCACATCCTTTTCTTGGTGCCAAAGGAAAGATGTACTCATACAAGTCCATGGAAGTAAATTTGGTTGTCAACTACGGGGGTCAAAACAACTGCGCACTAAGCGACAAAATTATATGTAGAGCGGTGCACATGGAAAATAGCACATTACACCCACTGATCAACACAATTACGGGCCCACACATTCGAGGATGTGTGCCAACACTACAAGAAATGGGCATTGGGATGAATGAGCAATGAACAAGTTTTAGTTGCTCATAAATGCGATCCCACCGGGGCAAGACTTAAGGTACAACCGAAGCACCCTAGCAACCAAAATCCGTTACAAGCATGCATGCAACATTGCATGCCTGCATAACGTGACCATCATGACCATCATTCACCTGATTGATGGGCTCTGTTGAGGGAGAACACCTTCATTTCGAAGTCGTTTCGCTATTTACAGCGTTGGAGCTTAAAGCAAGGATTGGATTTTAGCCTCCACCTCAGCCCAATTATCCCCGGCTCCGAACCTTGCAACTGGAATGCCATCCTTGTCAACGATGAACTTAGCCCCAAAGTTCCATGGGACCGGACCTCCGAAAGACTTCTTCAAGTAAGTGTAAACCTCTGATTCACCAGCACCATTCACATCAATCTTGGAAAACAAGGGGTACTTGGCACCGTACTTCCCTGTTGCGAACTGCTTGATCTCGGCGTTGCTACCAGGTTCCTGACCAAGGAACTGGTTGCAGGGGAAGGCAAGGATGGTGAAACCCTTGCGATTGTACGTGTCGTACAGGCGACTCATCGCCTTGTACGAACTATCTGTTAGGCCTCACTTAGAAGCCACGTTGATGACAAGGGCAACCTTGCCCTTCGCATAATCACCAAGGGGTTTGGTAACCCCATCAATGTTTGGGACTGCAATTTCATGCAGAGAATTGTACGACGATGACTTCGAGAAAGGGTTTGGGAACAAATTCATTCTCGTTAGCTGTCGGCTAGCTTCGGCACTTGCCACGTCTCCTGGCTGCTGGGGAGTAACGCCACGGAACATCGTGCCTTGGGCAGCTTGGAAGGGAGATTGCACTGCCGTCGTAACGGGGGACTGAGTCCATAGCCAGCTGGGGGTACTCTCAGCGATCCATAGGGCAACCACTCCAATCGTTATTAGGAAGGCACCTAGCAGGTATTGGCGGGACTGCGTCCCTCCAGTCGGTTCCATTTTCGARRRAAWGTTCGCCCTGCGCGCGCCCTGCGCTTGATCTTCGGGATGTGTTCTGGGCAACTGGCCCCCTTGGG

>[organism=Eutreptiella gymnastica] [Glycerol kinase]mRNA
CACGGCTCTTGTCTCCTAGAAGTAAGATGGCATTGATTGGAGCTCTTGACCAAGGCACAACATCGACACGTTTCCTCATTTATGATGAGAAGCTAAACATCCTAGCGTCACATCAAATGGAGCATGCTCAAATCACCCCACAAGCCGGTTGGCTAGAGCATGACCCTCAGGAACTTGTGGCCAATTCCGTAGCATGCATCGAGGGGGCAGTGAATTCTCTAGGGAAAAGAAAGGATGACATCAAAGCGATTGGCATCACCAATCAGCGGGAGACAACAATTCTATGGGACAAGCACACAGGTGCACCGTTGTACAATGCAATTGTCTGGAGTGATGGCCGTACGGGTGATATAGTGGAATCATTCACAGCAAAGCTGGGCTCTAAAGATGCCCTTCGCCAATTGTGCGGCCTTCCTCTTAGCACATATTTTGGTGCCATCAAAGTTAGGTGGCTGATTGATAATGTCCCTGACGTGAAAGAGGCTATTCAGGATGGTCGTTGTATGTTTGGTACGGTGGATTCATGGCTACTGTATAACCTTACAGGGAGGACAGTGCATGCCACCGACGTAACAAATGCAAGCCGTACCATGATGATGAACATCAACACATGCTACTGGGATAAAGAACTATGCGAGATTTTAGGGGTCACAGGAATCACGCTTCCCGAAATCCGCAGCAATAGTGAGATCTTTGGGGAAATGGCCAATGGGATTCTTCAAGGGGTGCCCATAGCAGGCATCATTGGTGACCAGCAGGCTGCCACCGTTGGGCAAGCATGTTTCAAAATAGGGCAAGCGAAGAACACATATGGCACAGGTTGCTTCCTACTTGTCAATACTGGAACAACTATAGTGCAATCCAAACATGGACTTCTCACAACCCCATGTTACAAAATAGGTAACCAAGCCACCGTATATGCTCTAGAAGGTGCTATTGCAAATGCAGGGAACACCGTGCAATGGCTTAGGGACAACCTTGGATTCTTCAAGGAGGCGCCAGAGATTGAGGCGCTCGCTGCTGATGCACAGGACACCGGCGGTGTCATATTTGTGCCAGCCCTTTCTGGTCTCTATGCTCCATATTGGAGGTCAGATGCCCGTGGAACTATACTGGGCTTGACCCAATTCAGTAACAAAGCTCATATATGTAGGGCTACATTGCAAGGTGTGTGCTATATGACTCGAGAAGTTCTGGAGGCCATGGTTTTGGATAGTGGCCATGCCTTGGCGAATCTAGCGGTTGACGGTGGGATGTCGCGTAACAATCTAATGATGCAAATGCAAGCGGACACTTTGGGAGTTCCTGTTGTCAGAGCTGCCAACCCTGAGAGTACCTCCATGGGATGCACGGTGATGGCGGGCTTAGCCGTTGGGATTTGGAAGGATACTGATGAAGTGGCTTCCACGGTTGCAGGTGGTGGTGCAGGCAAGTGGTGGGAGCCTTTGACTACTTGTGAAGAGAGAGATGCTGAATTTAGCATATGGAAGAAGGCCGTCATGAAAAGCTTCGCCAGTTGTTCACAATAACATTACAATAATCAGGACATTCAACATGCTCATACAAGCATTGCAAAGTATCACCATCCAAACATCATCATCATCATCATCATCACCATGGTTGTGGTGGTGGGAATCGAGTTGGCAGGTTGGGTGTTCACACAGGATGGATACAATAGAGCGCGGAACGGGACTTGATGAATCATTTTGGCCAAGCATCAACTGTGCAATATAAAATTGCAAAGGGCTCATCCCTTCGGTGCAGTCATCAAGTGTAGATGTATGCATAACAGGCGCACGAACCATGGATCATGGGCCATCTTCACAGACCATCTACCGGGTTGGTCATGCTCTTAGGTCGTCATGCCGCTACATCGCGGAGTGGAGTTGGGCGGGGCTACTTCACTATGTTGGCTCGGGCTTAGGAGGCCGCGTCTGGATTCGATCCATACTGCTATCCGGGTCCAACTTTCGACATTTGGTGCCTATGTCTTGGTGATGAAAAACGTGTATGCTTACAGATCGTGCGCTAGCATGCGTTGCCCATTCGCTCCCTGCGGCGGATTGCTTCGAAGCCCGTTCACTTGAAGCTTCGAAGCCCGTTCACTTGAAGCCCAAAACCTTTTTTCATTTATGTTGACTTCAAATCATCAACGAACAGATTTGGCCAGTGCAAGGATTAAGAGCCGGCTAAAACACTTCACCCTCGGCTCAGAGCAAGGCTCGTAACACTTTCTGGGCGCCTTTTTTTTCTGCTTCATGGCAACCATCAATAGGTCCCCTCACATACGTGTTTTGTATCGGCTGTGTTTGGTCATAAATGTGTCGGGAAAATTCAACGAAAGTCCACAAAGGACCGTGTAGACCATCCTCATGGAGCAAATCCGACGAAGGTGAGGTTGTGGGGGAGGTGGGGGGTCCTCCACAACCTTGGCCCCAGGACCCTGCCGGTGGGCCCCAGCCCTATGCTAGTCTAGAGATCCAAGGGGCCGGACCATTTCGGTTGGCCTCCGGGCC

>[organism=Eutreptiella gymnastica] [Alkyl-dihydroxyacetone phosphate synthase]mRNA
TTTTTTTCGACTTGTCTATATTTCACCATGGCACCGGCAGTAGGCAAGACCTGGGACATCGAGGACATCGATAAGCAGGTACCCAAGGATTTCAAGGGTTCTACTGAAGTTACGAGCTTCTTCCGCAAGCACAAACCCTTGACACCCGCCCACAAGAAGTTCTACAGCAAAATCACACGCCGGATCCCTGCAGACCGCGTGTATGCTGATGAACTCCGCACGTTTGCCTTCTCTGTTGATGCGAGTGTCTATCGTCTGATCCCTCAAATGATTGTTCGCGTTGAGAACACTAAGGAGGTGCAGGACTGCCTTGCGGTGGCACGCGAGTGCAACGTCCCAATCACTTTCCGTGCAGCCGGTACGAGTTTGTCCGGCCAAGCTCAGTCAGACTCTATCTTGGTCTTATTGCGGCATAGTTGGAAGAAGACCGAGATCAGTGACGATGCTTCCGTGGCTACTTTTGGCCCCGGTGTTATTGGAGCCCACGCCAACCGCTTCTTGGCCCCCTACGGCAAGAAGATTGGTCCCGATCCCTCCTCGATTAGCTCCTGCATGATGGGTGGTATTGCGTCCAACAATTCCTCTGGTATGTGCTGTGGTACCAAGCAAAACATTTACAACACTTTGCATTCCCTTCGCATCGTGTTTTGTGATGGGACCCTTTTGGATACCGCTGATCCGGTTAGCCGCGAGGCGTTCCGGAAGTCCCACCCCACGTTCTTGGAGGGTATCTCCGAACTTGCGAGGGACGTGTTGAGCGACAAAACGCTAACAGACCGCATCCGCCACAAGTACACTATGAAGAACACCACTGGCTATGCCTTGAACGCCCTTGTGGACTACACCGACCCAGTTGATATTGCTGCTCACTTGATGATTGGCTCTGAGGGAACTCTTGGTTTCCTGGACGAGATCCGTATCTTCACTTGTGTTGAGCACAAGGACAAAGCCTCTTGTCTTGTTCTCTTCCCTGATTTGTACACCGCGGGCTTGTGCACTGCTGCATTAAAGAAGGAGCCAGTCTATGCTGTGGAGATCATGGACAACATTTGTGTGCAGTCGGTTGCTGAAAAGCCCGGCATGCCAGCACTGGCTAAGACTTTGCGTGGTGACGAGTCTGCCCTTCTGGTTGAGACCCGTGGAGCCAATCCACAAGAGTTGCAAAAGCAGATTGATCGCTTGATTCAAGTGATCAAGGGTTTCAAGACCTTGAATGCCGTGGAGTTCTCCAAGGACCCTGTCCTATGTGGCCAATGGTGGGACATCCGCAAGGGGCTAATCCCCTCTGTGGCTGCCGTTCGTGAGCCTGGCTCCTCTGTCATTATTGAGGATTTCGTGTCCCCTGTCCACATGCTGGCCGATATGTGTGTGGAGATGCGCCGCATCTTTGTGAAACATGGCTGGAAGACAGAGGAGGTGTACATTCTGGGCCACGCCCTCGAGGGGAACATCCACATCATCTTTGCCCAGCCCAACCTGGGCAAGCCTGAGAACGCCCTTAAGTTCGATGAGTTGATGGTGGAGCTCTGCGACGCCATTGTCAACAAATTCGATGGGTCTCTGAAGGGTGAGCACGGGACTGGCCGGAACGTTGCACCTTTCGTTGAGCTGGAGTGGGGTAAGAAGGCTTTGGAGATCATGAAGCGCATCAAGACCCTGTATGACCCCCGCGGCTTGCTGAACCCTGGCGTCATTTTGAACGATAACGCCAAAGCCCACTGCGAGAACCTTAAGGGCATGCCTCTGACCTCAGAGGTGGTCGACAAATGCATGGAGTGTGGATTCTGTGAGTCTGTTTGTGCCTCTCTGGACGTGTCCCTCACACCGCGTCAGCGTATCACTGTGCAGCGTGAGATCTCTCGTCTGAGGGAGTCTGGCGAGAACGCCAAGCTGCTGAAGACCCTCGAGAATGAGTTCAATTACCTTGGCGAGGAGACTTGTGCTGCTTGCAGTTGGTGCGCAACTTCTTGCCCTGTTGGCATCAACACTGGTAAGCTGACCAAGAATCTCCGACGTGTGAAGTCCGAGCTCACCAAGCCCACTGGCGTGACCAGTTTGTTCAAGCCCAAGCCCACTTCTCTGTCGATGTTTGCTGCGAAGCGGTTTGGCCTGCTAGTAGGCTGCGCCAGCACCGCACTCACTGCTGCTTCTTGGGTACACTACTTCCTTGGCAGCAGAATAATGTACTTCTTGGCCCAGACCGCCCGCAAGATCCTGCCCATCCCGAACTGGCTGCCCACCATCCCCGCCCCTGCCCGCAGCATCCGACAGAAGCCCTCCACCGGAAAGCCGAAGGTGGTTGTCTATCACCCTTGTGGCTCCCGAATGATGGGCGGCAAGTCTAACGTTGACCCAACCAGGAATGATCTCACGGTTGTGACAGAGAACGTGCTGGAGAAGGCAGGATATGAGGCTGTGTACCCCAAGGGTTTGGATGGCATGTGCTGTGGACTGGCCTTCCACTCTAAGGGGTTCTTTGAGACCAACGATTGGAAGACCAACGAATCCATCGAGGCTATTTGGGAGGCAAGTGAAGGTGGCAAATGGCCCGTCCTCTGTGATGGTGCGTCATGTGTTGCTCATTTCAAAGAGGCCAAGGGACAAAAGGCAAAGGCTCTGAAGTTCTATGAGCCCTTTGAGTTCGCCAAGCTTTATGTCGTTGACAAGGTGGACATCACACCCACCACAGAGAAGGTTGCAGTGCACGTGACTTGCAGTGCCAACCATATGGGCTTGACTGGGACCATCAAGGAGGTCATGAAGACCCTTGCCCCAAACAACGTTTTCCCAGAGCATGTCTACTGCTGTGGTTGGGCAGGTGACCGTGGTTTCAACTACCCTGAGCTAAACAAGGCTTCCCTCAAGTACTTGAAGAAAGGTGTGGAGGGCTGCAGCAAGGGATACTCCAACAACCAGACATGCGAAGTCGGTTTGTCCTTCCACAGTGGCATCCCGTACCGGTCTGTGTTGCATCTGATTGATGATGTTGCGTCTGCCAAGCTGTAAGCCCAGTGCAACCAGAGTCCACAGTCCACGACGACATTTGGAACTGCTGAAGTCTTAGGTCAAATTTTTCAATGAGGATTGTAGGGGGGACCATCAGGGAACTGCCATTCACTGGGGTTGGGTAAGCATGCATTGGGGTTGGGGTTAAGATGAGGACACTCTTAATATATGGGACAGGTCCATCATCATATTTGAGCAGGTGCAGGCTGGGTTAGATTTTCATGCCTGAGAGGAGCCTTCCGAATTTCTGTGTGCAATTATCTGCCGGTGACCGGCTTTTTCACAATGTTAGCCCCAGAGCTCTGTGCCAGAATAGTATGCTGAACTCCTTGTGGCCGAAGCAGTCTAGGCTGCCACGACTGCGACCACCCCTAACAAACCATTTCTTGTTTACATGCCTACGACCATTATCTATCACAACTGATGTGCCATTAACCCTTGTCCTCTAGTAGGCTTTCTTCAGTATTCCCACCCTCCAAGGAACGGTTTTGCAATCCATTTACCCCCCCAGAGTGGCAACGGTCGGCAGTTCCCCCCAGCGTTTGCCAGCTGTCCAGAATAGGGTGCGGGCCCGTGTTCTGTATGGTGTATGACGTGACGTACAACACCTGGGTGAGCATAACTACCTACAGCCAGGACGTGCAGCACTTTCTCCCTGAACCTGAAGTCACTGCGAGCAGCATGATTGCTTTCTCCCCCGCCCCACAGAGAGCAAATGAGGGCACCGACCATTTCTTGCATTTCACCCCCCCCCTCCCCCCCAA

>[organism=Eutreptiella gymnastica] [Glycerol-3-phosphate dehydrogenase (NAD(+))]mRNA
CAACACCCAAGGCACTTTCCTTTAGCATTCCTTTCACCTTCCACTTCACTCCCATGCACGAAAGAGTTGAAGTTTTACAGCATCTTGAACACCAATACTCAGCAGTCAAAGCAGACCAGCAAAACAAAAGCCAACAAGCATGGTATGAGATTGGTACCTATATCCCTGGTGCAACAAAACATTCAGAAAACAGGTGAAGATAACAGGAAAGCTTGAATGTTCCTCAGAGTCATGTTCGGATCGCTGAAGCTCACAAATATTGAGGATCAAACCTAGCTCCTGCCTGGCATTCCTACATCAAGGTTCCAAGCTGTGCCATCCAAAAACTCAATCTAGAAAACTTGAAGACCGGCAGCAATACACATCCCATGTCCCAGACGTTCGTCAACCTTCCTCACTCAACTACTATACTGGGCTGCTGTACTCACAGAATATCGTGGTTTCTGGAAAAAGACTGCTGGCAATAACATCCATGGCATTGACACTGTCTGGTGATGTGGCTTTGAACTTTGGAACACATACTGCAGGGTCACAACGGTGATGGTAGTGCAGGGTCACAACGGTGATGGTAGAAGGATGAGTGAGTGCTGTCACTTGTCTCAAGTTGTTTGCAGGACAGGAAGAAGGGGGGGGGATTCAGTTCGCCAACGGCTTGTTTGTCACTTGATTGTTTGCAGGGCGGTATGGGGGGCGTGGGGGGCGCAAGGTTCAGAGCTCACATGTCCCTTGGCTGACCTGCATTCTTCGTTCATAAAAAGGTGGGGCTGTTGGTGGAGGGACCTTATAGAAGCCCAAATTCTTTGTGCAAGGGAGCGAAGCAAACATCCTGACAGTATAAGGAGACTTGCAGAACCTGCTGGACCCAGCTTTGGATCAATGCTGTCCCTGTGCTTAGCTTCCCCAAAGAAGATGGGGCAGTGGAGGGGGGGGGTCTAGAAAAATGGTGGGCTTACTGTGCCTTCTTGCCACAACTTCAAGTCAAGTACTGTGACATCTTTGTAGTGCACAACGATTGTTGTGTGACAGAGGAGCTTAGGGGCAAGACTGGGCACATTCCAGAAGGCGGAAGTGCTACCTAACGATGATGCCATTGAAAACCACACAGAGGCGAGTTCACAAAAATCCGATCCGAAAATCCTGTATGAGAGGGTAGGAAACCATTTTCTTGTAACGCTGTTGGCCTCTCAGAGGACGTGCTGTAAATGTACTCAGCATCCTGGCAAAGCAACACTACACTACAAACTGTGGAGGGGGGTGGGGCTCACAAGTAGTTGACCCTTGATGAATGCGAAATCGTCCGTCGTTCCCGCATGCTCGCACACGTCCTACAGGACAGGTGTCCACTGTACCTTGCACTGGGTGCTCCTGATCAGGCTCCTAAATCACTTGGTTCTTAGAATACTATATCCCTATCCCAGGTTGTCAAACAATCAAGAAAAACAGTTAAAGGACAGTACCAACTCGTTGTTTTGTCACTCGTTTAATACCCGTTTCATCCCTAGTACTGGCCTTGGTACCAACTCAAGCCCCAACCTTGGGTGTTGGGTCTTTGTCGGTTGAATGCTGCCCTCCTCAAACCAAACACTCGTTTGACGACGTCGGCACCTTTTACCTATTTGTGTGCCAACGTTGGCGAACCGCAAGAAACGTCTGCCAGGTGTCACCCCAACCGGACCCCGAACACTGTCGGAATACTACGTTCTACAACCTTTAGATTTACCACCGTCACGCCTAAAAAGCTGTTGGAAAACCACGTCGTCAATACCAACACCGAACAGTGCAGTTTCATATTGGGGGTACTGGGTGCTGCCATCTCGTCTGCTGTATCTTACCAGTAACAAAATGAAGAATAGTCAACACGCCGCTCACGTATTTCCAAACATAAGGTGGTCCACGTTCCAGTGGAGAACCCGAGGGGGGGGGGGGGAGGTCCTGAAGTTGGTGGTTTGAAATATATAGTACCTGCTCTTCTGATGGTAACTTAACAGCAGTATGAATATGGCAAACCTGCACAAACCACAACACAGAAAGCAGGTCACTTGGGGACTGGTGATCGTCGAACAGAACTTCACGTTTCGCCTATGTTCAGAAAATTTTCGGGTGGCATATGGAATTTGGAAACGCTGTAACTGGCGGGCGATGCCCGAATACTTTACAATACACTAAATACAAAACGCATGTCAAACCTTATCGTCGGAATGGATCGGTGGACGGAGGCGTCTGAACGTCTATTTAATACGTCCCTCAAAAGAATGGCTTCAGTTCTGTCAGACGGTAGCGAGGAGGGGCCCGACACAGAGCGTAGCCAGGGCAACAAGAGGATGTGTTTTCTATTTCCAAAGTGGCTTGCCACCCCTTGCTACCCTTCTGTCCGGTGCCCCAGGGCGCGCCTTCCCTGGAGCGTACAAAGGTTCCGACGTTCCAGGCTCCTTCTGGGTCGACTCCGTGAGGACGTCGGTACCCAGCAACCTGCCGTCCCGTTCGAATATCATCTTAACTTCTGTAAAAGGTGACACCACCGACACAATGTTATTGAAGTCATCCAACGATGAAACCTCCTGGCTGTTAATGGAACTAATCAGGTCTCCGGGTTTCAATCCAGCTTTTGCGCACGGTCCTCCAACGTTTACAACACGGACAGCTGGAATGGCACGACCTTCGCCATATGTTTCCCTCAAATAGTGGCCTTCGGAAACCTCGACACCGAAATACGCGTAGTTGCCACCTGTTGTGCCACCTGGACGAACAACAGGCTGCCCACGAACGTAAGCAACGGTCCGAGGCTCGTGGGTTACGTACTCTGGTTGTTTGACCGGTTTTTTGAGCCGATGGTTCTCGGCCACCACTTCAGCCAGCCGGTTTTTCAACTCGATAATTTCAGAATCTGCCTCGGACAACTGCTTGCTCAACTTCGCAGCTGAACGATCGCTGCCTACCCGCTCCAACTCGTCAATTGCCAAGTCAGCCTTACGTTTCTGCTGTTCTGCCAGCCCGCGGGCGTACTTATGTTCTGTGATTTCCTCTGTCAAGGCTGCCTTGAGGCGATCGACGTCGTTCAGAGCTTCCTCATACATAGTCGTATACCGATCTAACTCAAGGGTGGTGTCAGCAAGTCTCTTCTTCAAACGCTCCTGCTCGCGTTCTCTGACATGTGCTTCGTTCAACAGACGCGTGGCTTCGTTTTTGGCAGAAGTTGCCACATACTCCTGGTGCACGACCTCCTCGTTCAACTGCCTGCGCACTGTCTTGTTATCTGCGATTTCCTCGTTCAAAGCTGCAGACAGGAATTTCTCCTTGTTGGCCTCGTCACCCAGCGCGAGGGTCAACCGCTCAACCTCGAGTTCTAATCTGTCCACCTGAGCAGCCAAATCGTCATTCTCGGCGGCCAGACCATCCAGCTTACTCTGCATGCGGGCCAACTGTTTTGAGGCGTCGCCGTACTGGTGTTTCAGATAGATGGCCTCTGAAACGAAGTCGTGCAGACCATCAGCAGTGTGCCGCAACTTGCTAATTTCCTGTTCCGCCCTCCGCACCTGATCATGTGAATGGTGGATCTCATCGACGGCGTCTTGGTAACGCGCACGAAGAGCATGGAGGTCCGCCTTCTTCTGTGCAAGCTGTTCTTTAATAGCATTGTTCTCCGCGTTTGCACTATTGTAGAAAGATTCGGTCTGGTGGGTGTAACGGTCGATGTTGTGCTCTTGCTTCAACAACTGCGCACGGAGCATTTCTGTCTCCTGACAGACACTTCTGAACCGGTCCTCCAACTGTCTCATATGTTTCGTTTGCGATCTGAGGTACTCCACTTCGCTGGTAACGGCATCAAACTGTGCTTCATGAGGTCGCAAGCGGTTGATTTCGTCCTGTGCTCGCTGCAGTTGATGCTGCGCCCACCGCAACTGTTCAACCAGGGTAGCTTTGCTCCTGTCAGCTTCGTGCTCAACTGCTGCAATGCGTTGCGCGGCTGACTGGCTGTTGAACTTCTCACGTTCAATCCCCTGCAATGCGTTATGCCACTGTTCTTCGGCACCCCTCATACGCTGCCAAGCTTCCTGGGACTGGTGACGAAACTCGGAGTTCTGACGCTTCATTTCATTTATTTCCCGGTGGGCATTCATGTCAGACTGATACCAGCGTGCTTCAGCTTCTCGCAGTCGTGCCAGTGCCTCAGCAGCGTTGGCCCTGTCCCTGTCTACACTCTGAAGCTGTGTGTATGCCCACTCGAGCTCTCTCCGCAGGTTCTGCACTTCCCACTGATAACCTGCTGCGTTGTCGGTCCAACCTGCACCGAAGTAATCCGGCGCCGCGGTGGCGACCGGCACCGGCGCAGGGTAGCCAGTTGTGACAGGCGCAGGGTAGCCAGTTGTGACAGGCGCAGGGTAGCCAGTTGTGACAGGATAGCTCGCTGCTTCATAAGAAACCGGATATGGGGTGGCCATAGTTGCAGCGGGTACGACCAACTCTTCAGTGACCAAAAGAGTGGTTACCGAAAAA

>[organism=Eutreptiella gymnastica] [NADH-dependent fumarate reductase ]mRNA
TTTTTTCGTGTGAAATCCTGTCCCTTCGACCTCCATGCAATGAAACACTTCTGGTTTGCCTTGGCATTGCTGCTACCCGTGGCTGCTATCTTCACCACTTTGATGTCGAAGTCCGCTCAGCGGGTGATTGTCGTGGGTGGGGGCCTTGCCGGCCTGTCCGCGGTCCACACCATTCTCGAGGCTGGTGGCAACGTCGTCTTGGTTGAGAAAGAGGACAAGCTGGGGGGCAACTCTATGAAAGCCAGCTCGGGGATCAACAGTGCCGGGTCCCATGTGCAGCAGGCCCAGGGGGTATCTGACACTGTGCAAGTGCACGAGGCTGACACAATGCGCTCAGGCACTGGCGAGCCCCTCCCCGTGTGGGACACAGTTGCAACTCTCAGTGCCAACAGTGCCAGTGCGTTGGACTGGCTGACCAAACACTTCGGCGTGGACTTGTCGGTGCTGTCTCAATGTGGGGGGCACTCCCATGCCCGTACCCACCGGCCCCTCAAAGCCCCAGCAGGGGCCGCCATTATGTCCACCCTCATCAAGAAACTGGAGGACCACCCCGCAGACCGGCTGCAGATCCTCACCGGCACCACCATGACGCAGCTGCTGGCTCGCCACGGCACAGTGGTTGGCATTGAGGTCCGCCTGCCGGACGGGCATGTTGAGGAGCTCAAGGGAGTCGTCGTGCTAGCGACAGGAGGCTACGCCAACGATCGTAGCACGTCCTCTCTCCTGCAGCAGTACGTTCCCCACCTGGCAGACCTGCCAACCACAAATGGCCCCTGGGCCCAGGGTGAAGGTGTTAAGGCTGCGATTGCTATTGGGGCGGCTGCCGTAGACATGGACAAGGTGCAGGTGCACCCCACGGGGTTTGTGGACCCAGCCCACCCTGAGGACAAGACCAAATTTCTGTGTGGTGAGGCTCTGCGTGGCGAAGGGGGCCTCATCCTGAACGCCCAGGGCCGCCGCTTCACAAATGAGCTCGGGCTGCGGGAGGAGGTCACTGCCGCCATGGACCAACAGTTGGGCAAGCGGTACTTGGTCTTGAACGCAAAGGCGGCTGGCAAGCTAGAGATGCACGTCAAGTTTTACACGTTCAAGAAGCTACTCACTGCATATTCTAACGGGGAGGCCCTGGCTACGGCCCTGGGGGTCCCTGCTGAAACGCTGCGGCAAGAATGGACAGCCTACAACAGTGCAGCCGAGGCTGGTGTGGATGCATTTGGCAAGACGCGGTTCCCAAACGCACCCATAGAAATGGATGAGGCCTTCTATGCCGGGGAGATAGTGCCCGTGCTGCACTACACCATGGGTGGCATTGCACTTAACACCGAAGCGCAGCTTCTGCGGGACGTGTCCAGTGGTGGACGGGAGCCAATCCCCGGCTTGTATGGTGCTGGAGAGGTCACCGGCGGGGTCCATGGCAAGAACCGTCTGGCGGGCAACTCGCTCCTGGAGTGCGTTGTGTATGGCCGCGTCGCTGGTCGTAACGCCTGGGCCGAGGCTGCAAATATCTGGAACGCCCTGCGGCGGTTTGGCTAGGCCAAGGTGGAAGGGAAGCTACCACTGCCCCTCCTGGCCAGTGGACGCTCATATCAAATGACCACGGAATGATGGGGAGGGGGGCGCTCTTGGTACCCAAGGGTTCCAAGGCTGGTCCACGTGAGTGGCGATAGCAATTGTGAAAACGCTGTCAGACTGAATTGCCAACGCTTCAATGCGAGGCCCCAAATGTGTCTTTCCTACGCCAGATTTGGCAGTGTTTGCACTCGTCAGAGTCCTGGAAGATGATGTGCCAGACGTGGCAGTGAAGTTGCTACCTTTGGTGGCAGCGGAGCCATGCATGGCACCAAGTCCACCACGTGCACTGAAAGACTTTTCAGACAGTACATCTGTGGCACCCACATCAAGTGTCTGTGCATCTCGATGAGAGGGGTGCAGTGGGGGTGCCGTCCAGACAAGAGTTGCTCAGTCTTGAGCCGTCTAGCAGCCATGCCCTCAGTGTCACTTGTGCCCTGTAGACCACAGTAATTATTGGGGCCCAGGTGTCATGTTGTTTTGTCTTTTGGGGGCACGCACTACTATCTGCCTGCTCCGTTGGCATGCTGCGTGTCTGGGCCGTTGCATCTGTGCTTGTGCCCATTTCCCTTGGTTCTGCGTATCGATCACGGGTGTCCGAATGATCCAAGAGGACTCTTGTCCAAAACGGCGTCACCTGGATCGGCTCCTGCGGTGCATCGACCTGCTGACACACAGTATTGCCGCCTCCCCCCAACCCCCCCCTCCCCCTCTTCTCAATGATGCCTTCCC

>[organism=Eutreptiella gymnastica] [UDP-glc 4'-epimerase]mRNA
TATCTATATATTTTTTCAACCTTATCTCGGTATGCCATCCATTCTGGTAACTGGAGGGGCTGGTTTCATTGGTAGCCACACCGTTGTGGAATTGGTCAACCAAGGGTACAATGTGGTCATTGTGGATAATATGGTCAATGCTTGTGCTGAGTCCATCAACCGAGTGAAAGAAATCACGGGCAAGCCGGACATGATTGCACTTGCAGAGGTGGATTTGTGTGACATGCCGGCGTTGGAAAAGGTATTTATCGAAAACGAACAAAAATTCGACTCCGTGATCCATTTCGCTGGCCTCAAAGCCGTTGGGGAATCAGTGCAGAAACCACTAGCGTACTTCGACAACAATTTGGCAGGCACCTTCAACCTCTTGAAGTGCATGGACAAATATGATTGCCGCCGGATGGTGTTCTCCTCCTCTGCCACGGTGTACGGAAGTGCTCCAATTCCGTACACCGAGACTAGTCAAGTGGGTGTTGGCATCACCAACCCGTACGGCAGGACGAAGTTCATGATTGAAGAGGTCCTCCGTGATATGCACACTTCCCCAAAAGGCAAGGAATGGTCGTTTGTAATCCTTCGCTACTTCAACCCTGTTGGAGCCCACCCCTCAGGCCGCATTGGGGAGGACCCCGAGGGCATCCCCAACAACCTCATGCCATATATCTCCCAGGTGGCAGTTGGGACCCGCGAGTTCTTGACCATCTTTGGAGGCCCCGGCAATGAGCCATACGACACGAGTGACGGCACCTGCCAACGGGACTTCATCCATGTCGTCGACTTGGCATTGGGGCACGTGGCGGCCATCCGGAGGATGGATCAGACAGGGCTTGGCACTTGCGATGTGTACAATTTGGGGTCTGGCAATCCAGTCTCAGTCCTTGAGTTGGTGCGGGCCATGGAGAAGGCCACAGGGAAACCGTTGAACTACAAGATTGGACCCCGCCGGGCCGGGGATTTGCCGGCTTTTTGGGCAAATCCAGACAAGGCCGCTGCAGAGCTAAACTGGAAGACGCAAAAGACAGTGGAGGAGATGTGCACCGATACGTGGGCGTGGCAGAGCGCTAACCCTAAAGGTTTCAAGTCCTAAGGGGAAAATAGCTTGCGAAGCTTAGAATTTGCCCCGCACTGCAGTTGTGGGTAGTCCACTTGTTGTTTGTCGGTGGAGTGCTCATGTGCAGCACAGTCGGGGTGCCCGAGGGAGTCACCGATGGCACGACATCCTTTAAGGGACACGTGTACGTCCCCCCCCCCCCCC

>[organism=Eutreptiella gymnastica] [ATP-dependent 6-phosphofructokinase, glycosomal]mRNA
CTCAAGTCACGTGTCATCTGATTCTTGGGCCGTTCTATGGCCCCTAACCAACAAAAAAACGAGCACCCTGGGGGTGGCCCCCAGGGTAAAGGGGTTGGTGAAAGGGCAACACCAAAGCACCCCAAGCTCCCTTCCTGCCCGAGAATAGCCAGAATACCTGCATAGTACAGATGGGCAAATTACTGAATTGAAACAAATCCCTAGGATAGTGACATGGGTTGGTGGAAACATAACTTATTGTATACGCACAATCAGACAAGAAGAAGCTAACATAAGGAATCTGAGGTCAAGGAACATCAGAAACACAGCTTGCTGTTTCCACTATGTTGCCTCTCTGTCTGCCTGAAGGTTTGTCAAATACTTACCACTGTGCCAGTTAAGGAACACGGTGCATAAAGACATTGAAGGTAGGAGAGGGCAGCAAGGGCAACACAGTTTGGTGAGCCTGTCACATCTGGGGGGAGCACACGCAACATACAAACTATGTCTAATGAAGACTGCCAAGATGGCTGCCAGGTGTTGGCACATGGTCTTACACACTACGGGCTTGGCAAGGAGTTAGGTAACTGAGGTGTCCGTGCTTTCATGTGAGTGATGTTCAACCTGTTCAGTATTAGTTGAAGTCCGGTGCAAGTCAAGTATGTCCCGTGTGGAACTGGAATAAAGCTAAACGGACCTCAATCAATAACAAACAACAGCAAATGCAACACCAAATGTGCATCTCCCAGCAACATCAGAACAAGAAGGTACACAGAGTCAGAGGGTCAGTAATACGCACCTCGATGCAACCTGGAGAGGCACTGCCCAAGCTCAAGGTGAAAGTCAGCTCGGAAATTGGGTTAGCATCAGAGCAAAAAATGTAAAGTGTGTGAAAGGAGGCCACGGCTTAGGGGGAAAATGCCCAGCTACTCGTTACATTTGGCCTAAGAAACTGCAAACAAGTTTCATCCTGCGATCGCAAAAAAAAACGTGCACAAGGGTGATGGGTCATATTGCCCATTTGGCCGGTACAGCTCCAAGCCAGACACTGGATTTGGATACTTCACATCGCCCAGAGGCTGAAGAACCTGGACACACACAGTAAGACAAGCGGCAGAGCTCGTTTTAAACGGTCCAGTGAGCAAGAAAAGGCAAGTGAACAGCTCGTTCCTGTGGTCTCACCCAGACACGCGCACACACCCGTGGACACACGCACAAGGACGGTGGTTAGACGTCTTGTCAGTGGGGTAGGGCTACGCACCACAGTTGACAAGTACACCATTATGGTAGTATCATGGGGCAAACGGCTACAAACGGCCAAATGCATCCATCGGCTCGATCGGCAGCTAGCGGAAATCACTGGCACTCCCTGTGACAGGGAGCACCACGACTGAAGAAGAAGAAGCATGAATGGAGCCTCTGGTGCTAACCGCCTTCGTCAGGAAGGCACGGGGACAACGGACTGCCGCGTGCCCTACCCCAGCCCGGCATGGAGGCACATGCACGGCCCTACTGCACGCGCTGGGCAGAGTTATGGGTTATGCCCCTCGACCACCCAGGACCCTCAGTGCCCATTCACCATCCCAAACATCTGCTGGGTTTGCAGCATGCGGGCCTTTAAGTCCGCGTACCGGTGTTCCAGAGCCTCCAGCAACTTGACGTCATCCCCATGGAAATCAGAGGTTGAGGGCCTGGGCGAACAGGCGGACTGGCTGGCACGGTCGGAGCCAATGGACGGCAGCTTCTTTGTCAGGGTGTTATTCAACTCCTTCATCTGCTCCAGCTGCCGCTCCTTTGTGTTCTCCCGCTCCCGGACGGCGCTGATGAGGGACTCCAGCTCCTGAACCCGCTGGTTCAGCCGGTCGATGGTGATCTCCTTGCTGTTGTCGGTTGCGGTGCTGTGGGCGTTGTTGATCACGTCGACCTCCTCGTCGTTGGCCCCAACGCGGCCCCGGCGCTTGCTGACAGTGATCTCGCGGACGGAACGCCACAACATCCCCTGCAGGTCCACCCGCTTGGGGACTTTGGTGGCCAGCGGGACAGGCACACAGGTGAACGCGCCGCCCCAGTAGCCGATCAGGCACCCGGTGCTGCCGTACATCGCTTCGTGGACGGCAGTGTTGGCCAGCATGACGCAGAACGCGGAATCGTTGGAGGAGGCGGGGCAGGAGCGGATGGTGTAGCTGGGGTCAATGTATTTGAGGGTGGATTCGGGGTACTTGTGCTTCTGGGTCTTGAGCCAGCCGGAGATCTTGTCCCGCAGGTATACCCCGATGTCGCCCAGCTTCTTGTTGCCAGAGGGGTCGGTGTTGGCGGGGTCCCCCTCCAGCAGCGACTGCCCGAAGCCCTCCGCCACCACGATCACCACGTACGTGTACCTCTCGAACCGGCGCGCGATGAGGGCCGTCAGGGTCTCGAAAGAGATTTCGTGCTCGGGGATCAGACAGATGTGGGCGGCGGAGGAGGCGGCGACCGTGGCCTGGGCGGCAATGAACCCCGCGTGCCGTCCCATGAGTTTGACCACACCAACTCCGTAGAGGTGGCTCTTGGCCTCACACAGGCCGGCCTTGAGTGCCGCAACGGCCTCCTGGACGGCGGTGTCGAAACCGAACGTCCGCTCGATGAACGCAATGTCGTTGTCGATGGTCTTGGGGATCCCCACGACAGCTATGTTCAGGCCTCGCTTCGTGATGGCCTTGTGAACGCTGTACGCCCCCCGCTGGGTCCCATCCCCACCGATGCAGATCAGGATGTCCACCTTGAACTGCACTAGAGTGTCAGTCATCTCGTCGGCGTCCTGGGGGCCACGGGATGTACCCAGGATAGTGCCGCCCATGAGGTTGGCATTCGCAACGGCTTGGTGATCCAGGATCATGGTGTTCTTTCGGCCTTCCTTGGTGAGCCCGTAGTAGCCGTATCGGAAGCCGATCACCCGCTTGCATCCGTATTGGTCCAACGCCTGGTACACTACGGACTTGATGACGTCGTTCAGGCCGGGGCACAGGCCACCGCAGCTGACAATGCCGATGGTCGTCTCCGACGGGTCGAAGTGCAGCTTCTTATGAAGCCCGGCCGCGGTGAAGCTGAGGTCGGTCATGGCATTCTCTGCGCTGTTGGAGTAGGTGTAGTTGCGGTACAGGATGCGCTTGTCCTCCCTGGTCCAGAGGTCCAGGTTGTCGTCGACGCCAATGTTGAGGGGGCTGTCGATCTGGGTCCCAGGCAGGCGCATGGTCTGGAAGTCCTGCCGGCTCAGGTCGCTAGCCGATTGTATCATCACGGAAGCTCTTTCACTAGACATGGTTAGAGACGTGCAAAAGAAAAAAAGACACGAAAAAAAAT

>[organism=Eutreptiella gymnastica] [Hexokinase 1]mRNA
CCCACCCTGGGTACTTAGCTCCTGGGGCTAGGGCACATACCCAAGGGTGTTAAGTACTAGGCAGGGAGGTACGAATGGGTTTATGTACCTTGATATGTCTACCTGGCTGGGCAACGTATGCACAGCGCATCTGGTACCAGGGCCACCCAATGCCAGTGCTCAAGGCGCCTGCCACTGAGTTTGGGATCTAGTGGTACAAGCAGGCAATCAGGGCAGCCCCGAGCCCTGACCCATCACGGGCAGGCTCCGTGATGATATTGCAGGCGTCCCGGTTGGACAACTCCTGAATAGCCTCCTCCATGCGCTTGCGGAAGCCGGGGACGTGCTGGTACACGGAACCATCGATGCCCACGACCAGGCGGCCCTTGGCCTCCATCTGCTCCGCAACCGTCGCAATGGCCATGCCCGCCAACCGCGCCGACCGGGTGCGGACCATGTCCGCGGTGTCCTTCACCAACTGCCGCTCCGCCAACGTGCTATCCGACAGGAGCTCCTCTCGGAGCACGTCTGCGACTTGTGCCAGATCGGGGGTCGTATCGTTCAGGATTCTGGACATGTCTGCCCCGCTGATGGCGTCCGGGGCATGCAGGAGAGGCATGCGGCGCAGCGCCCCAATCTGGCTGTAGTATAGCATCACCTCCTGCACCGATTTCGGCAGGTACATGCCGGACAACATCTTCTCGAAGATCTGCCGGCCACGATTGGGGGACCGCTTGTCGATGATGGAGTCGAATGGCGTGACGGGCAAATGGTCGCGGTCAGTGCTCCCAAAGCCCCCCCACTCCATGTTGATGATCATCAGGCTTTCGTCGTCAGGCTTGGGTTTGAGCTTCTTGATGTTCTTCATCTTCTCAACGTATGCGGCATTGCTCCCAGTGCCGAGAATCAAGCCAATGCCACAGTCGGGGTCCTCGAACGCCTTAGCGATGAGGGTTCCGACAGTGTCGTTGACCAGGGCCTTCACCCCCACGTGGACGCCCTTTGCCTGGAGCTCCTTCTGCAGCATCCCGACCACCTCCTTCCCGACGACACCGGGGGAGGAGAAACCCTTCGTCCACTCCACAAGAGTGCCCTCGGCCAGCCCCGTCTGGTCACAGGGGAAGGAGAAGGTGAAGCCCATGTCCCCCTGGCACCCGCTCTTCTTCACTCCGTCAGCAATGAAGGCAAACAGCTCGTCGCCGGGTCCCTTCATCACGCTCTCTGGGATCTTCATCTTCATCTCCCGGTCGACCTCCACTTTGCCATTGCTAACGCTCACCTCCAAGACACGGAAGTTGGTGCCCCCAAGGTCGAGGGCCAGGTATTTCCCCGTCTCATGGCCGTTGGGTAACTTGTCCACGTGCGAGGGGATCATCTTCATGCAGCTGGCCCCCCCTGCCAATCCCTGCAACATTTGCTCACGGAATCCCTGCTGAATGGACTTGAGCTTGGCCGTGTCGAGCGAGTAAAGGCCCTTGATCCGAGCCACCTCTGAGGCCCAGGGCTCCTCCTCCTTCGCAAAGACGACAGGCGCCCACAGCTCTGGGGCACGCTGCCCAGCCAGAAAGGCACCGCAGGCGGCAGCGCCTGCCCCAAAAAGCATCCGGCGGGTGGCGTACATTTTTC

>[organism=Eutreptiella gymnastica] [Glucose-6-phosphate isomerase]mRNA
TTTAAATACCACACATTCCATCCAGTCTGTAAACACTGTACAGTGTCCTGCCAGCCTCATACTTGGATGTGATGAGAAAGCTTCAGGCCAGCTTGGAACATTTAGCCACCCATTCATACCATCATTACTTCACACTGAGAGACAGTCATTCATTCAAACATTGAAACAGGGTGGTGGTCTTATGAGGAGCAGCAACAGATTTGAAAACATGAACCAGGGTAGGGTTAGAGGACAACGGGAGACACCATGGAGACAGTTGCACCATGGTAAACGAACCTGTCAATATTTTTGTGCCTTGATGAGACAGCTGCATCATCATACAAATCGGTGTTCATTGGCTCACACACAAAACGCATGCCTACATGCAGACGCATCTCTGGTGCACATGGGCAAAGGAGCTCAGTCTATATGGCTCTCCTTACCCGCACCCCCCCCTCGAAGGGACAGAAAATGTGTAGTGTATGAACACAGGAAAGTAAGGTGGGGTTATTGGTGGGGAGGAAACATGCTACATAGGGATTGAATAAGCCCTCAACATACGCACACAGGAACTCAGATATGCAAACCCAGCCACATAAGCTGCTGAATGTCTGACCAGCACAACAAAAGCGAAATATATTGTGGCTGGTACTGTGTCAACAAGTGTACTGGAAACGGCAGGTCCCTCACAATCCACCCCATTCTGCCGAAACAATACCACTGTGAGGAAGAACCTCAACCCATATTGAAGTGTAGCACAAGGGTCAGCACTATCGTACACTTGTACTGCAAGTTCACCACCAAGTAACGACATCGATGCCTGCGGGTAGGTGGCCCATGAAGCTCAGGGCTGCTCTTTTCCAAATGTGAACCAAGCAGATTCATAAATGATAATCACAGGCACACGTATCGGTGTGGAACAGCACACTACTAGCATGCCTAATACTTGCTCTCAGCATTGAAAAGGGTCACCAATTTATTTGTGGAGGAATCCATGTCTTTGCATTTACTACCAGGCTTCAAACACTTAAGAACGTTGTTTGCCAGCTGCTTACCAAGCTCCACACCCCACTGGTCATAGGAGTTGATATTCCAGATGACACCCTGAACATGGATCTTGTGTTCATACAGGGCAATCAGTGCCCCCAAAGTTCGGGGAGTGACCTTCTTAAGGACAATGCTGTTGGTTGGCTTGTTACCTTCAAACACCTTCTGGGGGGCCAGTTTCTGGATATCGTCAACTTTGCCAGCCTTTGTGAGCTCTTCTTTGACAACATCCAGCGACTTGCCCCTCATCAATGCCTCGGTCTGTGCGACGAAATTGGAGAAGAGAATCTTGTGATGGACGCCCCCACGGATGGGGTTGTGGGTTTCCACAGGGAAGATGAAGTCTGAGGGGACGACCTTGGTGCCCTGATGGATCAGTTGGTAGAAGGCATGCTGGCCATTGGTGCCAGGCTGGCCCCACAGGATGGGACCGGTGGAGTAGTTTACTTTCTGCCCGTCTCGTGTGGCCATCTTGCCATTGGACTCCATGTCTGCCTGCTGCAAGTAAGCAGAGAAACGCCTCAGATACTGGTCATACGGCAGGACGGCAAAGGTCTCGTAGTTGAAGAAATTGTTGTACCACAGCCCAATCAACGCCAGGATGACAGGTAGGTTCTTCTCAAGCGGGGCAGAACAGAAATGATTATCCATTTCATGACCACCTGTGAGCAGCTCTTCATAGTTGTCCATACCAATGTATAATGCAATGGACATGCCGATGGCTGACCACAGGGAGTAGCGTCCCCCAACCCAGTCCCAGAACTGAAACATGTTGGCCTTGTCGATTCCAAAGGCAGTCACCTTCTCGGTGTTCGTGGACAGGGCAACGAAATGCTTCGCCACCATGCCAGCGGAGTCAGTGCCCTTTTTGTGGTAGTATTGGAGGAGCCATTGCTTAGCCGACTCGGCGTTGGTCATGGTTTCCTGAGTGGTGAAGGTTTTGGATGCAATGAGGAAGAGCGTCTTCTCTGGGTCGACCTTAGCCAGGACCTGGGCCAAGTGGGTGCCATCAATATTGGACACAAAGTGGACACTCATTCCCTCCTTTTTGTATGGCTCCAATGCCTCAGTGGCCATGACTGGGCCCAAATCTGAACCTCCAATCCCGATATTCACAATGTGCTCAATGCTCTTGCCAGTCTGCCCTCGCCACTGCCCACTGTGGACCTTCTCCACGAACCCTCTCATGTGGTCTAAAACGGCATTGACCTCAGGCATCACATCCTTCCCGTCAGACATAATTGGTTTGTTGGAGCGATTACGAAGGGCAATGTGTAGCACTGAACGACCTTCCGTGACATTGATTTTCTCACCTGAGAACATCTTGTCCCGCATGGCCTCCACATTGCAATCTCGTGCAAGAGTCATCAACATGTCCATGGTCTCTTCCGTAATCAAATTCTTGCTGTAGTCCAATAGCATATAGTCCCCGTTTCCGAGAGTGAACGTCGTTGAGAACTTGTTGAAGCGTTGTGGATCACCCTCGAACATTTGAAGCATCTTGAACCCAACGGCCTTCGTACGGTGATGCTCTAATAATGCGTTCCATGCATGGACACAATGGAGCGGCGTGTGGCGTGTGCTTTGGAAATGATCGGCTAGGAAGTCCATAATGTTGACAGGCTTCTTGCTCAAAAGCTCTTCAACCGCCTTGTCAATCAATTCAGGCACATGGTATGACCGCAAGTATTCTTCCCGAGTCATAGGCATTTTGGGTGAGAAGAACGAAAAAA

>[organism=Eutreptiella gymnastica] [Glyceraldehyde 3-phosphate dehydrogenase]mRNA
CACTTTCTGAGTGTCTATTTTTTTTCGGTGTTATCGCCTTTCTCATCATGCCTGCTGTCAAAGTCGGAATCAACGGGTTCGGCCGTATCGGCCGTATGGTCTTCCAGGCTCTCTGCGACCAGGGTTTGCTCGGCACGACCTTGGACGTTGTTGGCGTTGTCGATATGGGTTGTGATGCTGACTACTTCGCTTACCAGATGAAGTACGACTCCGTGCACGGCAAGTTCAAGCACGACGTCAAGACTGAGAAGAGCGATCCCAGCCTCGCAGAGGCCGATATCTTGGTCGTCAACGGTCACAAGATCCAGTGCATCAATGCCACCCGCAGCCCTTCTGATTTGCCTTGGGCCAAGTACGGCGCTGAGTATGTCATTGAGTCCACTGGCATTTTCACCGAGGCTGAGGCCGCCAGGGGCCACATCACCGCTGGTTGCAAGAAGGTTATCATCTCCGCCCCTGGTAAGGGTAACTTGAAGACCATCGTGATGGGTGTCAACCACACTGAGTACGATGCTGCAACCATGGATGTTGTTTCCAACGCCTCTTGCACCACCAACTGCTTGGCTCCCTTGTGCCACGTCATCCTGAAGGAGGGCATCGGCATTGAAAAGGGTCTCATGACCACCATCCACGCCTACACGGCCACCCAGAAGACTGTTGACGGTCCCTCCAAGAAGGACTGGCGGGGTGGTCGTGGCGCTGCCATCAACATCATCCCTTCTGCTACCGGTGCCGCCAAGGCTGTTGGGGAGGTGCTTCCTGTCGTGAAGGGCAAGTTGACTGGTATGGCTTTCCGTGTGCCTACTCCTGATGTGTCCGTCGTGGATCTGACCTTCATTGCCGAGCGGGATACCTCCATCCAGGAGATTGACGAGAAGCTGAAGGCCGCTTCCACGACCTACATGAAGGGCTTCTTGGGTTACACTGATGAGGAGTTGGTCTCTACTGATTTCATCCACGACAACCGGTCCTCCATCTACGATTCTTTGGCCACCCTGCAGAACAACTTGCCTGGTGAGAAGAGGCTGTTCAAGGTCGTTTCGTGGTACGATAACGAGTGGGGTTACTCCAACCGTGTCGTTGATTTGTTGAAGCACATGAGTGGTAACTAAGTGGTGGCCCGGAGTGCAATAATCTGACCAGACCTAATTCTAAACGAAGGTTAAACGTGCGCACGAAAAGCACCGTAAAAGGGAAAATTTCTGTCTTCCGTTTTTCAGCTTGGCACCCACCTTGGCGGTTGCGGCACATGTTGGTGATCCCAGTTTTTCTCAGTTGAAGACCGTTTTCTAAAAAACGGTTCTGACATTGTCATCTTCTTCGGTCAACCAACTGTTTATTGCGTCGTGGCCGCGTGGAAAGTGGTGCTGGTTGGTACGTTTGATACGGCAGTTTATCAGTATATTATCGGTGGTGTGAATGCACTGTTACAGACGGATATAATTATTATGCTTATTATTATGCCCATACCTGGGTCTGCTTTGGCCACCACTCCATGTATTGTGATGAATGAGTTCGGTGTAGTACGCGTGCAGAGCATGCAGTGTGCACCAGTGCAGGAGGCCGAACCTTTGGATTCGTGCATCCCATTCGTCTCTTTTTTTTGCAGCGCATGTTTTAACACCATTGTTTCAGTGTAGGTGATGGGGTTCAGCAGCGCGGGTGAGGGGGCATTCAAAGGAATCGGAGTCTGTTCAGCTCATGACTGCCTGCACCTGACGGGGGTGCCTCCCGGTACAGGGCAAGGATTCTAGTCGCTACCCACTAGTCTGTTTTTACATCTGTTTTTCTCATTTTTGATCTGATTTTTCTGGCTCTCTAGCCGTGGCATACCGATAGGTCCCTGCACTACAAACCCATAACTGCGTACTCTCCCTACAGCCCGGGGGTGACACCTTCTCCTCACTTGTTATTGAGGGGATACAGACACCTAGGACCCATGGGTTGCACTATGGTTACTCCAAGGCTTTT

>[organism=Eutreptiella gymnastica] [Pyruvate phosphate dikinase]mRNA
TGTCTCTTCGGGCTCGGTGAAGAAGCGTGGCACCCCGGGTAAGTATGTCTATTTTTTTTCGAAACTTTCTGTACACCACAACATGAGTTTGGAGAGTCAAATCGCTGCCTTGTTGAAGCAAGCCACCCCAGAGGACTTGATTGCCCTCGTCAACAAGTCCAAGCAATCCACCCTTTCTGTTGTCTCTTCGGGCTCGGTGAAGAAGCGTGGCACCCCGGGTAAGTATGTCTATTTTTTTTCGAAACTTTCTGTACACCACAACATGAGTTTGGAGAGTCAAATCGCTGCCTTGTTGAAGCAAGCCACCCCAGAGGACTTGATTGCCCTCGTCAACAAGTCCAAGCAATCCACCCTTTCTGTTGTCTCTTCGGGCTCGGTGAAGAAGCGTGGCACCCCGGGTAAGTATGTCTATTACTTTAGCCCGTCGGGCACTGAAGGCTCAGTCGAAATGAAGAACGAGCTGGGAGGTAAGGGAGCCAACTTGGCCGAAATGGCCAGTATTGGGTTGCCTGTGCCCCCTGGCTTCACGATCAGCGCTGAAATGTGCGACGTCTACACGAATATGGGCGGCGACTACCCGCAGAGCGTCAAAGACGAAGTTGCTGCCAACCTGGCGAAACTTGAGGAGGAGACTGCAAAGAAATTCGGAGACAACGCCAACCCGTTGCTGGTTTCGGTCCGCAGTGGTGCCTCTGTCAGTATGCCTGGAATGATGGACACCGTCTTGAACCTGGGTATGAACGACGTGGCTGTCGAAGGTCTTGCCTCCAAGACGGGTAATCCCCGCTTCGCCTGGGATTCCTACCGGCGGTTCATCGCCATGTTCAGTAACGTCGTCAAGGGCGTTTCGGGTGAGGAGTTTGAGCACGTTCTTGACACCATCAAACGCAAGAAGGCGGTGGAGAGCGATACAGACCTTGACACCGACGACCTCAAGTGGGTTGTGAAGCAATTCAAGAACGTGTTCCAGCGTGAGACCGGGGAGGTTTTCCCACAGGAACCGAACCACCAGCTCTGGGCCGCCATTGATGCCGTTTTCGGTTCGTGGAACAACCCTCGTGCTGTCAAATATCGCCAGATCAACGACATCAAGGGCGTATTGGGAACTGCAGTCAACGTTCAGTCCATGGTTTTCGGTAACACTGGTGAAACCTCTGCCACTGGTGTTTGCTTCTCCAGGAACCCTTCCAACGGTGAGAATAACTTCTACGGTGAGTGGTTGGTGAATGCCCAAGGAGAGGATGTGGTGGCTGGGATCCGCACCCCACAGCAAATTACCAAGGTGGCTTCCCAGCACTGGGCACAGGAGCACGGGATCTCTGAAGAGGAACGCGCCTCCAAGTTCCCATCCATGGAGGAGGGTATGCCTGAGACATACAAGGAGCTTGTCCGTGTGAAGGATCTGCTGCAGTACCACTATAGGGACATGCAGGATATGGAGTTTACCATTGAGGATAACAAGCTCTACATGTTGCAAACCCGTTCCGGCAAGCGCACGGCCCTCGCTGCCGTGAAGATTGCGGTTGACATGGCTGCTGAAGGTCTGATTGAAGATAAGGAGGCCGTGATGCGCATCTCCGATCCCAAGCAGCTCGACCAGCTGCTGCACCCCATGATCGATCCCAAGATCAAGTTGAAGGCGATGTGCAAGGGTTTGCCCGCATCCCCTGGTGCTGGTGTTGGTCAGATCGTCTTCAACTCCGAGGATGCTGAAGAGTGGGCTAAGCAGGGCAAGAAGGTTATCCTGGTGCGCCTGGAAACCAGCCCTGAGGACGTCGGAGGTATGCACGTTGCTCAGGGCATCCTGACAGCCCGTGGAGGGATGACATCCCACGCAGCTGTCGTAGCCCGTGGGATGGGCAAGTGCTGTGTTTGTGGTGTTGGTGAGTTGAAGATTGACAACGAGGCCAAGACGATGACTGTGGGCAGGATCACACTGGATGAGGGTGACTGGATCACGTTGAACGGTAATACTGGTGAGGTTATCGAAGGCCAGGTTCCGCTGGTTGAGTGCTCTCTCACAGGTGATTTCAAGAAGCTTATGGACATGTGCGACAAGTACCGACGCCTGCGTGTGCGTGCCAACGCTGACACACCACAAGATTGCAAAGTGGCTGTTCGGTTTGGCGCTGAGGGTGTTGGTTTGTGCCGCACGGAGCACATGTTTTTCACGGGTAATCGCATTGACACCGTCCGCGAGATGATTGTTGCTGACAACTTGGACCAGCGCATGGCAGCCCTAGACAGGCTACTTGAGTTCCAGCGAGAAGATTTCCACGGCATTTTCATTGAGATGCGTGGCCGACCTGTCACTGTCCGTCTCCTCGACCCTCCTCTTCACGAGTTTGTGCCCCACCAGTCTGACGGTGCTGAGGCCAAGCTGCTTGCAACTGCCTTGAAGATCTCTCTTGAGAAGGTGAAGGCTCGGATTGAGTCTCTGGTCGAGGCTAACCCCATGCTTGGTCACCGTGGATGCCGCTTGGGTATCACCTACCCTGAGATCTATGATATGCAGGTGCGTGCTGTCTTCGAGGCAGCTTGTCAGGTTAAGAAGGCTGGCATCCCTATCCAGGCACCTGAGATTATGATCCCGTTGGTTGGTAAGGTGGAGGAGCTCAGGATCCTTAAGGAGAATGCCATAGCTGTGGCTGAGGCTGTTATGAAGGAACAGAGCTGCACTATGAAGTACATGATTGGTACCATGATTGAAGTGCCACGCGCTGCTGTCGTTGCCGATACCATCGCTACTGAGGCCGAGTTCTTCTCCTTTGGAACCAACGATCTCACCCAGATGGGTTGTGGTTTCTCGCGTGATGATGCTGGCAAGTTTCTTGGTGAATATGTGCAGAAAGGTATTTATGAGTATGACCCTTTCCAAAGCATCGACCAGGAAGGAGTTGGTGAGTTGGTAAAGATTGCCTGTGCTAAGGGTCGCTCTGTCCGTCCCAAGATCAAGCTTGGGGTTTGTGGCGAGCATGGTGGTGACCCAGCCTCCATTCACTTCTTTAATTCTATTCCCCTCACTTATGTGAGTTGTTCCCCATATCGTGTTCCCATTGCCATGTTGGCTGCTGCACAGGCCGCCATCTTGGCTGAACAGTAGGTGCCTTACCTTCCAAACCGCAAATTCAAGGTTTGCTTGAAGTTCCTGTGCAGCGGCTGGCACCATTTTCTATTTTCCCAGTAGTAACCTAGACACTGAGACAGTTGGAAAACTACGTGCCATGAGAGGCGTACAGCTGAGCCTCAATCAATTGGTCGCTTGCGTGGGTTGGACACGTTGAAAGCATACCAATATATTGTATCAGACTATTTTTCGTGCTGCTTATGCGGTTGTTGCAACCACCACCGGTTGTTGCACCTCGGCCGAAACGCCTACCGACCGTTAGTTGCAAGGTGACCTGCATGGTCCCTCATCTTAAAGCAACTGAAGGGCAAAGCATTGTCCAGGGGGTGGTGGTGCTTCAGGTTGTTCCCAGTCCCAAATCACCTGACACAGAACTGTAAAATATACTATCTTCGAATCACGTGCTGCCAATTTCCTGGGTCTTGCATCACTGTCTGCTGGAGTGTGTGGCCGACACTGGGCCTCTGCCTGCAGTCTGGAACCCCCACAGCATATCCAGTCTGTGCTGCAACAAGACCGCTGCAATCGTAGCACATGCAGATGATGATTATGGCACATGCAAAGCTGACCGATACGTCCCTGCACCACAGCCGCAGTCCATGCCGCTTGTGCGCTTTGCTATGCCCACTTGCTACGGGGAAATATTCTCCCATCAGATTTGTATTCTATAGCAGACCCTTTGTTTGTATCTGTTTGCAGGTTTGGTCAAACCAAGTCTGATCAAATATGGTCAACCGTGTAAAATATTGTAAACATCTTCTAATGCCACATGAGGATCACAGTTGGTGATCTAGCTTCTTGCTAGCGTTTCAGTGAATGAATCACCAGTCAACCAAAGTCTTAGCCCCGTATGTCGGTGCTGCCAACCAAATAAACTGCCACGTCAGGTTTCTTATCAACAAAGTAAAGAGCAACGCGTACAGTTTGTGATGTAGCATTTGTTCTGTGCCTGGTTGGGTGGTGCTTGTGTATCGTGCTTGTAGTGGAGGTTAGTGGGGCAGGGATCGTATTGAGGGTGGTTCCTGTTTGTCCTTTGGTTGAGATTCCTTAGGCAGGGATCGTG

>[organism=Eutreptiella gymnastica] [Phosphoglycerate kinase]mRNA
GAAGACATGCGACCATACAATTTGTAAGAAATGAGCACCAAACACATTGCAATTTCTTGCTCTGATTGAATAATAAGCATCGTTCAACGAAATATGCACAATAGCCCCCCAAAAGGCCTTGGGCCTTGGGCTCGGGGCCCTAGGGGGCCTAGAGCCCTAGGGCCTTGCCGTTCAACTCAAATAAATAATGACATGCAACATAAGGATTATTACACAAAAACGGTATTGCACACATGATAGTAGAGCCCCCAATACATTCATGGCTCATGTGATGATTGCCCATGGTATGCCCAACAAATGGGAAATTGCAATTCAATTATGGCTTGTCTGTAAGGATGGCCAAACCAGGCAACACCTTCCCTTCCAACAATTCGAGAGAAGCACCACCACCAGTGGAAATGTGGGATAGTTGGCTAGCATAACCAGACTTCTCAGCAGCACTAGCAGAATCTCCTCCTCCAACGATGGACAAACAAGTTGAATTGTTGTCTGCAAGGGTCTTGGCCACACCCCATGTGCCGGACTTGAAATTCTCAAACTCAAAAACCCCCATAGGCCCATTCCATATCGCAGTCTTTGCGTTGGCAAGAACGGAGCGGTACAGCTCTTCTGTTTTGGGTCCAATGTCGAGTGCCATCATGTCATCAGGAATATTCTCATCAGGGGTGCAGAACGCCTCAACGTCTTTGAACTCAGTTGCGCAACGGTGATCCAACGGCAAATGCATTTTTACACCGAGGTCGTTTGCTTTCGCCAACAACTTCCGTGCCAAGTCAAGGATGTCGATCTTGCCATTTTTGCCGGTGGCTTCGGTCTCACACATGGACTTGCCAGTGTTCTTGCCGGAAGCCTTCAAGAAAGTGTAGGCCATAGCACCGCCAATCACCATTTCGTCAACCACCTGGAGCATGTTATCCAACAGCTGAATCTTATCGGACACCTTGGCACCACCAACGATGGCCGCCACAGGCTTGGAAGGATCCTTCAACGCCTTGGAGAAATACTCAATCTCTTTCTTCATCAGATATCCGGAAGCACCTTGTCCCATAACCTCAGGCACACCAGTCATGGAGGCGGCATCACGATGCGCAGTCCCGAAAGCATCGCTAACATAGAGATCGGCATATGAAGCCAAAATTCGAGCCATCTCAAGTCGAAGGGCCTTGTCCTTACTTCCCTCGCCTGGATAGAACCGCAAATTCTCCAACACGAGGATGTCACCAGAATTCATCTTTGCCACATCCTCTCCAGCTTTGCAGCAGTCAGCCGCAAAGCCCACCGGCTTCCCCATCAACTTGCCCAGGTGAGCGGCGATCGGTTTGAGAGAGAACTTCTCTTCGTAACCAGTCTCTTTTGGGCGACCCATGTGGCTCATGATGATTAGTCTGGCACCGGAGGCGTTGATTTTTTCCAGGGTGGGCAAGGCAGATTTGATTCGGAAGTCGTCAAGAATAGCACCATCTTTCATGGGAACGTTGAAGTCAACTCGAACGATGACGTTCTTATCCTTCATGTCCAAGTCATCTACGCTCAGTTTGGGACCAAGTGCGCTTCCAGGCATTGTGTGCTGTTGTTCTGGCTTTTGCTTCAAGTAACCTGTGACTTTCCGGGCGCAACTGGTCCAAACCGTACTACTGCGGTTACAACACCATATATGGGCAC

>[organism=Eutreptiella gymnastica] [Aldose 1-epimerase]mRNA
ATTTTTTTTCGATGTGGTCTTCTGCTGGATTCACTGGTGGGCTGGCCCCATCCATGTTTGCCGCCGCCCCTGCCAGCGTTCTGCCCAGCATTTTTGGCGCCCCAGCCACATACGCCGGCCCAGCCAGTTACGCCTTCCCCTCTACCTATGGCCCCTGGCCGGTTTCGTTGCCTCAACCCCTCATGGCACCGACGGACACTCTGGCTTCCCATGTGTACTCCGGCTTCACAACGCCCTTTGGGCTGCCCCAGACTGCAGATGTTACGGAGGAGGAGTGTGGCAGTGGGAAGAAGGTGATCCTGCGGCACAGCTCCGGGGCCCAGGTCGCGGTGTACCTGCACGGGGCCCATGTGGCCGAGTGGGTGACGAAGGACGGCAAGCGGCCGATGTACACCAGCCCCCAGGCCATCATCGCCGAGGGGAAGGCCATCCGTGGGGGCGTGCCGGTGTGCTGGCCCCAGTTCGCCGACATGGGCCGCCTTGGCCAGCACGGTATCATGCGCACCCAGACAAATTTTGTGGTCGACTCTTCATACGTGCTGGATGGCGCGGCTTCGGTCGTCCTGCGCTCACAGTCAGACGAGGCCACCAAAAGCAAATGGCCATTTGACTATGACTTCCTCTACATCGTCACATTGACAGAAACCAATCTCGTCTGCAGCATCAAGGTCACAAACACTGGCTCAGAAGCGTTTCCTTTCACCACCGCACTGCACACATATTTCACTGTGTCGGACATCAACAAGTGCTCCATTACTGGCCTCAAAGGCCTGGAGTACTATGACAAGGTGAAGGGCTCTATCTTGTGCAAAATGCCTGAGGATGAGGAGCATTTCCGGATCGACCAGGAAGTGGACCGGATCTACTTGAAGGCAAAGGGGCCAATGAAGATACACGATGACGAGACAGGGACCACCACTACAATCACCCACAGCGGCTTCACCGATGCAGTCGTGTGGAACCCATGGATCGATAAGGCCGCAGCCCTCGGGGACTTGCCTGATGAAGACTACACAAAGTTCCTGTGCATCGAGTCTGCTAGCATCGGGGGCATCGATGAGGCATCCCATCCTTGCCTGGAGGCCGGCGGTGTGTGGGAGGCCAACATGATCCTTACCTGCCAGTGATGTGATCCATGCGTCTGGTGCGAGGTAGGCACAGCTGGGTGTAGACACCTTTTGAGTCTTGGGGGAGTCAGTTCATTCATTTCATGGGGGGGAGATATCATGGGATTGGTAGGTTATGATAGGTTATGGATGGAGTGCATGTGGTAGATAGGTTGCACAATCGCCGAGCGGCCCGCTGCATGGTGGACTCCGATTCAATTACAATTGTGTCGCTTTGTTTTTGCTGCAGTGAAAGTTATTGTTTGTGTTGCACAAACAGCCACTCCTCTAGCCTGTCTGAATTTGTGGTTGAATTGTACATGGATCACCACACCACAGTATACAAGCCTTCTCAGATTCTCAGTCACGACGTTGGGTACTAGTTATCGTCCTCTGCGCCATTCCATTCCGGGAGTTGCGTGGCGTGCAGTCGTCAAGCACCTGGCTGAGGCCCCACGATCGAAACGGTACCGGCGGGTGCAGCCGCCGCCAGCCAGTGAGACCCAGGGATCAGGCAACACTCCTTCATCGAAGCCACACCCATTTTGGGTGCCATGGCTCATGTCCCATAGGGTCTCCCGCCCCAGCACGTCATTTCCTGCACACTAGTGTCGGTGCGCATTGGGCCCTATCCTCCCCAGTTTTGTGTGGTATCGTATCATCTACTGCAGGACCGCTGTAGAAGGAATAGTCTCGCAAGTGCATCCGCCCATCAGTAAAGCACTCAATTTGTTTCGAGTTTTTTGCCTTCGCTCATAACCATCCTCAGGCTACCACAACCGAGTAACTGAGCGTACAAGCACATAGACCGCTTTCGTTGCAC

>[organism=Eutreptiella gymnastica] [Fructose-bisphosphate aldolase]mRNA
CTGGGTTCCAAGATCAGAGATGAACGGTATGTGCCATCATGATATGGTAGTGCATTCTGCTGTCCGTGGCAAAGGTGATGCAGTTGCATCCACCGTCTCAGAGCAGTGACTGCCCAGCACGGCAGGGCACAATTACATTAAATGCACTTCAATTACCGATTTCACAGCATACTACCATATGCTGATCAAGAAATTCTGGGCCAGGATGGGTTAGGTATTGGATGACAGATAGCAAAATAGTGGGCCAGCCCCTCTTTGGGGAACCCATCACTGCTGTAACGTTTTCTGAAGGGGGGGGCAAAAATATTGCAGATTGGCCACAAGCACCAGACCATCCAAAGGAATCCAAATGCTCATAGGCTTGAACATGCGAAAGGCCCAAGACTTGTCACTGAAGCTCAGCCCACAAAATGGTGGGCTGAGCTGCTTGGCCCACCAGATGGTAGGCCCATCAGAATGCTCAAAAACAGGACTGCTGTTGCTCCTACCTGTTGCACCGGTTGAACGATGGGTCAAATAAATTCTGAACGGAAGCATAGGTATAACCCACTGTTATTTCGGCACATGAGCACCAGCTGTACCCTCAGGCTCCCATTCTCCACGTGCAGCAGCCCCAGCAACGGCCAACTCTTCAACATACAACTTTGACATTGCCTCAAGCTGGAGCTCACCGGTTTCTTTGCACAGCTGGAACAGAGGCATCTGCAAAGCTGCACTCCAGGAGAAGCTCAGGTTCCAAGGACTGTTACCCTTGACCTTGTTAATGTAGCTGAGCCTGGCAGCGGCGTCTGCAAGAGACTGCCCTCCAGAGAGGAAGTTGGCGCTCTTCATGGCAATTGGAAAGCAGCGCCTGAGAACATCTATGTTGGCCTTGGCAATCTCCTCCACCGTGTAAGGGATGGGACATTTTTTCCCAGGATTGACCATGTTGGATTTCAAGATAGCGCCTTCCATAAAGACACCGTGGTCTAGCATGGCCTTGTACAGAACAGCTTGCACCTTGACATTGACGTAAACAGCAGTCTCCAAGTCATGATCACCGGACAAGGAGATATCAGGTTCCACGATTGGGACCAAGCCTTCATCCTGGCAGATCAAGGCGTACCGTGCCAAATCCTTCATGTTGGCCTCAATCACCATATCGGAGGGCTGGCCGTTGGCCACGTCAATGGTCAGAGGGCTCCGCCACTTTGCGAACTTGCATCCAGCAGCCTTGTACTCCTTACAACGGGCTGCGAGGGAGTCCAGCCCCTGCATCACAGTTGAACCAGACTGACCTGGCAAAGCATACACTTTCAAGTGAGGCTTCACCCCCGGAACAATGCCAATGTCCATCAAGGCTTCCGGGAACAGTGTGCCTGCATCATTCTTCTGGTAAACGGTCTCCGGGTCAAGGATGGCAGCACATAAATATTGGTTGCAACCGGGGGCCTCAAACAACATTTGACGGTACAGACGCCGGTTCTCCTCAGAATTGGTCACTCCGACTTCCTCGAATCGTGCACCGATTGTGAGAGGACCTTCGTCGCAGGCAGTGATTCCCTTGCCTGGGGTGCCGATCAACTCACAGATTCTCTCCAACTCAGCCTTGGTTTCGGCAGAAAGATGCTTGCCGTTGTGGCAAGCCCCAAGATCACCGGTGGCAACGGCTCGTAGACGGGTGGATCGACTGCGAGTCCACTCAGGGATGCCAGCGTGCTTAAGGCCCATATGGGCAGCCATAGCGATGCGATCCTCCAAAGTCTGCTGGGGCACGCGGTGTGCACGACCAAGGAAGATTCCAGCCACAGCAGTGCCAACCACAGCCATCAGACCCATAACGGTGGTTGAGGGAGAAATTGTAGTTGTGGGCAGCACCTGAGAGGCCCTCTGGAGGCCAACGGGGGCCTGAGGCCTGGACCTGCTGGCGTAGAAGAACTCCTGGGCCCGGGGCAGGCTATTGCTCAACTGGTTGACCGGGGCAGCAGTACTGAAGGTGACGGGCCTCACAGCAGTAGCTGGTGAGAAAAGACTCGTGGCTGCAGGGTGGCTGCCAACAATGACTCCCGCAGTGAGGGCAACAGCCGCCACCGCAGCAACCAAACCGACAACCCGCCACTGTGAGGTTGCCTCACGGTCGATAGACTGGTAACCCACACGAGGAGACATCGTCAAAATACCGAAAAAA

>[organism=Eutreptiella gymnastica] [Triose phosphate isomerase]mRNA
TTTACACTCAGCACTCTGCGCATGCCACAATTCATGGTAACAGTAATTCATTGGATCATGCTTACAAGGTTCGGCTAGGCACATTCAACAAAAGGGAGGCATCATCATCCTCTGCATAGTGTGCAAAGGACTCGGGATCCCACACCCTATCCCAGCCCGGTGCGGTAAAGGGCTACGTATCATCGGCCCAACATTTACAACATTCAAGCATTCAACATGGACACATGGTAGAGATGATACCTTAGCACTTACATTTGTAGGCATCGACAACTTTCAGGAAGTCGGGCTTCATGGAGGCACCTCCAACAAGGAACCCATCAATATCAGGCATTGTACCCAAATCCTGGCAATTCTTCTCCGAAACGGAGCCTCCATAGATGATGCGGGTTGCACTCGCCACCGCGGGGCTGACGGTCTTGCCAAGCCAGGCCCGGAGATTCTTATGCACTTCTTGTGCTTGATCCGGTGTGGCCACCTTTCCAGTTCCAATAGCCCAAACAGGCTCATACGCGATGACAACGGAAGCCCATTCGGCCTCAGTCAAAACTCCAGCAAGAGCAGCACATTGCCTTTCATTCACCTCCATAGTCTTTCCGGCCTCACGCTCCTCCAAAAGCTCTCCGCAGCAGAACATCACCTTCAGGCCAGCACCAATTGCGTACTTGCACTTCTTGGCGACCGTCTCATCGGTCTCTTTCAACTGAGGTAGGCTACGTCGCTCGGAGTGACCCAAGATGACCCACTCGACACCGATGTCTTTAATCATTTCGGCACTTATCTCACCCGTGAATGCCCCACCCTTACCGGTCCAACAATTCTGAAGGCAAACACCCCAATCGGGACGTAGCTTGCTCCGCGTGTAGTCTGCATACAAATACGGGCAACCCATGACCACCTCCACGTTTTTGCCGGCAATACTCTCTCCCTTGTTGAGCTCAGCACACAGATCAGAAATCATCTTCTTGTTGCCGTTGCACTTCCAGTTGCCACCGACAATAAACTTGCGACCACCCTTCTTCTTTGCGAGCCAGTCCATGAAATATGTGATAACGTCGCCAGGCTTTTCCTTGACCATATCCAGGAGGAGGGCATCGATCAGATGGGGGATTTGGTACTTGATGAGATATTCTTCATCGGACATGTTGGCCATGTTGTTTGGAAGTATCGTCGARRAARRTGGGGGCCCAGGTCACCATGGTTGTCCGTGGC

>[organism=Eutreptiella gymnastica] [Protein tyrosine phosphatase]mRNA
TGCGACACCAAATATGTGGCTCAAAATTGGTCTCAAAAAGTAGCGTACATGACTGTGATATATGAAATCTGCTGTCAACTAACGTAACGACTGCCACTCGCAGACTTAATTCTTCTTCATCTTGCCACCCTTGGCACGGCCACCACCCAAAACCTTCTTCCGTTGAACCAACATATATGAGTACAAAGTGTAGAGTCCAATGACATACACAGGCACAACCACAAGAGGGTATCCTAGAGAGTGCCTCAAGACGGGTTGAAACATGTGTTTCACCATTTCGGATTCATATGCACTTTTATTTGCCACCATATCTGGTATGGACTTCCACAAGCAGCCCATCTCCCCTGCAACCCCTGTCGGATAAAGAACCAAGAAAAGCGTGTACCTCAAAAATGTCAAAGGCATGAGACTAATACCAGCAAGATTCAGTGCATAGAAGCTATAGCGCACAATTTCAGTGACGGACCATGCAATGCACATCATCCATAAAAAGATGTTGTCGTTGCCTTGGGCAACTGTGGAGTATCGGACACATTCCACCAACATCAGGCGAGAGAACACTTGCATCCCTGTGGTGGCCACGGGAGAACGCACCATTCCAAGCAAGGCGAAACATATCTCAGCAACGGCTAGCCATTGAAACCATCCAATAGTGGGCCCAGCAACTTCCCATAAACTTGATGACTTGCTTGCTGCGGTGGCATGTTCTACAATTTTAAACAATGCCAAAGACCAGCCTAGGGTTTGAAACACATTATACAAAACTAGGAAGGCTGCAAGGATGTAGTTTGTGAATATGGCTGAAAGAACGGATCCAACCCCTATGTTGCCAAACTTGTAACCACATCGCCAAGCACCACCGTGGAAAGATGTGTCAGCAAACAAAGCCAAAGGATTTCCTAGCTCCACTGCAGGGTTTGCCACACTATTTTGGTTCCGAAGGTCATTGACGAGGAGGAGACCCATGACGGCACTTGAAGTTTCTTGTTCGAAAACCTCCACGGGCTTGAAATTGTGCATTCCCTTGTAAGCCAAGGCAAACATTTTGTTGGAGACAACCGAGACTGTAGCAGTTGAAGGAGCGATGTTACTAGACGCCTTGCAGCCGGCCTCTCGGGTGAGTAAGCAGCGCCAATGTTGAAGGCGCTTGGCAAGGATGTAGTTCGGACCTTGGTCAACGACGGTAGCATCGCAAACATAGAACTCCTCGCCGTTTTCTGCCATCACAGGCTTCCGCTTGTTAGGTTTCATGGCTTTTGGGCCCTTCAAAAACATGGCTAAAACACCCTGCCACATAGGGGCTTTCCGAAGGTTAGTGCCGGCGGCATCCATAGCCGCTGCTGGGACGACGTGTGCATCCGTGGGTGTACACAAATAGGCAACGGATGCCTTGCGCTTTGCAACGAGACTGTCCACGATTCCATCCATAGCCACGGATATCTTCATGAACAAGGGTCCATCGAGATATGCATACACCCCGACAGCAAATTCGTTGCTCTTTGGTTCTACCGTTAACAACCAGTTGCGAATCTCCGGGGCTTGCTCAAGCAAGTTGCAACCGGCTGCTTCAGCTAATTCATCGTCGTTAGCGCATTGTCCTTGTGGCTTTTTCAACGGGAAGACGAGCTTTCCACTGCTAGACTTGCAAATTCCGATTAACTTTTTCCATATGTTGGGTCTATCGATATCAACGGCGACGACCGTAGCTCCGAGTGCCATAAGCATCGGGAACGGACCCATAGCAGAGCTAGCTCCCAGCATGACGAAGGTCAAACCGGACAAATCCAACCAATCCTTCCGGTCAGCAACTTGGGTCATTGCATGACCACAACTAAGCTCGATGACACCAGATCGAACCCATTTATCCACTTGCACCTTCAACGCGTCACCCCGAAGCATTTTCCCTTTGTATGGGATAACAGCTTCTGCTTTTGTAGGAGCTTCCCCTTGCACCACTCCGGTTTCAAATCCACCGCTTGTTATGGTGGCCATCGCTTCCTTGAAAGACGTGCACTTGTCGTCCCGGACAAACTCCATGGTGTTGTGGAGATAATTCAAGCCAGCCGAGGCAACGTTCAAAGCAGCCTGAGGAGAACGCAACGACGCCTCAACTTGTTCGAGAAGGTACTTGCTGTAGCGTCCTCTCCACTTCTTCTCAGCTCTGACTTTGCTAGCAAGATCAGCATCAATGGCTTCAATCGCAACAGCAAAAGTCTCTTTGTTGATTTCCGTGGTTGAACGCTCTCCTTTTGCATCTTTCGGAAATTCAACACCACAGGCGGGGCGGGGTGGCTTCTTCTGCGACATCGGTTTGAGGTACGAAAAAAAAT

>[organism=Eutreptiella gymnastica] [Thymine-7-hydroxylase]mRNA
TTTTCGACCATTTTGCACCATGGCTGTAGACGACATGGCGTACTGGGGCATCACAAAAAATGCGGAAAAGGTTACCGACGCAAGGACTGCTGGCACAAAGGTGGACATTCCCACATTGGACATATCGAGACTGCAAGGCAGTACCGACGAAGTAGCTGCTTGCATTAAGGAGATAAAAGAGGCGTGCCAGGACTGGGGTTTCTTCAAGGTCACAGGGCACGGCATCCCAAAGGAGATGCTGCAGGCCACATACCAGAGCACCTGGGACTTCTTCATGCAACCCAGGGAGATCAAGGCCCAGGTAAAGCGAAGTGAGGACAATGCACGAGGCTGGTTTGACGATGAGCTGACAAAGCAAATACGTGACCATAAGGAAGGTTTCGACTTTGGTCACAAACCTTGCGCAGGCCTACCCGACGAACACCCAGATAACAAATGTATGGATGGGCAGAATCGGTGGCCGGAGGGTCTTCCGAAGTTCAAGGAGCAAATGCAAGCTTACTATGCCGAGATGGAGAAAGTTTCCATTGCACTCTGTCAGGCGATTGCCATGGCTCTGGATTGTGAAAAGACCGCCTTTGATCCCCTGTTTGAGTCTCACACAAGCTTCCTCCGGCTGAATTACTATCCCACATGTCCGGATCCAAACATTTTAGGCATCAACCCCCACAAGGATGCTGGGTTCCTCACAGTCCTCCTGCAAGACAGTGTTGCGTCCCTGCAGGTGTTCCATCAAGATCACTGGGTTACCGTGCAGCCTGACCCCGAAGCATTCATCATCAACATTGGGGACATGTGTCAGGTGTGCAGCAACGACCAGTTTGTGGCCCCGCTGCATCGCGTGCTTAGCAACACTGCTGAGGAGCGCTTTTCCCTGCCATTCTTCTATAACCCCGGCTACGAGGCGGATGCCACCCCACTACCCAGCAGGGGCAAAGCCAAATACCGTCCTGTGAATTGGGGTGAGTTTCGAAAGAAGAGGTTTGCTGGTGACTACGCAGACCACGGCGTGGAAGTACAGATTACGCACTATTTGCTCTGATCACATGGCAGTGTTCCTATGGGGAGGCACCCAAGCATCTTTGCATTCAACATAGTGCCCCTAGTGCTACTCTAAAGCGTAGTAATCCAAACACCTCTAACCGGAGCCTATAACACCACAAGCATGGAGCTAACACCGAGAGCTGAGACTAAATGCCACAGCTGTTCACTGGCCCAGTCACATCCTGTTGAATTCCTCAAGGTCCTGGAGTTCGGATAACAGGTGCAGGACAGCAGTGCCATGGCGTGTTGTGATTTCTCAGCTGCGTCCGCAACAAGCTGTCC

>[organism=Eutreptiella gymnastica] [Hypothetical protein (Q388J7)]mRNA
CGGGGATCGCAGCTACAGATTCTCAGAGGTGCAGGGCCCGTGGTTCATCCCACCTTACGCTGGGTACACTTCACCATAGCCTGATGGCATGGCCAAAGAAGTGCTGCCCTAAGTCCACAGGGCCTTCAGGAGCGCAGGCTTTGGGCTCAGCTGTGTGTAGGCAGCGAGTGAGGCGACCAGGGAGGCGTCACACACTCCTGGAAGCTTGCTTAGCACCGAGTACAAGACGAAGGTTAAGCAATATGCAGGTAGGAGACGCTGCCGTTCCTTGCTCTCGATAAAAGTGGCCAGGCCAGGGAGGCAGAGGATGCCCCAGAGTGCGGCTTTTGGCATGGGCTTCTTCTTGTTGTAGTGACCAGCAAAGCAGAGACTGCACACTGCCAGCAGTCCATATGTGGACAGGAAGAGTGAGGACCGGAGGATGTCCTTCAATACCTCCTTGATGGGCAACCCCTTCCGTGTGAGAAGTGCGTACAGGAGCCGCCAGGCATACAACTTCGAGTAGAAGTTCAAAGAGAAGCTCTGCATGTGCAGAAGCAGGAACCCGACGATTGAGTGTGGCAGGTTGATGCCAGGGAGCAGCAAAGAGTAGTTGAAGGGCTTCCCATCCCGCAGGCACTCAGTCATGAGCTCGCGATGCTTTGGGGGTATTTGGGGTCCTGTGGCCCTGTCCAGAAACCGGGCATATGGACTGCAGTGGGCTGTAGGATTGAATAGCCATGTCCACACGATCTGTGCCCCACAGCACGCCATGATGAGAGGAGCCCACAACTTTGTCACCTTCTTCGCACCCAGGGTAAGAATGTTGGCCACCAAATGGCATGCCAGAGTCTTGCACATCTCGGGGTCCATGAGTAGCTTGAGAGGCAGGCCAGCGGTGATGGCAGCTGCCAGGCCCGCCTGGGGGATGCCACTGCCTGAGACGGCGGAGTGCAGAAGTGGCGCCAGTGCTGTGGCAAGCCCTGTGCGCAGCACATTGACCCACTCTTTGGTCGGGGTCCGCTTGGATTTAGTGCTCCCAATGAAGGCAGTGACACCGACAAAGTTCTGGAGTGCCTGGGCCTGGACTGCAGAGTCCGGCATGAGCGTGGCCATGGGACTGGATGGCTCGAA

>[organism=Eutreptiella gymnastica] [Hypothetical protein (Q38DM9)]mRNA
CTCTTCGACTCGACCGAGTTCCCGGCTCTGGGGCTGATGTACTGCGGGAGGCATGAAGGGTCCGACTGCATGTCCCGCTACGGCCCTGGCCACGAGGGACTGCTGACCCACCATCTGCTCCACGGCCTGCAGGGGGCCGCAGTGCGGGGCCATGGAGGCATCTCCTCCAGCTCCCTGAACCGATACCTGGGGCGGGCCCTGAAGCTAGACCGGCAGGTCTTCAGCACGAACCTCGGGACACGGGCCATCGTGGGGGACCCCGTGCTGGCCACCCGCACCCTGAAGACCGCAAAGGCCATCGCCACCGAGCAGAACATGAAGGTCTTCGCCCAGCGGTCGGCAGTGGTCACCGGGGTCGACCGCTCCAGCTTCATTCAGCCCGACCTGCATGCGTTCTACCGGCGCATCCGGCTCATCAAGCTTCTTGCGCTGTGCAACCCAGAGGGGCTGAAGTTCACGTGTTCGTCATTGCACATCACGCACGCCGTCCTGGTCCTTCCGTGCAACTCGCCGCAGCTGCGCCAGTCCCTCCAGCCCGGCGGCACGTTCCAGCACGCCCTGGCTGCACTGCTGCACACCCCCGCGGAGGACGTCCGGCTGCAGCTGGGCTACCCCCACCGCCAGTTGGCCGACACGAATGAGAGCATCGCCGTTATCTGTATTGCGGTGCAGGCAGAGGAGCAAGCGTGGGCGCTGCTCTCGGCTTGGCCCGGCAGCGAGCTGGCCAACCAGCACCCGCTGCTCGGTGTGGGAGTGCGGTACCGGGCGGTCATCACCGGCAGCATCCGGCACCTGGAGGCCCTGAGCAAGGCCTTCCGGACAGGCCTGTGGCATCTGGTGCCAGGGCTGGTCCTGGAGGACGTGGAGCTGCTGAGTGGGGAGGACAGCCTAGCGCACGCCACGGCCACCCGCATCCAGGCCATCTTCCG

>[organism=Eutreptiella gymnastica] [Glucose-6-phosphate 1-dehydrogenase (G6PD)]mRNA
CAGCAATGGCTGCTACCCAATGGTCGACACGCAGAGTGTGATTGTGATGGAGAACCGTGCAACTGTGACCATCATTGCAAGGAGGGCCGGATACATTAGCACGCCATCAAAGATCGGCATGGTTCGACAAAGTGTCAATGTGGGGCTCAGTTGGGCCCTGTTAGGTCCGTTAAGCAGCATCCGACAACTGAAGTGCAGGCTGAAGTGCAAAGTAGGAAGCTAATTCCCTCATGTGTTTCAGCTGGCATGACAGCATGTTGCCAATGGCTGGATGCATTTTGGACATTTTTGTTTAACACCAACTATAGAAAGGTATATGCTCAGACAGTCCATGGCATGCAAAGAAAGTTTACTATTGCTGGTGTTGCTGTTTCAGTAATTGTAGGAGAAGCTCATTAATTGACCATGCATGCCCTGGAGCCTACATTTTTTTCAAAGTTTGTCAGCTTTGGCTATATCAGAACCCAGCATACACATCTCATGAAGATGTTCACCATGCCTGATGATGACAAGTACGGTAAAAAGGATGAGGTCATTAAGCGTACGGTGAAAAGGATGAGGTCATCAAGCAGTTCCAAGATGAGGCTCTGAAGGCCGCAAAGCCTGAGCCTGCACCTGCTGAGCCCCATCCAAAGCAGAAGCAGCTGTCCATTCCCTCATTCTTTGTTGCTGACAACACCCAGCATTAGACACTGATGGCCTGTGGCCCATTGGATGTCATTTCTGTGCAAAGGCCCGGTATACCCTTGTGCACGTTGTTTTTGCTCCGATAGTCCGCTCTATTTGAGGGGTCCGGTCTATTCGGGGAGGGGGGGGGGGGGGGGGGCTTAGGTGTTGTGCACGACGACACCCAGTCGTTGCAATCACTTCCCAGCGACGGAGCCCCTCCTGAAAGAGGCGTTTCCAGATTGTGTCCATGTGTAGCCACCATCGTAAGCATACCCAACCCTCTGGACCAACAGGTCGGACTCAGCTGGCCCTCGACTCCCAAAGGTGTAGGGCAGAGGTGCTTTTCCTTCCTGCTCAATCTGGGCCAGCAGTGGGGAGAAGAGTTTCCACGCCTCAATGAGCTCATCAGTCCGCACGAAGTTGCCCTGATTCCCACACAAGCAATCGTAGATCAGCCCTTCATAAGCATCTGGCAAATGAAGATCTTCGTAGCGGTCCTTGTACATCAGGTCCAGTTCAGTCTGCACCAGCTGGTTGGAGGTGTTCAGACCGGGTTTTTTGGCCATCATTTTCAAGTAGATCGCCTCGTCTGGTTGCAGCCTCATCACGAGCTCGTCCCTCTTGGCTTCGGACCGGAATGGCAGAAGCTCCTCCTTGAACTGGATTCGGATTTCGGCCTTGCGTTCATTGGTCGCCTTGCCTGCCTTCAAGATCCACGGCACCCCGTGCCAGCGGTCATTATCAATGTACATGACAACCGTCGCAAGAGTTGCTGTCGTCGACCCCTCCGGGACAGTGGGATCCTCAAGGTACGCCTCTCCTTCACCATTCGGCCCTTTCACATACTGGCCCAGGACGACGTCCTTGATATTGATTGGCCGGACATTTTTGAGCACATGAACCTTCTCGTCGCGGATGCAATCAGCAGTGAGGGCCTTAGGCTTCTCCATTGCTGCGAGGGTGAGGACTTGCAGCAAATGATTCTGGATGATGTCTCGGATGATGCCAAACTGGTCAAAGTACCCACCACGTCCTTCAGTACCGAATGGCTCCTTGAAGCAGATCTGGACATTGGCAACGTGTTCTTTGTTCCAGCACGAGTTGAGAACTTTGTTGGCAAAGCGTAGAGCGATGAGATTCTGCACCATCTCCTTTCCCAAATAATGATCGATCCGGTAGATCTGGTCCTCTGTGAACAATGCCCCCAGCGCACTGCCCATGGCCTGGGCAGACTCAAGGTCATGCCCAAAAGGCTTCTCGATGATCATCCGGTTCCAGCCAGTGGTGGACATGCAGATCTTCTTGATTCCAGCCGCCACTTCCAAGAACACAGATGGGGGCAGCGCAAAGTAGAAGCATCGGTTGGCCTCGGTTCCATCTCTACGGCTGCCTTTCGCGCTTTTCTGTTCAGCCTCGAGCAGCGCGTTCTGCAGGTTTTCGAACGATGAATCTTCGTTGTAGGCACCACTCACGTAGCTGCATCTGTCCAGGAACTCCTGCTTCATCATTGGAGTGCCTTCGAACTTGCCAGAGATTCGAGCTAGGAACTTGTCTTGATCCATCTTGGATCGAGCATACCCAACAATTGACACATGCCTTGGTAGAAGTCCCTGACGCCATATGGCATACAAGGCAGGGTACGTCTTCTTCCACGCCAGGTCACCGGACGCTCCAAAAACAACGATGCTCATGGCCTTCATATTCCACTTTTCAGGCCACCGTTCTTGCTTATAGATGAACGACGCTGTGATGGCCCGCTGGCCATTTGCCGCGTCTCGCATCCCCGCCATCTTCTCTGCCAGGAAGTCGAGGGGGTTGTGGGGCCGTTGTTCAAGAACGGCCGCCCGCAGTGACCGAAAGACCTCGTCCAGGTCATGCTGCTGTGCATATGCAAATTCCTCCATGTTGCTGTGGGAACACACAAGCTGTCCC

>[organism=Eutreptiella gymnastica] [Ribokinase]mRNA
TCAAACAAAGAAAAGGACCAAAAAGAAGAAATTAGAGAGCATTGCTCAAGAGTGTGAAAAAGTGAAATATATTCCTTGCAATTCTTGGCCATCTGAAAACGAAATGGGGAACGGGAAATCGGAGCAAACAATAGGTGGTGGCATGATTCAATTTTGAAGGCAGAAACCACCGGGCGCAAACGACAGGGCACTGTGTGAAGGCAGTACTATTTTTTTGTTTCAACAAATGCTTTGCCACATCAAGCACAGCAACGCTGTTGCCTTCTGTAGTGTTGGTTGTCGAGCACAGGTCCTTATCAGATATCATGTAAAAAGTGGAGATTGCTAGGAAGTGGAACGGACATCATCATTGAAATGGTACACACGATGGAAATGAAGTGGTTTGCCACCTTTCAATGGACCCTTCAAACTAAGGATGCAAAGAGCCCTGTGGCTGACTCTGGCGCCCCGCCAAATTGCATCTCAATGACCTGTTCTTGGTGCAGAACCATTAAGGGGCCTCAGCTTCAGAGCCATAGACTTCATCCTGGCCTTTACAATTTCATTGTGACTCACCATCTTGTCATGATTTTTTGCATGTTCTCAACTCAACCATTACCTCAGTGTAAATTACATGTCCCCGGAACAGGTGTGTCCCTACCTGAGTAGGAAATAGACTTCAATACCATGTTGCAGTGGGCTGAACTTTAAAGTATTCCAATGATGTCGATTGAGGACAGCTGACGCTGGCTGAGGTCCAACTGGATTGGCTCGCAGTTGGGTCCCCATTGACATCCACTTACTTCAGTTCCAGAGGGCAGTTACTATGCAGATGGGATGAAAGGGGGCACACTGAAGGACCACATTATTTCCAAGTGTATATCCGCTGAAGCCCTAATCCAAAATGCTGGCTTCAACCTCACCTGGATCCTGATTAGAGTGGAAGAACAGTTGAATCCACCTATAAGTACGGCAGTAGTCACTATCCATAAAACTGGCAGCAACTAGCGCAAAAATATAGTGGAATGGAATTCTGGGATACCATACTTGGATGCACTGATGTGTCATCATGATAGGCTGGCTAGGTACGCTACTGAAAGCTATGAAGAATCCAGGCCAGAAAAAGGTAGACAGGGAATCTGTTTGAATTTCAGAGACGGGGGCAGTTGAAAAAGATATTGCAGTTATTGTACCAGGGCAAACTTATCAATGCAAGATCCCACCCACACATGACATACCCCCTCTCTCCTAATATATCAAGCAGTTTGCATGAATAAGTGCTATTACCCTCAAACTCTGTTTCTGGGGGAGCCCATTCATAAAAGAGATGTCCAAATATTGAAGAATATTAAATGGAAGGCGCTGGTCTCCAGTGCAGAAAGGTGTTCTGGTGATAGCACACGTAAGAAAGTGCTTGTGCTGATCTGCATCATGCATGACAATGCAGGTGCGGCTTTGTACATTCCAGCTACCTGGAACACTGCTCTGTTTTGAACCTTACGCCCAGTGTTGGAGGACTGACCAGCACGTCAGATGGTTATACCGTCCTGCAGCTCTTATCCTGTTTTTGGCCCCTCCGAAAAAATGTTGACACAGGGCCCACAAACCCGTCTGAATGGCAGGGGTGGCTTCCGCATGCAGGAAATGGGATAAGCGGACCTCCAGGGGCAATCACACATGCCCACGCCACATGCACCAGGCACAGATAGGGTACGGAGTTTGGGGGCCAGCCAAAAAAAAAGGGATCACAGGCAAGAACAGTATCACTTTGTGCACCTTAAGCCTGCCCCAAGGCCTCAATAACTGGACTCTGGCTCTTCAGTGCGACTTCGCTTTCGGGAGTTACCCTCCTTTGACCTCAGCACTGCCAGCAGCGATGACGCGCCAAACCTGAAACGGCTCGAGTCCACCTCTGCCCAGCGCCTCTCGGAGCCAAGGAGAATCTTAGCAGTGAGGTGCAGATACTGTCTGACCTGGTCCAAATTCTTCACCCCACCTGCAGGCTTAAAACCAACTGGTCTCGGAGTTCTGGTTTCAGATATCTTCTGTAGCATAATTTCTGCTGCCTCAAGGGTGGCATTGATGGGGACCTTTCCCGTGGACGTCTTTAGAAAGTCGCAGCCGCCAGCGAGGGCAGCATCGCAGGCCAGAGCGATCAGCTCTGGGGATTGTAATTCGCCCGTCTCCAGGATCACCTTGAGCAGTACCTTTTCTGGGGGACAAACAGCTCTTACTAACCGTACAAGGGCCACGGCAGCAGCGTGCCCACGGCTCTGGTCCGCCTTGAGGAGCTTGTAGTCAATCACCAAATCCACCTCATCCACCCCGTCTTTGACTGCAGCTTCAGTCTGCTGGACAACCTCCTCCAGCGGTGACTGTCCAGAGGGGAAATTCACAACAGTGGCCACGCGTAGGCTGCGGGGGTACTTGGCAGGGTCCTGTGCCTGCAAAGTCCGCACAAACGGAATGTGCTTCGGGTAGATACAAACAGCGGCCGCGTGGGGCCCTCCAGTGACTGCTGCATCCACAAGGGCATGGATCCCTGCAGAAGTGTCCTCCATCCCAAGGCTGGTGTGATCGATGAGACCAATGGCATGGTGGGCCAGGACTTCATCCCCTGTAGGGAAGGCAGTCTGGGTACCCTCCCGTGTGACACTGATGGCTGCCACCAGAGTTGCGAGCTCCAGTGCACGCTCCAGTGCACACCCCGTCGTGAGGTAGTATGCCAGGGCCCCCAAGAAACTGTCACCAGCGCCGGTGGTATCCTTTGGCGTGACGCGCACTGAGGGCTGCCACACTGCCCTTAGGCACCTTGGCTGTCCCTCAAATAAGGCGCATCCTCGATCTCCCAAAGTTACCAACAGTTTGGTGGTCCCTCTCCGCAACAACTCTGCTGCTGCTACTTCCACATCTGCATCTGTATCAACCGTCAACCCTGTTAGCCCCGCTAGCTCCACCTCATTGGCACACACAATATCACAAAGTGACCAGATCTTGTCTGGCAATGGACTTTGTGGTGCAGGGGCTGTGTTGAGGATGGTCATTAGCCCCTCCTCCCGCCCGATTTGCAACGCGGCCAGAGTGACCGCCAAAGGGGCTTCGAGCTGGCACATTAACAATCCACATTTCTTGATCCGTTCCCTAGATGCCTCCACCTCAACGGGTGTGAAAGCATCCAGAGCACCGGGCACGATGACAATGGAGTTCTGGCCTGTACTAACATCAACGTTGATGGGTGCCACACCAGAGGACATTCCAGGTTCTTGGGTCACATGTGTTGCATCGATTCCTTGCTCAGCAAGGTTTTTGATCGTGTCTACCCCGAAGCTGTCAGCACCAACCTTGGAGAGCATCATCACCTTAGCACCTAGCCGAGCAGCTTGCACTGCTTGGTTGGCCCCCTTGCCACCAAATCCCGTGGAAAACTTTGTGCCCACAAGCGTTTCACCTGGTAAAGGCATTCGCGGCACATATGCAATCAAATCTGTGAAGCAAGCGCCTACGACGCAAATCTCTTGTTGTGGGCAATCACCCATGATGAAATTGCCCAAAACCGAAAAAAA

>[organism=Eutreptiella gymnastica] [Transketolase]mRNA
ATTTTTTTTCGATACACGGACAAGATGATGAGCAACGCCCGCAGCCAGTACCGCGCCATCGACGCTGAGCAGCCCTCCTACGGCAAGTACATTGCCGCCGGAGTGACTGTCGGTGTTGCTGCCGCCATTGGATTGGGCTCCGGCCTTGCACTGGGCAACAACATGCCCGCTTCCTCTTTGTACACTGTGGCTCCTGCCACCCGTGTGTCGAACACCATCGGCGCCCGGGCTACCATGCCCATCTACTCCAACGGTGCCGCTAGCCGCACTTCCTACGATGTGCAGCAGCCTGCTGGTCTGATGTCCGCCTTCCCCCAGCAGCAGGGTGAGACTTACTTCCAGGAGACCACCGCTCCCGCTGGTGTTTTCTCTGGTATGGGTGCTCTGATGGGAGCTATCCCATTGGCCGCCGCCGCTGGCTACTTCTTGGGCAAGTCCCAGAAGAAGCAGGAGCCCATCGCCATGGCTGCCTACTCTGGTGAGCCTTTGCAGGTTGTCACTCAGGGTGGTGCTCGCAAGAGCATGGCCCTGAAGGGTGAGAACGCTGGTTTGATCATCAACCACGGTACAGAGCAGACATTGGACGAGTTGTGCGCCAACTCTATCCGTTTCTTGGCTGTTGATGGTGTCAACAAGGCCAACTCCGGTCACCCTGGTGCTCCTATGGGCCAGGCCCCCATGGCCCACATTCTCTTCAACGAGACCATGAAGTTCAACCCGAAGAACCCTTTCTGGACCAACCGTGACCGTTTCGTCCTGTCCTCTGGTCACGGCTGCATGTTGCAGTACTCCGTCCTGCACCTGTTGGGCTACGATGATGTCACTATGGACGATTTGAAGAGCTTCCGTCAGTGGGGCTCCAAGTCCCCTGGTCACCCTGAGAACTTCGAGACCCGTGGTATCGAGGTGACCACTGGTCCTTTGGGTATGGGTATCTCCAACGCCGTTGGTCTGGCTTGCGCCGAGCGCCACTTGGCCGGTGTCTACAACAGGCCCGGTCACGAGATCATTGACCACTACACCTACACCATTGCTGGTGATGGTTGCTTCCAAGAGGGTATCTCCCACGAGTCCTGCTCTTATGCTGGACACTTGAAGCTGGGCAAGTTGATTGCCTTCTACGATGACAACAACATCACCATCGATGGTGAGACCAGCTTGTCTTTCACCGAGGACGTTGAGATGCGCTACAAGGCTTACGGCTGGCAGGTGTTGAGGGTCGCGGACGGTAACACCGACTACGACGGTATCCGCAAGGCTATCGCTGACGCCAAGGCTTGCACTGACAAGCCCACCCTCATCATGGTGAAGACCTTGATTGGTTACGGTTCCCCCAACAAGGCCAACTCCCACGATGCCCACGGTGCTCCTCTGGGCAAGGACGAGGCCGCTGCCACTCGCAAGAACTTGGGCTGGGAGTACGGCGAGTTCGAGGTTCCTAAGGAGGCCATGGATGTCTTCCGCAGTGCCATCCCCCGTGGTGCCAAGCAGGAGGAGGAGTGGAACAAGAAGGTCGAGGCTTACAAGGCTGCCTTCCCTGAGCTTGGCCAGCAGTTCCAGGATTGCGTCATTGACCAGAAGCTGCCTGAGGGCTGGGAGAACTGCTTGCCTCGTTACAAGCCTGAGGATACTTCCTTCGCCACTCGTATCAACTCCTTCAAGGCTTTGAACGCTTTGGGTGCTACCATCCCTGGTTTCGTTGGTGGTTCCGCTGATTTGGCCCCTTCCAACATGACTTTGATGTCTTGCTCTGGTGATTTCTTGGCTGGCCAGTACGAGAACAAGAACTTCCGATTCGGTGTCCGTGAGTTCGGTATGGGTGCTGTCTCCAACGCTTTGGCTCTGCACAAGACTGGTTTGATCCCCTACTGCGCCACTTTCCTCATCTTCACTGACTACATGCGGAATGCGATCCGTATTGCTGCTTTGTCTCAGGCCGGTACCATCTTCACCATGACCCACGACTCCGTTGCCGTCGGTGAGGATGGTCCCACTCACCAGCCTGTTGAGATCGTCGGTTCCCTCCGTATGATCCCTCAGTTGGCTGTTTGCCGTCCTTGCGATGGTAACGAGACCTCTGGTGCCTACCGCATGGCTGTCAAGCGGTCCAACGGCATGGGCGAGATTGGCATCAGCGGCAGGCCCAAGACCTTCCCCACATTGTTGGCCTTGTCCCGCCAGGTTCTGCCCAACCAGGCTGGCTCTTCCATCGAGGCTGTCGAGTTCGGTGCCTACACCATCCAGGACTGCGAGGGTACCCCTGACCTCATCCTCATCGGAACTGGTTCTGAGGTTGAGTTGTGCATTCAGTCCGCCAACAAGATGGCCGAGGGTGGCAAGAAGGTCCGTGTGGTCTCCATGCCTTGCTGGGAGTTCTTCGAGGACCAGACCCAGGAGTACAAGGATTCCGTTCTCATCCCTGGAATCCCCACTGTTTCCGTCGAGGCCGGAACCAGCTTCGGTTGGCACAAGTATTCTGATGCCCAGGTTGCCATTGACACCTATGGTGCCTCTGCCCCTGGTGACAGGTGCTTGAAGGAGTTCGGAATGACCGTCGAGAACGTCGTCGCCACTGCCATGAAGCTTCTGTAAGCGTCCTCTGCTGTGGAGAGGGTTTCTTTTGACGGGCTGCTGTCATATCTATTCTGCAACGAAGTGCTGGGTCAGAAAATCAATCGGCCTGGTGCCTATTCCGCAATGCAGGCACAATCCAACAAGTATGTCAGACGGTACAGACGGTTTCCAAGGGTGAATATTCGAGACTGTCAAACCACCTGATACCTGTTTCAACGGGGCAGTCTGAAGATGTTTCTGAAATTTGAACATTACCTATCCATTGAACCACCTGGATTCTGTAAAATTTGTGCCCCTTAGCAGCATTGCTATGCGGGTTGAATCTGCACAAGATTCGTTATCTACTTCTGCACTCTATGGTGCAAATGTCAGGATGGTGAATTACAGTTGATAGGATACATCGATTATCGTTGTTTCTCACGTGCTTAAAAAA

>[organism=Eutreptiella gymnastica] [6-phosphogluconolactonase]mRNA
TTTCGGTTTGTCTCATGGCCAACCGACTGGCGTGGCCAACAAGCGGCCCTCCTTTGCTGCCAGCCGTGTCTTTGGGCCCCATACAAAATGCGTCACTGTCACTGCCAGTTCGACCTCCCCCATTGATGGTGCATTACAGTTCTCAAGAGGTTTTGCAGTCCTCCCATGCACCACAAGCAGTATCAAATGACGATGCCTGTAACATCTATAAGGCAAGGCCATCAGCAAATCGTGTATTGTACGAATTCCCCTCAACGCCCATGAAAGCGCCGACGGCGATGTCGTACGTGCCAAAGTTCTTCTCGTCATTCTGTTTATCTCACCCAGTGACTGGGCTGCCCAAGATGCCTGTTGTGTACTCTTCAGCCACGACTGATGAACTGTCCCAGGCTGTAGCGAAGCATGTGGCCGCAAGGGCTAGCGCTGCCATCGCGGCAACAGGCCGATTCACGTGTGCATTGTCGGGTGGGTCCCTCCCCAAGCTGCTGGCAGCGGTCCTCAAGGATCAGCCCGGGATTGACTGGAGCAAGTGGTATGTGTTCTTCGCCGACGAACGCGTGGTGCCATTGGACCACGCTGACAGCAACTACCTTTCGTGCTCCCAGGAGCTATTCTCTAAGGTGCCCATTCCTGCCGATCAGATCTTCCCCATCAAGACAGGCTTGTCCCCTGAGGACACCGCAAAAGAATACATCGCCTCATTGAAGTCGGTCTTTGGGGATTGCGAGTGCCCTGCGTTTGACTGCATCTTCCTTGGGATGGGCCCTGATGGCCACACCTGCTCTCTGTTCCCTGGCCATCCTCTGCTAGACGAGCGCAGCACATGGATCGCCAGCATCCTGGACTCGCCCAAACCTCCGCCGGAGCGTATCACATTCACCTGGCCTGTTCTAGAGGCTGCAAACGAGGTCTGCTTTATTTCAGCCGGAGCTGGAAAGGCCGACATGCTCAAGATGGTGCTGGAGGATGATATTGACTGGAAGGAGGTGCCCTGCAAGAATGTGAAATGCAAGGGCCAGGTTGTTTGGTTCGTGGATGATGGTGCAACTGCCAAGTTGGAGAAGACCCCTAAGTTGAAATACCCCTGAGCGGACATTCCCAATGCAGCATCAAGGACCATCTACAAATATCCATCCATTGTATCGATACCAGGCTTGTCACAATGTCAACGTAGCCATTTGACGTGTGAGGATTGGGTGCATATCTGGGGCCGCAACCTGTATGAACCTAAATACTTGTCTGCTCCTAGGGCCAAGGGGCTGTTTTTGGAAAGGCAACAACAAACCAGCATTCATGAAATTCTGCTCCTAGCAGCTGACATTCGTATCGCTGTTGACATGAGAAAATGGGGTAAATGGGGATGAAGGTCTAGAGGTGACTGGATTTGTCGATGATGCACATGTGGATGAAGTACCAGTTGTTTGCCCAGAACATACGAATCGGGCGCAATATTGGCACATGCCACACTGCATGACACCTCATATTTTGATGATTACAACGAAAACTAGGACCCGCCCACAACTACCTCCACAAGAGCCATTAGGAGTGTGTCCCAACGGGCGTGAAGAGGGTATCCCCTACATTACTGCTAGGCATATCACCTATCCACTGCTTGGGACCATGCCATCGTCTTGGGGGTCTCTTTTTTTTCGAGGGCCAAACATACCCATGCAAACCATGCATTGCTCACGTGAACAAGGCCTGAAGCGCCAAAGGATGCCCGACACCGATTCAACGCGCACGTGCGCCAAGCGTGCGCGAGCCCAACACCCATTCATTGGTTTGCCCGACGACGTCTTGCAGTCGGTCTACGACTGCTGCGAAAAGCCGGAGATCGAGCAGCTGTCTCGTACATGCAAGAAGCTGGCAAAGCTGCACCAGACGCGGAGGATCAGCGGTGACCTGGTCCCCTCCTGGGTGGACCAACACGAAGACATGGTGAGGTTAGCATATCTCACGGTGGATGGCTCTATCGATGTATCGGCCCTGGCCGGCTTCAAGCAATGCACGCGGCTTCAGACCCTGTACCTGAACCTCGCGCCCTGCGAGAATCGAATCGGACCTGACGGGGCGCGGGCTCTGGTCGACGCGCTCAACAGCATCCGAACCCTCCGGCACGTCTGCCTCAACCTCAACGGCCACGGACTGGGAAACGATGGCATGGAGGCCTTGCGCGAGCTGCGGCACAGCTGCAGGCTCGAGACCCTCCTTCTGTACATCGAAATTGACGTGGTCGAGGAGCGGGGCCGGATGGCCCTGCAAGAGCTGCGGGGTTGGTGGAACGCCCGAGAGGGGGGGGGGKYGCKSMRTCTACTTTCCAAAAGGCCCCATCCGATGTGGACCGAATATTCATACGCTGCACGCACACCGTCCAATGTTCGACATATGGACACCTGCGGCACATGTGTTTGAACACAAAGTCATGAAGCTGCAATTACATGACTACACACTCCTTGGTACCTGAGTCAACGTACACCAGCCATGGAAAGACTGATGCACTTTGCTTCCTCTCTGTCCACTTGTCAGTCGTTTCTTGGCATCTACTTTGCATGGGTTGCACCACATGTATCGTGAAAAAGTGCAGTCTTTTACAACCAGAATGGTCAGGTCCTTGCATTTGTTTGCATTTGGGTTTGCGNNNNNNNNNNNNNNNNNNNNNNNNNNNNNNNNNNNNNNNNNNNNNNNNNNNNNNNNNNNNNNNNNNNNNNNNNNNNNNNNNNNNNNNNNNNNNNNNNNNNNNNNNNNNNNNNNNNNNNNNNNNNNNNNNNNNNNNNNNNNNNNNNNNNNNNNNNNNNNNNNNNNNNNNNNNNNNNNNNNNNNNNNNNNNNNNNNNNNNNNNNNNNNNNNNNNNNNNNNNNNNNNCTCAACACACGCTCTGTTCCCTTGCTAACCACCGGTGGTGAAAGTGACGAGTCTGGGAGAGCGCGCCGTGTGCTTCTCATGTCCAGGTAGCCGAGGGGGCCGCCAGAGGGGCCGGTGCCCGGCCTCCTGGCAACTGGGGCAGGCTCTCCAAGGCCGCGCTCTCCCAGACTCGTCACTTTCACCACCGGTGGTTAGCAAGGGAACAGAGCGTGTGTTGAGCATCCC

>[organism=Eutreptiella gymnastica] [Hypoxanthine-guanine phosphoribosyltransferase 2]mRNA
TTTTTTTCGGTCTTATTTCGCTTTCCAGAATGCTGAGCCTGCGCTGTGCGAGGCTGGCTGCATATACTACTGGGGCCTTGGCATCTGCCTTCTTCACGCAACGCCACTTGGCCTATGCCAAACATGACGATAAGAGCGTAGAACTGCAGCAGATTGCAGCCCAGCTCCAGAGGATAGAGAGGAGGCTGGAGATTACAAACCCATTGCCGCGGGAGACGAACGATTGGGCCAGTGACGTGGTCCTCAGTCAGCTCTTCACCAAAGATGAGATCCAAGCGCGGGTCAAGAGTTTGGCCAAGGAGATCAGCCGGGATTACATGGGCAAGGAAGTTTTGGTCGTGGGGCTCATGACAGGGGTCTTCATGTTCATGTCTGACCTCGTGAAGGAGCTGGAGATCCCGCATGAGGTGCAGTTTGTGTCAGTCAGCTCCTACGGCAAGGGGATGGTTTCCAGCGGCAATGTGAAGATCAAGAAGGACCTTGAGACACCGGTCTCCGGCAGACACGTCCTGATCATTGACGAGATCTGCGACTCAGGAGGGACCATGGCAAGCCTGGAGGCGCTGTTCCGTGATCGTGGGGCTGCGTCGGTCAAGTCATGTGTGCTGCTCAACAAGGTTTCCCGGCGAACACTCCCCATCGTGCCAGACTACATCGGCATGGAGTGTCCAGATCACTTCGTCATTGGGTACGGCATGGACTGGAAAGAGAAGTACCGATCCCTGCCGTACGTGGCCATTATGAAGCCCGAGGTGTATGAGGAAAAGTCGTAGTGGACTCGGACGTACCCCTCTTCACGAGTAAATGAACACGTGCTGGGTTGTTGGGTGTGTGCTGATGATTGTTTATAGTGAGTCCATGGAGTGGGGAGGGGGGCTCCACATGAGCTGCAACGCCAGCCGGGAAAGCACCAGTCAGGGACAGCACCGGTGGAAGATCTATTTTCTCGCCGCCACAAGGATATTGTCACTGTAGAGTGGCTATGGTTATGTGTCTGATGGGGTGTGGGGCCGCAGTGCATGGGTAGAAACCCACTACCAGGTACTTTACCCCATGGAACCCAATCGACGCTGTTGTGTATCGAGCCCCTCGTGTGTACATCCCTTGGTTTCTACACCCATGGGGTCTCAGATGGGTCCCCAGGGGGCAGGTATCGACTGGGCAGGTGCCCAGGGCGTGCGCAGTGCGGCGTGGTGCGCACACGTGCAGTCCCTGACGCCCAATGTTGCGTGCCACAGTCCGCATTTGGCTATGCCATCGGCAATGGAGGTGGGATGGCGTCGCAGTCAGAGCAAGAGGGGC

>[organism=Eutreptiella gymnastica] [Inosine-5'-monophosphate dehydrogenase]mRNA
TTCGGATCTTTTTTTGTCATAATGGCGGCGCAGGCAAATGGGTATCCCAGGGATGCAGATATTGATGAAGATGATGGGCTCACTATTCACCAGCTCATGACAAAGGGGGATGGCCTAACATACAATGACTTCCTCATGCTCCCTGGGTACATTGACTTCTCCCCTGAGGTGGTCCAACTGGAGTGCAACTTTACCAAAAAGATCCGACTCAACACTCCGTTCGTCAGCTCCCCAATGGACACTGTCACCGAAGTGAACATGGCTGTGAACATGGCGCTCCTTGGGGGCATTGGGGTGATCCACAACAACTGTGATGCTGAGGAGCAGGCCTCCTTTGTGCGGCAAGTGAAGAAATTCCGCAACGGATTTATTGCAGACCCTGTGACCCTCAGCCCCGACAACACAGTGGGGGATGTCCTGAAGTTGGTGGATGAGCTTAAGTTCACTGGGTTCCCAGTCACCGAAGATGGCAAGCTGGGCTCCAAGTTGCTTGGCCTCGTGACATCCAAGGAGACCGACTTCTTGACGGACCACACGCAGCTCCTGAGGGATGTGATGGTGAAGGACAACCTGATCGTTGGGAACGAAGGCTGCACCCTGGCGGAGGCCAACGAGCTCATGCGGACGAAGAAGATCGGGAAGTTGCCCATCGTCAATGCCAAGGGCGAATTGGTGTCCCTGACCTCGCGCGTGGACCTCATGCACAACCGGGACTACCCCCAGTCCTCTGTGGATGGCGAGGGCCGCCTGCTCGTCGCAGCAGCCGTGAGCACGCGCCCCGATGATAGACAGCGGGTTGAAATGCTTATCAAGGCGGGTGTGGACGCCATTGTCATTGACACTTCCCAGGGCAACTCCATCTACCAGGTGGAAATGATCAAGTTCATCAAGTCCATCAAGTCAGACACGCAGGTTGTTGCTGGGAATGTGGTAACCCAGCTCCAGGCCAAGACCCTCATCAATGCAGGGTGCGACGGCCTTCGGGTGGGAATGGGCAGCGGGTCCATTTGCATCACGCAGGAGGTCATGGCCTGCGGACGTCCCCAGGGCACTGCGGTGTATCGTGTCGCGAAGTATGCGGCGAAGCACGGAGTGCCCGTGACGGCAGATGGTGGGATCAGCAACGTGGGCCACATGATCAAGGCAGTATCGCTTGGATCCAGCTGCGTGATGATGGGCTCCATGCTTGCGGGCACCACAGAGTCGCCAGGGAACTACTTCTATGATGCCAACGGGGTGCGTGTCAAGACGTACCGAGGGATGGGGTCCATCGAGGCCATGCTCAAGAAGGGCGGGGACAGTGCCAAGCGGTATTTCAGTGACACGCAGAGTGTGAAGGTGGCCCAGGGTGTTAGCGGGACGGTTGTCGACAAAGGCTCCATCAAGGATCTGATCCCCTACCTGATCAAGGGCCTTCAGCATTCATGCCAGGATCTTGGTGAACGGTCCCTGGATGACGTCCGCACTGCGTCGGCTGCGGGCAAACTGCGCTTCGAGCACCGCACGGCCTCCGCCCAAATGGAGGGCGGTGTGCATGGCCTCCACTCCTACAAGAAGCGCCTATTCTCCAGTGGACCTGGGGCCAATTGATGCACCTCTGGGTCTCTGCTTCACCACTTTTGGATACGCTGGTCTGTAACCCTTGTTGTGGGTCCTAGGGCTTATACATGTCGTCCAAACCCATTGCTGGCATTGCATACAGGCAGTAATGCTGTCTGATTTGCTCTGTCTGCACCTCAATACTACCTGAATGCCCTTTTCGTCCAACAGCAGTTTTTTCTAGCAGCATAACAATTTGGCGGCGCCTAGTAAGCCCCAGATCTGTGACACGAGTACCAAATTGTCTTCACTAAAGTTGGCTGAAAAAATCTACTTTCACACCTCCCTACCACTATTCAAAATACACGGACGGTGCGGGCAATTGCATGGGCCAGATTAAGCATTCTGAATGGTTTCCAATTGATAAAGAATGTCTAGCCCAAGATGTGGGTGATTTCGTGGGCAGTCCCGTGTTGTAATTTTTGTAAACAAAAAATCTGGCATGCTGAGTGTATGATGCTGCACCCCACCCATCCAGGAGGCAAAACAGTTTGTGGTACACACATACACGGTAAGTGCAGGGTTTGGGTCAGTGACCCTTCTGCAATGGGCATGGTCCTTAGACCTACCCAGAATGCCGGCTGTATTCCTCTCCAATGCCAGGCAGGCATGCAATGGGAGCACGAGAGAAAACATTTGCCAAAGCAGTGTTGATTGTGAAAAAAAA

>[organism=Eutreptiella gymnastica] [Guanylate kinase]mRNA
GAAGAAGTACGTTATTCGCTCAGTGCTCATCTGCGAGGTTCATGGRATGAAATGCAGAATCATACTTTACAAAACGCACAGTAACTATGTACATTTAATGATGCATGGCCAGCAATCTGCCGGGACTAGGTTGGCGGTGTCCCAGTTTTTGGGGCCAATGGCCATCGCCGAAGGCGAGGCCGGACGCACGGGCGTTAAAGTCCCAGATTTGCAACTCGGGGGGTGCCCATTAGAAACCAAAAACAAGAGGGAGCAAAGGGAAGGGGGGAGCCCGGAAGGTCAAGCCAATAGGTTTAGCGAGGTTCGCCACCAAAACTGCTCAACATGAAAGGCATAAGAGTTGTCGCCTGGCCCCCGAAAAATGACTTTGTGGTGTGTTAAGATAAAGCCCCTTGGGCACAAACACCGGAAGCGCCATTGATCCACGGAGGTAGCCCACTATGAACCTGAGATGGCCCACTGTGAACTGCATGGATACAAGTGCTTTATGTGGTGCAGGCTGYCCGTGGAACTGGGGAAACACCTTGAAACCATTTACTCGGGAACCTGAAGTGGCTTTGCGCTTTCAGAGTTGGCAGGCGAGGCAGAAGACACGTGCATAAAAAAGCCATGTTGTATGCCCCTTCATGCATAAAAACGCCTGAACCAAGTGTGAACTCATGAAGCCCACACCTGAATCGGTCACCCAAGACCACCAGAAGGTGACTTTAATCACGGATGAAAGGCCAATGGTTGATATGCATGGGAACACAAATGACTTGCACGTGACTTTGGGACAAGACACATGTGAGAGGAAAGGCCACTTTATATGCCCCTGTACCTGCATTGCCTAAGACCAATTGTGAACCACGGAAGCCCACTCTGACTTGGCCACCCGAGACCACCTGATGGTGACTTCAAATTACGGATGGGAGGCCAATGCATGGGAATACAAGTGACTTGCATGTGCACAAACTCGCATGGGGATGGGACCAAACGGCAACAGAAAACTGCATGCAAAAAAGCAACAACATTTGTGGCACGAACTTGCATGGGCCCTCTGGTGCATACTTTAGTCAAGTCAGGTCAGTCAGTTAAACCAAGCATGTTGGACCCATGTTGGGGGTTCAGCTTTGAGTTTTCAGATGCTTTTTCCTTTCTGGGCTGATTATGGCCAGAGCTGTGCCACTAGTCCCACCTTCGGTGGTTGGGGTATCTTAATGAATTCGCCATCTCTAACAATATCAAAGGGTTGGGGTGCCCTACGTCCCGTGACACAAAAAAACCAAACTTGGGGCCACTGAGAGTAACAGAAATGCACGCAAGAGACATTGCGGTGTTTGAGGGCCAAAAATAGCATTATTGGTGGGCTTTGGGTAGCCATGCAGTAGCAACATAGCTGCCATGTAACCATTCTATGTTATGTCTGCAAACCCTGCATCACCTCTCCTTGGGGTTAGGTGGTAACAAAAAAATGTGAAGCCAGATCTGCAAAGCAAGGGAATGTGCGCTGCTTTGTGTTATTCGGATTATGAGGACCTGAGAACCATATTACCATGTTTTGTGCTCTGCGATGCAATTTCCAGCTGAATTACATCCAAGGAACTGGTGAGTAATGCTACGGGATTGCCGTTGGGTCACTGTCTACTAAGACCTAGTCTGTGGGCCAGCCACATGCTGGATGTAAACATCCCAAACAAGTCTTGTGCCAAACACAGCAATCAGCACAACCTATGTACCATCTAGATGTGTGATGATGCATGCTTAATGCTATGTATTGCTCCCCGGCGCACACTCCTTGCGACAACACCAGGGCAATGTCGATCTAAACATCTAGACTGATGCATTGGACAATTGCAGTCATAACCCATTGGTTTCATTCCCCTTTTCCATCAGCCCTTCGCATATCTGTTGAGCTGATCATTGCTCGAAACTAGAAAAGAAATTCCATGGAGCGGTAAAGGACTGCACAGACGGGAGGCTAGAAAATGGTGGACAGGTTTTTGTGAACCACATGGCTCATAAAACATACAGATTGATTTCAAAGTGTGAACGCTGTCCATATAGGGGTGGTGACCAAACGATTTAGCAGCAGGGATGGTTTCATAAGTATTAGGTACCGGCAATATGCATTTGTGGAATTCATAGTATTGGTACCATCAGGATGGTAGCTTTATGGTGTTACCTTTGTAACTGCTAAACAAACAAAGGCCTCCCAAACTCATGTGACAGAAGTGCCACCTTTGGAGCGAAGAGCCCCTTTTCTCCTAATGTATTGTTTGACGTACCCTTGGGGAGACTGCGCCAAATTTACGAATACTTGGCATTCCACAGAGAAGGTTTGGTTGAACATTGTCGATCCATACCCGTTAGTATCCCATCCCAGTATCCCTCCCCTAGGTTAAACACCATTCAAGTGTCATGCACTAACATCTGGACATTCAGATTGGACAGCCCCACGTCCATGCTCGCTTAAGGCTTCACCAAAGGGTGCCACAGGATGTAAGCTTGCAGGCAGCCGGGTAGACCAGAGGGTGGATCCCAAGCCATCATCCGGGATGATCTGCTGATGGCTTGGGAGCGTGGGCTGCAGGCGTTGCAGCACGGTCCACCATGAATCCAGCGTTGCATGTAAACTGCACCTGCATGTGACAACTCATTGCACAGAGCAACCCCAGGAACTAAGATAGCTTTTGTTGCTCTTGCTGCCTCCTTCTTCAACGCCACAGCTCCACCATGATGCTGGTTTCCCATCCGCTTGGAGTTGTCCAGGTTCGGCGACCACGTTTCCGTCCTTGGGGACGTTTACAAGTCTCTTCAACTCGGCGAAAGCTGCTTGCAAATCGTCATTGATGATGAATGCATCAAAAACGCCACCTTCGTTTTTCTCTGCGAATTCCAACTCCTTGATGGCAGTATTCATGCGCTTCTCCACTTTGTCTGCAGTCTCAGTTCCGCGGCCAACAAGGCGCTCCTTAAGGGCTTCGATGGATGGGGGCTTGATAAAGATCTTGAAGAACCCCATTTTCGCGTCATGAACCTGCTGGGCTCCCTGTACATCAACGTCCAGAATGCATGCTTGACCAGCAGCTCGGACGGTGTCGACTGAAGTCTTGCTTGTCCCATAATAATTATGGTGCACTTGAGCATATTCAAGAAATGCCTTCTTGCCAAGCAACTCCTCAAACTCTTGCTTGCTAACAAAATGATAGTGTACGCCATCCTTCTCGCCCGTACGCGGATCACGTGTGGTGTGAGATACGCTGAAGCCATACTGACCTGGTGCATCAGCCATCAGCATATTGATCAACGTACCTTTGCCAACCCCACTGGGTCCAGCAATCAAAAGAAGGTTACGCCGTGTCATCAGGTGGAATCGAAA

>[organism=Eutreptiella gymnastica] [Adenine phosphoribosyltransferase]mRNA
CAAAAGCACGCCCCTGTGTCCACCTTTAGATGCTCACCCGATGCCTCACAACTGGGAACTAGCATGGTTGCCCATCAGGGTAGACTTCAGTCCCAAAATTGGTCTTTCATAGATCAAGCTTGGAGGCCAGGGCTTCGGCCTCTGAAGTGCTAACGCATCGTGGGGTGCCTTCCGGCGGGTCGCGGCACATCTCTGGCCCGATGGCTTTGTCATCAACCATTGTGAAAATAGAGACATCCTTGAACCTGCCATCCCTGTGGGCACGGATCTTGTCCACACCGCCACAGAAGGGAAGTGCAATCATTGCCGCGAACTCATACACGCTGGCCCCCAGGGCATCCACCAGGTCGAATCCCGCCAGGGCAGTGCCCCCGGTGGCGATCAGGTCGTCGATCAGCACGACGCGGTCGCCCTTCTTCACGGAGCCCAGGCGGACCACGATCTCGTCCTTGCTGTACTCCGTCACGTACTGCCCGGCGGTGACCAGCACGCCTGGGAGCTTGCCGGCCTTGCGGATCATGACGAACGGAATGCCCAGCGCCATGGCGATCGGCGGGCCAAAGACGAAGCCGCGGGCGTCGAATCCGGCGATGTGTGTGGGGCCTTCAGCCCCTGCCGCTTTGTATCGGGCCACAAAGTAGTCGATTACAAGTTTGAAGGCCTTGGGGTTCTCAGTGATCCCAGAGATGTCATAGAAGGAGGGCACGTCGTGTGGGGAATGCTTCGGGCCGTACCAAGGGATGTTGGCCCCGATGAACTTGCTGTCGGGGTGCTCCTGGTCCAAGCAGCAGTACTTGTGGCCCAGTGACACCGTTGCAGCCGTCATTTTGGATTCGAA

>[organism=Eutreptiella gymnastica] [AMP deaminase]mRNA
TAGTAACTGTATGGGGGGCACTGCGGGGACTGCCAATCCTCGGCCGCGGTGGTGGCCAGCGGGTGGCCCACGAGGTCCCCTCCGTCCTCATTACCCATCAGCGTGAAGCTGCCTACCCGTGGCAGGAAGTCCGCGAGGTCTGGCTGCTGGGCAGGGTCGACAGTTGCCTCCATCATAGGGATGAAGATGTTGTCAAGCAGCTCCTGGAAAGAAGAAACGCGGCCCTCGCTGCAGTGCTTTCGGTACAGGGCCCGGACCTGCACACACCAGCGGATGTTGGGGGACTGCAGCCGGTGGGCCCGGGCCCACTCCGCCAGGCGGGCCCACTCTGCACGATCCGCACCGCCGATGTCAACCCGGATCTCGCAGAAATCGTGCTCTCGCTCTAGCTTGTCGAATAATTGGCGGGTCATTTCCCCCAGGTACTTGCCCTGCACGTAGTTGTTACGGCCCATGAAGACCTTCCGCACATCCATGCCTGACGTTTGTCCCAGTTGGCTGGCGGAATAAGTCCAGAACTGTGGGGCACAGCTCATAACCCGTACGAGTTTCTCAGGGACATTGTAGGAAGACTCCTTTGTCCCGTGACGGCTTTCTTGCTTTTCCTCCTCTTCAGAGTCTGAACCTGAACTTGAAACTGTTTCTATGCGGTCCGCATCCCCCAGTTCAGCCTGGTGTGATAATGCTGTACTCTCAGTTGGGCGTTGAAGGCTGGCATGGTACAACTGCAATAGCTCCAACTCCTCAAAGACACCCATTTGCTGCTTCGTGAGCGCCATGGGGTCAAGCCTCAGCCGCCTGAACATGCCTTTCAGTGTCTCCCCACTTTCAGCAACAATGTCATCAGGGCACGCTAGCACCTTGGAGCGGATGAAATATTGCAGGTGGTCCACAGAGAAGGCGTACGACAGGCGGACGGCGTTGTCGACGCGGGGCATGGCCTTGACAAGGTGGACTGGGACAGCGCCCTCCTCATGTCGATGGTTGAGGACGGACCACAGGTGGAACGCGTTTTCCAGCAGCTCCAACCGGTGATAGGAAATGTCGGCCACTGCCGCTTTGTTGACGGTTCTGTGTAACTCTGTGAGGTCTTGTACAAACTGTGCCAAGGACGGGGGTCTAAAGTCCAGCCCACACGGATAGGTGTGCCCACAGCACTTTTCTGTGTCTGGCCACCACACATACCGAAAGCGCATTGCTAGCGCTGCCTCGAGCTGCG

>[organism=Eutreptiella gymnastica] [Adenylate kinase]mRNA
ATTTTTTTTCGTGTCACGTCCAGAATGTCCTCGCGGGTTTTTATGGGATTGGGAGGCCTCGGGGCTGCAGGGATGGGCTACTACATGATGACCAGTGGTGCTGCTGCGCCCCCTAAACATGGCCCACGCATGATCATTTGCGGTGCGCCTGGAAGTGGCAAGGGGACCCAGTGCGAGCTCATCAAGGCCAAGTATGGGGTTGTGCATATTTCAACAGGGGATGTCCTTCGTGAGAATGTGAAGGCGGGTACCCCCCTGGGCAAAGAGGCCAAGGGGTTCATGGACCGTGGCGAGCTGGTCCCTGACAGTTTGATCATTGGCATCATGGCCTCGAAGATGAAGGATCCCTCGGTTGACCAAAAGGGTTGGTTGTTGGATGGTGTTCCTCGGACAAAGGAGCAGTGCATCGAGCTTGATAAGGCTTGCGGGAAGCCTGATTCCGTCATTTGGCTCGAGGTGCCAGACAAGATCCTGGAGGAGCGTGTGTGCGGCAGGAGGTTGGACCCAGTGACTGGGGATATCTACCACATCAAGTTCAAACCCTGCAATGATCCTGAGGTTGCCAAGAGGCTGACCCAGCGCAGCGATGATACGGCTGCCAAGCTGAAGACACGTCTGAAGATGTACCATGAGAACACCAACAACGTTGCGAACCACTATACAGGTCTGGTCAACAAGATTGATGGCATGCAGAAGCCTGATAAGGTCTTTGAGGAGATCTGCGCTTCTTTGGAGAAGAAGCCTGCGGCCGCTGCCTAGAACGCTCCGTTGTGACCTGGTTCAATGCTCCGCTACCATCAGCGGTATTCAGATGCATTTTCCCTGTGCCCTTTGAAGGTCCTCTGGGCTGAAGAACATTTGGGATTAAGTGTGGCTGCATTTTCTCGTTGAGCCTGGGCTCCCTCTACTTCCTTGCTGTGGCAGCATTACTGATACGGTGCCGAAGATCCCTCTGTCCTCTGTCCTCCTCTGTCCATCTGTGCACCTATGGAACTATGGGGGCTTGGCCTATCATACCTTTCGTATGTGTCACACACACAAGCATGCAACTGTGAATTGCATTATTTCTGAATTTCTCCTCTGGTGATGCCTATTTTATAACTAGGAAAGCAATTTGTAGTGAATGCAGGTGTGGGTGTGCTTGAACGTAGTACTGAGCTTGCAACTTTGTCCTTGGGTGTATATGAGGTGTGGAGTTTGCATATCACAAAGGTCTGTTCCACAGAGGAGGATGACAACAAGGGTAGTCTGGGTCCAATTTTGGGTGTGGGACTTCTTGTATTGCAATGTTCCTTAACCGGTGCATTCCCATTTACTTATACTTTATACTTTGTCTGCTGTAGATTCGACATGCATGCCCAACATGCCCGAGAACCATTCCTTGACGATTGCACATTGATTAAAAA

>[organism=Eutreptiella gymnastica] [Guanosine monophosphate reductase]mRNA
GGGGGGCGGGGCAGAAGTGCGCGGGCTAGTTGAAGAACCTGCCCAGGGCGAACACTTGTGCCATTACGACTCCGGTTCCCTCGACTCGGGATGCAGATAACAGTCTGGATCCACACAGGGGCAGGTCCGGGACTGTGGTCTCGGTACGGGAGGGGGGGGCGGGGGCACTCGGGGTCTCGGCCCCCCCCCCCTGCCCCCCGGCAGTCAACCGGAAAAAAAAGGTGGAACGACCCCACAAGCTGACACTGTCAACCTTGCAGGGGCAGGGTACGCCCTCCGGCGCGTCTGGGCGCTCACTCACTGCCAACCTTCCAGAAGAGCCGCTTCTCGTAGGAGGCCAGGCCGTGGACCCCACCCTCGGCCTGGGCGCTGGGGCTACGGCGCTCAAACCGGAGCGACCCGTCTAGTCCCCGCTCGCGCAGGACGTCTAGAGAGACGGTGCCGGCGTCTTGGCACCCGTGCTGCAGTCCCTTCAGGACGTATGGAACGAAGGTGTGGACGGACCCCTTGTCGGCCACCGTGCCGTCCACACCCTGGGCCACCTTGATGTCCGCCTTCTCACTGAAGTACCGCTTCGAGCTCTGGGAGCTCTTCTTCATGGCGGCGATGCTGCCCATGCCGCGGTACCGCTTCAGCCGCTGTCCCCGCTCGTCGTAGAAGTACTCCCCGGGGGACTCCGTCGTGCCGGCCAACATCGAGCCCATCATCACACAATTTGCGCCGAGAGCGCAGGCCTTAATGATGTGCCCAACGTTCGAAATACCCCCATCAGCAATGCAGGGGATACCGCACTTGGTGGCGTAGGAGGCGACGCGGTAGACCGCCGTTCCTTGGGGGCGACCCACTGCGCAGACCTCTTGCGTGATGCAAATGGAGCCCGAGCCCATTCCAATACGCAGCCCATCACAACCAGCCTCAATGAGGTTGTGGGCCTGCTCTTGCGTGACGACGTTCCCGGCGACGACCTCCAACTGCGGGAGCTTGGCCTTGATCCATTTGATCATTTCAATTTGGTACGTGGAGTTTCCCTGTGAGGAGTCAATGACGATCAAGTCCACTCCTGCTTGAGCGCACAGCAGGCACCGCTCGCGGTCATCAGGGTGCGTGCTGACAGCCGCACCCACAAGAAGCTGATTGTTCTTGTCCAGGGACGCCAATGGGAAGCTCTGCTCCTTCTTTAGATCGGATTTGCTGATGATTGCAACCAACTCGAAGGATTCATTAACGATGGGAAGCTTACCCTTCTTGCTGGCCTTCAACATGTCCTGCGCCGCCTCCAGGTTCAGGCCCTCCTTGCCCACAATGAGGGACTCCTTGGGTGTCATTACGGTGGAGACCTTTCGGCCGTAGTCCTTCTCGGGCAGCAAATCGATGTCGCGGGATGTCACGATGCCCAGCAGCTGGCCGCCGAGCTTGCCGGTGTCGGTGACAGGATATCCGCAAAACCCGTTCTTCTTCTTCTGATCCAAAACATCGAGGACGGTGCAGTCCGGAGTGAGGACAACAGGGTCGTCAATGAAGCCGCTGCGGAAGCGCTTCACTTTCCGGACCATCTCCGCCTGCTCCTCGGCGGTGTTGTTGTTGTGCAGGATCCCAATGCCACCGAGCTGGGCCATGGCGATGGCCATTTGGTGCTCCGTTACCGTGTCCATAGGGGAGCTGACAAACGGGGTCTTGAGTTGGATGTTCCGTGACACCCGACAGTCGGTGTTCACACGGTTGGCGGGGAAGTCGATAAAGCCGGGCAGCAGCAATATGTCGTTGTATGTCAGACCGTATCCCTCCTCGATCAACTCCTGTGCACTTAAACCATCTGCCGTGGGCTTTGGCAGTGCCTTTGGGGCATCTCCACTGGTCTTGACCTTCTTCTTGGGAGGCATGGGGCTGGAGCGCACAAATCGAAAA

>[organism=Eutreptiella gymnastica] [PTP1-interacting protein, 39 kDa/TFIIF-stimulated CTD phosphatase]mRNA
AAAGAGTCGGCACTCAGATAACTGTCAATAGAACCTACAGTCCTTCGATGCACACAGGATGCTGAAGCGAATGGGGAAACCTTTGAGCAAAAGTGGAAATCTCGAACTGTCCACTCCTTTGTCAAATCCTGTGCTCGACAACAACAACCAGGCCAAAATGAAAGGGAATAAGCAGCACCACCAGGTGCAGCAAACATACGCAGCTGAGCAAACCGCAGCGCCTGCAGCACCTGTAGGTCCTCCTCAAATGATAACCCAAGTCTCTCAGCACAGGGTTGCAAATATTAACGCCATGATGGCCGAGAACTTGTCTCCAGTACGCGCCTCCGATTTCCAGGCATTCCTGCCTCCGGTACAAGAACACCTTGCAGGCCGCCCTTTGCTGGTTCTGGACCTTGATGAGACGCTGGTGCACTCATCTTTTAAGCCTGTCACAGTCCCCGACCTTGTCATCCCCGTGGAGATTAAAGGCAACACACACCAGGTGTATGTTCGCAAACGACCATATGTTGACGAATTCATGAGAAGGATGGCACAGATGTTCGAGGTGGTTGTTTTCACCGCTTCCTTGGCCGAGTATGCCGATCCTTTGTTGGACGAGTTGGATCCCGAGGGTACTTTGATTCATCACCGCTTATTCCGAGAGCACTGCTCCAACACCAATGGACTGTTTGTCAAGGATCTATCGTTGCTGGGCAGATCTCTGCAGCGCATCATCATAATTGACAACAGCCCCACTTCCTTCCTCTTCCAACCGCGCAATTCCATCCAGTGTACTTCCTGGTTTGACGACGTGGGTGATAGTGAGTTGGCAGATCTGCTGCCGGTGATGGAAGATTTGGCCATGTGCACGAACGTCTACCACGTGTTGGATGAGTTCAGGATGCAGATGTCCGCAGGGCAGGGCTTGATGAGCCTCCAGAACTACCAGTCAATTCATCAGACTTCAGTCGCGGCAGATGGAAGCACGCAGCAGCAGGACGAGTCGCAGTGTCATGCAGCTGCACATTCACCAGCAGCATCGAGCCAAATTGCGGTCACCGTGGCGGGGCCGATGTAACAAGTCCATCAGAGTACATGGCGCGAGTTCCCTTCTGAGGCTCTTCGCGATCCCCTTCAGCTGTGGAGCTCACGTGCTATCTGATAGGTTGACTGATCCACACCGCTGTTAGCTCATTTGGCCCCCCCTTTTTCGAATCGGCGCTTGCATCGTCCCCTTTCCCCTGGTTCCCGTATCGTTCACAACTATCCTGAAAACCGAATACTGAAATCACAAGGATATATTCCATGTGACATTTTTGGACGTTGCGCTTGCCACCTGGCTGTTGGCGTATTTTACACAGCTTCCTGACCCATTTCGAGGACAGGTGTTGAGGGCTGTGTGCAGTTGCAGCTGGGACCGGGATGGTTTAGACTGCGCAAGGCCATAACGTGGCCATCGTGTTGGGTGCCCCCAGGGATCTGGAGGTCTGGTTTTTGAGGCCCTAAATAAGCACTCCGTTTGCTGTTCCACCACCTTCAGTGTTTTGCACACATGGGACAGGTAAATGGTTAAGGGTGCTCCTCCTATTAGTATGGGCCCTATTGTTAACCCGAAATACGTTCTCTTGTGAGATGAAAGTGAGGGRGDGDGGGRRGGGGGGAAGGTAATTATTCTGCTGATCTTTGGGCCTGCCATTTTGTCAGTTTGACCCATCCACCCTATCCCCTCTAAGCTATGGGCGGTAAGTGTCCAAAACCCGCTGTAGTCAAGAAACTCACGTGCTGTATGCTTTGTTGTGTGTGTTAGGCATAAGAGTATGCAAGGATGTATCCATTAATCTTTTCAGGGGAAACTGAGTAAACTGCTGGCATTTCCTGTGTAAGTCACCGAGGACATCTGACCACGATTTTCTAACACACACTACTGGAAAGGTTTGGTTTTACGACCTCTCGGCCCCGTTGTTCAAATCCCCACCCACTTGTGGCACTGTTGTTGAGTCCATTCCCAGTGTCGTACTAATTGGCTGCGGATAGAGACAGAACCACCGTTGGGTTTGGGTAAATGTCTTCAGCTCACGCTCAGCCCTGAGCCTCCCTGCATCGCCCCTCCGTTCGCTTAGACAATCATACAGCACAGCAGAAAACGGTAAAAGTTTTGAACCTCTGCCCTTGCATTGGGATCTTTGCGAAACATACCAGCACTGCAGCTTGTCAGCATATAAGCAGTGTGGTTGTTAAGTCCAAACAGCTGGCACCAGGATGCTGATCAGTGGCCGAAGTGGGGTTGAATCTCACAGCCATAACAGCATTCCTGAGAGGCTGCCATGTGTACCAGGTGCAGGGTAGGGTGGTAGGGCTAGGCAGGTTGTCTTGCTGCAGCCCTTGCAAATGCCATGACTCTCTGGGCATTATCCCAAGGCTTGTTCTTGCTTGAGGCTCTGCACGTTCAAGTCAGATTCAATAACACTGTGTGCA

>[organism=Eutreptiella gymnastica] [C-8 sterol isomerase-like protein]mRNA
TTTCGTCATGGCATGGAACTGCACCCAGTGGGTCTTCTGTGCCCTCGTGGCCGTGCTGGCATTGGTCTTGGGTGTGGGCCACGAGTCGCAGTTTGTTTTTACGCCAGAGAAAATGCACGAAATTGCCCGCAACAGTGTTGAGAAGCGCAAAGAGACTGGCGGGTCAGTGCAGGATCTTGTGGATGACGTCGTCGACCAGCTGCGCAAAGAGTACCCCAAGTACATCGCTGCTGAGCCCCAGTGGATGTTCAACAACGCGGGTGGAGCCATGGGGTCCATGCTCGTCCTGCATGCCTCGTTGTCGGAGTACGTCATCATCTTTGGCACGGCAGTCGGCACGGAGGGCCACACTGGGCGGTTCTTGTCTGACGACTATTTCACAATCCTTCACGGCGAGCAGTGGGCATTCAGCGCTGGGAAACTGGAGAAGGAAGTTTACACCCCAGGGATGCAACACTTGATGTCCAAGGGCGATGCCAAGCAGTATCGGATGCCAGATGAGTGCTGGGCACTGGAGTATGCACGTGGGAACATCGTCAGCATGCTCCCTTTCGGTTTGGCTGACATCTTCTTCAGCACATTGGATCTTTGGACTCTGTGGAAGACCGTCAGCGTCAGTGCGATGAACATGATTCAGATGCTCTTGATTGGCAAGATCTAGTTTCAAGATGGGGTTGGGTTTGGAGCCGAGAATGGGCTGTGGGGCTGAGGTTCAGTAGCACCAAAGAGTTGGCCAGTCAACCGTTTGCAGGCACATGGAAGGGAAAATAGGGTTTCAGTAATACCTGTTTTCCCGAAAAGGCTGAAGGGATGAGGCTCAACTCTGGGTCTATCTGCCTTGCTGATTGTTACTTGAAATCTAGTGTGATATTTCTAAGGAGGTGTGACCACTGTCCATTTGACCCGGTACAACTGGAACCCTAGTTTAGTTCCCAAATTAATCATATACTCATTCATTATTTCTGACTTATACAGCATTAGGTAAAACATTTTTGTGTCTCTGCCCATCCCCGGCTTACTGCCTATGCCTGAGATATCCACGAAACAATTTTGGGCAAAAAAAAATCAGTTGCTTCGATCCGTTCATTTTTTTATTTGCATAGCAATCTCATTCTTAGGAAAGAAGG

>[organism=Eutreptiella gymnastica] [Isocitrate dehydrogenase]mRNA
CGCTGCGTTTGGTGGCCATTGAGGGATTTATGGAGTATCCTCAAGTACAAGTATAGTGGTATAGCTAAACACAGTGATCTGTGAATTGGCAAAAAGAGCTGAGCTAAGGGTACAAGTGCATAGAAATTGTGATGCACGGCACAATCAGAGGGTACTGCCAGCTGCCATTCTCACAGGACACCTTCTTTTGACTATCAGAGCCTGGTCAATGGGGTTTGGGAGAGGCAGAGAAGAACACCACCAAAAGTGGCGCTCGCTCTGCTATCTTATGCGTGCCTGTCCACTTTATTTTGGCAGCATGCATAGCAGATGAAGGCAACCACATCAAGTTCTGTGCCCATCCACTTATGCTGGTGGAGGTGCAGGTGGATCGATTTCGTCCCTCTTGTCATGGGTTGACGGACCAGCAAACCCATAATTCCTCGGACTGACACCAAGCCTTGTCAGTCCTTTGGTGAAATCCTCCAAATCGATGTAGCCATTGCCCTTAACATCGAGGGCCTGGAACATATCAACAATGGGTCCAAAATCAGCGTCCGGAGCTAGAATAGACATTGATGATTGTGCGGGGACCTCCGGAGGGATGATAGGTTCTCCATTGAGAGCACCTGCAATGGTTGCCACAAACTGCTCAGTAGTGGCACCAGTAGGACCGCACAAATCACGCGTTCCCAAGCCCGATACCATCGCCTTATGGATATGGGCGCGAAGCTGCGTTGTCCATGCAACAACATCTGTGTCATCGCCTTGCAAGGCCGCAGCGTGATTCATGGCGCCAATGAGGGCCTCCACCATGCCAAGAGGATTCAGGCTTGTCTCCTCACCACGCAAATGAGCTTCCCACATGTCTGCGACTGTTCCATGAGAGGCTTCATACTCTTTAATTAAACGTCCATCATCATCCTTGCCAATCAGATTGGAGGTGATGAACCCAGGGCTGCGATGGACTTGTGCAACCTCGTCAGTCAACATATCGCCATCGTAGTTGTGGGCGGCCATCCCAAAACCTCCGTCTGTCCATCGGATAATTTGCATTGTTGCTGCATCAGAGATCAGGTGCTGCAACTCCCCACCACACCTGTCAAGGATTCCGGCTGCAAGGTACTTCTCACGATAGTGCTCGTCAAAAACCTTCTTCATGGCAACCCAAAAGCCCTCTTGCCACTTAAATACCGTCTTCTTGGTCACCACATATGGTACTACATCTGCCTCAAGGCACCTCTTAAAGAAGTGGTGCGCCAAATCTGTCACATTGTCCAAGGGATTGTCATAAGTCACGACAGCACTCGCGTTGTCATTGAGTTTACGGCCATCAACAATCGTCGGTGTACCACCCTCTTCAGGTAGGAAAAGGGTCACTAAACGGCCTTTGCCCACCGTTTTGTACCCAGCGCTGTATTCTCCTCCAACGGCATGTCTCTCAAACAAGACAGGCCTCTTATAACCCAATGGCATCCCTTCGATATGGATGGTGTCTCGACTAATGGTGATACCGTTCCAACCCCTTCTCATGGCCCCATTTGGTGATCCCCATGTCTTCCTCAATCCCATTTTCTGCTTTTGTACTTCAGTTGGTGTGATAGTGGGCTCTTTGAAAATAGCCCCGATACGCTTGCCAGCTGCAACAGCATCACGGAGAACTTGATCCTCTGTATCATCACGTGCCTTACAGCTCAAGTCATAGAACTCCCACCTTGACGTATCAATGTGTGGTTCTACCCATTGTTGCATGATTAGCTCCATGCAGTGTCGAGTCATTTCCTCTCCTTTGATGAAAACCATTGGTGGAGCAACAATCTTGTTTGTAGAATAGTAGCAGCAATAACCTGTGAGCCGTGTGCCGGTGCGGAGCCGGTTGAGTTGGCTGAATC

>[organism=Eutreptiella gymnastica] [Mevalonate kinase]mRNA
AAAGGCCACACCTCATGTCCTGCCTGAGACCTCGCCCCGGCGAGGCGCTGCAGTAGGACATCGCCGCCGTAAGAGCAGGTGCGGCCGGGTGTGCAAACGGTACCTGCCCCACTTGCGGGTGTATCAAGTGGGGTCGGTAGGAACCCCCTTGGGTAGGCACCGAGGGTGTGCCCCAAGATACCTGGCCCCGGTGGGCAGGTACCTTGGGCTGCGCCGGGGGAATGGCGAGGGCCGTTGGACCCGGCCATGGAAGTCAAAAACGGATTGCAGGCGCGCAAGGCAACCGACTGCGCAGGGGTCCAACCGCCGTGGAAAGGGGGGCAACTGCTCAACCCGCCAGGGGACTCGCGCCCCGGCGTCGGCGGCCCGCAGCCTGACCCGGAAGGCGGCCGTCAGACGGACAGTGTTGGAGATGGTCTCCGACCCTCGTAGGCTGATGGGGCAAGGGGGGGGGGGGATAAGGGCCCAATGCACACTGACACTCGTGTGCAGAAAATGGATGGGCCGGGGCAGGACATGAGCCGTGGCACCCCAAATGGGTGTGGCTTAGGCGACGGAGTGCCGCCTGCGCTCTGGGGCTCGCGGCTGGTCGTGGGGCCTTGGCCAGGTGCTTGCCTGGTGGACTTCGCGCTGCGCAATTCGAGGAAGGGAATGGCAGGGAGGACGGTCTGTGTACAAAAGTGTACAAACTTCGCGTGCTCCTCCGACCACCATCCCAAACCGCGTCAGACCACGTCCGCGCTCAGGAGTCCCGCGCCTGCCAGCGCCGCCGCACCCGGGTAACTAGTACCCGACGGGGCCGCACCTAACCGACTCCCCCACCTGCCCCCCCACCTACTGACGCACCTGAGGGTAGAGATCCCCACGTGACCCACACTGCCCGCCGATCCCTTAGGCCCCTACTGCATCTTCCGGGCGGCAAGGATTGCTCCGCCCAGGCCAAGCAGCAGCAGGGCCTGGGGAATCCACTTGCTCGAGCCCCCAATGGCCTTCGGCTTGATCTGCCATCCGGTGCCGATGCCAGCACCGCCGCCCCCCACCTCCACCTCGTAGGCCTCGCCTCCGGCGGCGCGGATGGCAGCCACAACGTTCGCGCGGGTCCGGCCATTCACGAGGGCAATCATGACTCCGCCCTTGCCGCCGCCCGACAGCTTGGCCCCGTAGGCCCCAGCTTTCCGTGCGGCGTCCACCAGGCGGTTCAGCTTCGGGTGGGACACGCCGAGGTCCCGGGCCAGGATCTCGTGGTTGGCGTTCATGAGGCGCCCAACCTCGGCGAAGTTTCCGGCCTGCAGAGCGGCCATGCCCGCCACCGTCAGATTGTCGATCTGGATGAACGCCTCCTCGTAGTCCTCCGGCGCGTTGTTGAGCCCCTGAGTGACGTAGGGCACGGTCTGCTTGGTGGCGGCTTCGATGCCGGTGTTGCCCACGACGAGCTGGAGGGCGATGCCCTCGGCGAGGCTTCGCTTCTCGAGTTTGACATTGCCTCCGGAGCGGTCCAGGCGGACCTCATTGAAGCCCCCAACGGAGCTTGAGAGGATCTCAGCCCCGGAGGCCTTGCCCCCGTGGATCTTCACCTGGAAGGGGTACAAGTACTCAAAGAACTCCTCTTTGGGCACATCCATGCAGTAGATGGTCCTCAGGGCCTCAAGGACAGCGCACATGACGGCCGTGGAGCTGGACATGCCGCCAGAATGACGCGGGATGTCGGACTTAATCATGAGCTCGCACCCCACAGACGGGTTGACCAGCTGGAGGACGGTCTTGACAAGGTCTCGGAGCATGTCCAGAGGGCACTTGTAGTCGGCTGCCGTTTCGAAGTTCATCTCCAGCAATTCGGAGATGGAGTGGTTGAACTCACCGAAGTCTCGGGACTCCACAAAGATCCGGTCATCTGGGCGGGCATGGGCATCCACATAGGTCCTCATGCTGGTTGCCGCAATGATGGCAGGATGCCCGTGGACCACTGCGTGCTCCCCAAACAGGAACAGGTTCCCTGGGGCACTGGCGTAAATCATGTCGTGTGTCTGTGGCATTGTGGCTGACAACACGAAGCCGAAAAAAA
