# Supplementary material for: A Global Analysis of Enzyme Compartmentalization to Glycosomes
Source: Pathogens. 2020 Apr 12;9(4):281. doi: 10.3390/pathogens9040281 (PMC7237986; doi:10.3390/pathogens9040281)
Supplement: Supplementary file 1 [file pathogens-09-00281-s001.zip › File_S2/Trypanoplasma_borreli_ORFs.txt]

>[organism=Trypanoplasma borelli][Ribokinase]mRNA
atgcaacaccagcaaaaaggaacagtgtctattactaattcaaagggccgatatcgctcaagctcgctcttaggacctcatattgttgtcgtcggcagcagcttcatagattacatcgcttatgtggaccgtaatccggcacctggggagactctacattccaataagttccagaggggctttgggggcaaaggcgcaaatcaggctgtagctgcggcactactcggcagtcatgtccgtatggtatctgctataggtggcctacaagacggtgatgctgacgggtatttgcggaactttaatgagcttggcgtagatacttcatctattatacgggtggataatgaggcaacaggactggctatgatatgtgttgataaaagcggccaaaatcaaattgtgatctgtccgaatgcaacgatgaagttcctacctcataccttatcactcaaggagatactccctgttagtcccagtggctgtaatcagagaaagaacattcttatctgccaaaatgaaatcccattacaaaccaccttagccgctcttgagtatgcgatgactggggaccgagcaggccagtactacaccatctttaatacagcacctgccccgacgaaggaagactttaagaagatacttccatatctaaagtatgtgtcactaatatgtccaaatgagacagaggcgtcactgataacaggtatggatgtagtagacgtggcgtcagggatgaaggcttgcgaagtgctgaagaagctgggcgtaagagatgtggtcattacgctgggtaaaatgggttatattgtgtacacatcagcgatcgacggctgtaaagtatctagtgaatcacatgaagtgacaaacactatcactaaacacttccctgctactaaagtggaccgtgttgtcgataccacaggtgcaggggactgttttgtagggtcagtcgcgcacttcttattggaagggaagtccttgctgcaggcttgtgaggcagcaaacgtgtgctctgggctagctgtgtgtaagaagggtacacagtcatcataccctcggaaacatgaagtgccacagttacttatgtctaagtattaa

>[organism=Trypanoplasma borelli][[Dihydroxyacetonephosphate acyltransferase]mRNA
atgtcattaccgatcctgttgaaatttcggtctgcagtcgtcatcggggaaggtcaagatgccattgacgctggggaggccttgtacactaccatgaaggagagtttctctagtgctttaaacgagactcctatcgttctagatactagcctttttgaaggcaatgatacttcagggccggcagatagtatttccccccgctatgatccttatcaagaccttcttgtcctagttgcaaggtccgcatcgactgctgatgttatcaagcagatgcttaagaaatattgctataatttaagcaaagcatcggttagcagtgattcaacttcctcccttgtctacatgcgagacttattaaatcttccgaaatgtattataatgtgctctggtgaggcgaccaatttttgccttgctattgcagaagatgttacaaaagaaatgaaatggatgtgcagtattgcctctacgacacatttatgccccccttatttgcagaacaaaatccccacatttggaacgtaccttcaggggcctctcgaaaacgtgtgtcttggtattgctcttggtgttactcgtcatcttaatttttctgcgtctaccccatttcctgtgactcctatcgatgtgtgcaccaatgtagcttttctttccctttgtttgctctcacatcgtataatgcccgctacagttgggaaccaattgcgtgtattagttgagataggaactgagtctccgtctaaagatgaaatgggtaatgctcccggtgttatcgtctggggaatgattggcgaatatgcgaatgactactttgggcgccaccgcaaggagatctctgcggcaattcctgctcctaacaactttttcaccaatgaccctactctaggatttaatttcaatttttcagacttattgaattatggcatccatttatcaactcctatccattattatcagcggtacttatcaaatgtagccaggagtcatattaggaaattcccccatagcacttcaacggaacgccttaaggacgctttgaaccgtatcgaggctacgactgcagcccttcaatttgtcggaggacctatatcatcaataacacagactgttacgaacttgcagaatgtgacgcttcctggtggctatcccaacttggatgattctaagtttgtagatgcgccacgaactccggatttccgtatgtacacattattttcaaacataatttgccgtgatccccaacttcaacattttctaccaagtgttttattgagctacatacactgggaaacatacattaaaaatgtatgcgttggagttcttcgttattcggcttgtgctattctgaatttgcttcctagcgaggtagtccttccagttccatccctcaactacactaatgactttatttttactggaaatggtcgatcccctgaaccacccatgcgactaaggaagtatttccctgatgtgttttggaccatccgctctggtcagcagtcaacaggggttaaagttacaattgcagccggaggaacgaaacagcgccgacaagatatattagcgcagccccaagttcaactgatgatgagtcagattgcaaaagaacagaatgttgataaaaaggccattgtggagcgtgcaagtaaaattcttaagggtattggggataacctgaacgtccgtgatattagtattatgtctcttgtcattcgtaaggtattcaaattactatacaatcgcataaatgtcaacagcattgcccaaagtgtgctctttaacgcattccgacgcccaagaacggcagttgttgtcatccctacgcatcgctcatatgtagactttctctccctgtcgtatgtcatgttgaccatgggattccgtccaccacatgtttgtgcaggggaggacttccttaaacttggaggtattgccgagctaatgcgtggtagtggagccttctttatgcggaggacgttccgtggggacaggttgtatggaggtcttttcaaagagtatgtccggcacttaatccgaaatcgtcaatgtgttgaattttttattgaaggaatgaggagtcgtaccggaaagactgtcaccccgaagcttggaattctgaaaatgataactgatgcctttttcgagaaacaagaggaaatagacgatgttatttttatacccatcagtctttcttatgagaaggtgttggaagcaaatgtatatgcagaagaacttcttggtattccgaaaccaaaagaaacgataagtaatcttatcaagtctgtcagtattcttaagagcgactatggtgctatgaatgtttcatttggtcatcctatctctctagctcaattagcatccaacccatttatagtccctgctggatatgaacctatcactgccgatcagagcnnnnnnnnnngtgagtctcaggcatctttagctgggcccagcggatcatatacaccaatccgaactctacagtctctagcatggcttatcacttatgagctacagcaaaacatatacgttactccaactgcactgcttgctgctacgattataaacaatattagcagttcgaaaatcaggggagaatgtatgaaaaagacttctgttacaactaatgttgagtggctgcgcacaacacttttgcatagaaagggtaagatgtgtgaccactttgcagctatggacggtgaggagcttgtgacctatgcgatcaaatatctttctccacatttgacagtaaatttacataatgtaataatagtcaatgatcaactgagtacaactgttctactaagtaattatgctaatcaacttattcatgtgtttcaagatgaagcgttggtttgtgttgctgtctttggttacggtaatgagatcaaactttctcaaaatagtgaggacggagataatcaatctggtgacagattcagtgactttaccatcacgcataatgagctcaaaaaacgcattcttagcctccaaatgctcctttccaacgaactgccaaacttccacatctcttcacctatttcttttgagtcatggctgtcccgtacgctctcactgcttcacgaagcaaatgtcttgatacataccccgttgtctgatgcccctgatgaacagctcagatttaagctgaaccgtcacagctcttttgtagcccaacaggtatacccgtatattgagagcacatatatcacgcttcttgccgctgttgcattgatagagtctaatgagatcactcgtgtcgaggcgaatgtccttgcgaagctggctcatgagggtgctaagacactacacatgcaaggtttgaatgattacaaccagtgctgtgtccaggacaatatcaaaaattctattgcgaaaatggtagagcttggttttttccatcgtgaaatgtctccagcagtgttgtacacaatctctattagtaaacagcgggctcttagggactacatggcagaggtgaaccgtatgaggtgtcaccccgcaaacgaaggaacggtagagaaggctctcgagattctacggtctattcgatcaaatcctacttttgtttcaccgaaggcgaagctatag

>[organism=Trypanoplasma borelli][Adenylate kinase] mRNA
atgaccattaagatattaatagtaggacctcctcacggtggaaaggggacattgtgtaaggggattaccgataggtatgatatagtacatgtatcaactggggacatactccgcaatgaggtgcgcgccaaatccaaactggggttagaaatagaagggatgatgtcagaggggcgacttgtgcccgataagctggtgttagagttattaattcaggagattaagaaatataccgctcagaataaaggtctacttatagacggatttcctcgaacaaaggcacaagcagaagcccttaagcaggctggcttgaaatttaatgcgatggtagttttggagtgtgatgactctacgcttcgggagaggtgccttggccgccgagtagatccagacacaggacatagttatcatatcaagttccaacctccgccagatgatatcgcctcccgtcttgtcacacgccctgatgatacactcgaaggtcttgtgaggcgtgtagcgacgtataactctgaaaaggcagcactaattgaagtattcggcgacataaaggttgtcatcaattcttcccagaacccacaagtagtgttacatgatttcaaacgtgaggtttcaaaaataagtggttgtgctgttcttttggatcgtatcacaaggcgtagtaagctttag

>[organism=Trypanoplasma borelli][Fructose-bisphosphate aldolase]mRNA
atgtcctctcgtgtcgaagtttaccggtctcatctcccttcctacaatgagatcaagcttcctcactacgccgagctccgcagcaccgtgcaacagatgacagctccaggaaagggtcttctggctgctgatgagtccccttcatctgtatccaagcgtttcgctcctttcaacctcgagaacaacgcagataaccgtcgcaagtaccgttctttgatgattggcgcaaagggttttgagaagtacatctctggtgtgatattccatgaggagacattgactcaaaatatggacgacggtaccaccttccctgagtactgcaagtctatcggagttgtccccggtatcaagaccgatcaaggcttagctgacttggtatctggagctcccggtgagcagatgactcaaggcctcgacaattacgtgagccgcgccacaaaattctatcagatgggtgctcgcttctgcaagtggcgtaacgcgtacaagatccaaaatgggactgtatctgaggcgttggttaaattcaacgctgagactcttgctcgctacgctgttctgtcccaagtggctggtctggtacccattgtcgagcccgaggttatgattgatggaactcactccatcgatgagtgtcagcgtgtcagcgagcatgtttggtctgcagtgatcactgccctacatcaccatggagttaattgggaatgttgtcttttgaagcctaatatggtggttcctggggctgagagcggcgtgaaggtgacagcagaggtagttgctgaatatacaatccgtactctctctcgaactatccccgtagctctctcaggaatcactttcttgtccggcggcattagcgaggtggaggcatccgagtaccttaacgccatgaatcgttcacccctcccccgcccctggcgactgaccttctcatatgcccgtgcccttcaatcatccgcactgaaggcatgggcaggtaaggacgaaaatctccaagttgctcgcaaagcattccttcaccgtgccgaaatgaacagcaaagcccaattgggtacatacgaccgcaaagaggatgacaagacatcagaatccttgtacatcaaaggaaacacatactaa

>[organism=Trypanoplasma borelli][Trypanothione synthetase]mRNA
atgacagtaccgcatggagaagaaaatgtgcctttcggtgagatccaggggtacgctgacggggtacctgcgtactctaatggtaacgacagtcacttctccggtgtgcgcaattttaatgaccgtattttcacaggattccagtggcaatgtgttgagtttgcccgccgctggttgttgcagcgcaagggattgttgttacgtgatattgactgggctgctaatatctttgaaaatggtgaagtggaagatgttgagacaggtgctcaggtgaagatgataggtgttcgaaatggaggtactgagaaacctactaaagaaacgcttctgatataccctgtatctaagcattccccctacggtcatatagccgttattaccgatgtgaaagatgataaagttttcattgctgatcagaatcagcatttcaacaagtgggctgagcaagggtacgctgctgtgatgcccatagagcacactaaagaggggaagtatattttgcacaatgaatatgatgaagtgaaccctgttggatggatgactttcccaggtattcctgatagagacataacggcacctattaaatggcatacaaagtatgaaattccaacctacccttccatgtcgctggtccgaaaaacggttacaccaactgcagcgacttacaattggcttgatattaacgaaccttgtgagaagaagtttgtcgaatcatttggaatggatttaaatcgttcgagactcaatgaagagtgtgctaactactatatgggtaatatggaacttatgctcacgtgtgttgctgctggtaatcaactgcatgcgatcttcatgaaggagacggagaaggttatcaaatctgacgatcttttgcggctgtttatgatccctgagatacattggccgagactacgagagtcctggaagagacaccaaaatactataagcgcgcgctttgattactgtttaagtgaggacggtaagaaattgaagtgctttgagtataatgccgacagcgcttcgactattttagaatgtgggaggatacaatccaagtatgcagcgcatattggtattgataatgtggggtttagctcaggaaggagtattgagagatgcctggaaagagcctggataaacactggcttaaagcatggtactaaggtgcacttctgtattgataacgatgatgaggaagagtatacggctttgtatgtgatgttggcagctgagaaggcaggtatggtttgtaaactgtgtaagatgtttgattgcttcaggtttgataagaatggaagagttgtagatgatgaaggggacgctgttggagtggtgtggaaaacttggaattgggactcggcgatcagggattaccatttagctctcaaggagcgaggtgccgtaaatggagttatgaagtgtaccccaagcgataatgtacgcctttgtgatttagtactaggtgatgaatctatttgtgtctttgagcctttctggaagattatcccagccaataaagcaatattgccgatgatctataagtcaaatccagattgcccatttatattaccagcagagtacactgtcaccgatgctttgaaggacactggatacgtatcaaagccaattgtagggatgacaggtcagaacattaccatttttggaaaagatggaaataagaaagtctcctcttctggtgccttcgaggaccgtaatatggtgtaccaagagatgttcgagctaccaaagagagatgattattatgcaatcttaggagggtggattattggtggcgaaactgcgggtgttgggatccgggaggataagaccatcattactggactggattccccgttctctgctatgaggttttgtcaatcttctgagtga

>[organism=Trypanoplasma borelli] [Orotidine-5-phosphate decarboxylase/Orotate phosphoribosyltransferase]mRNA
atgcacacgaaggacataataaaaaataacggtagtaataataaaagaaatatctgttttaaaatgacatctcctcagctgttagaaggcttttttgacaaactggagcgtcgagctcttacatctcttttgtgcgtgggtctagatcctcgatcaaagactccaaaggaagcacaacaagagtgcattaaattaattgatgaaacatatgaattcactgttgtctacaaacccaacgcagcctttttcgaggcattcggtgccgaaggctgggacgcacttagccatgtgataaattacgccgagaaaaaaggggtacccacaatccttgatgcaaagcgaggtgatatagcctctactgccgaggcatacgcagtctcatcattcgataaattaaaggctggtgctattacagtttcaccttacatgggtgtagacgcactgaagccatttatgaagagtaaggatcatggtgtgtttgtcctgtgcaaaacctcaaatcccggatccaacgacttccagacgcttaagattgctaattccagtgatatgctatatgagcatgttgccaaattggctgagactaaatggaatactaatgggaatattgggcttgttgttggtgctaccgatccatttgctattgcgcgtacgagggcagctgcaccatctctatggttcttggttcctggagtaggggcccaaggcggtagcttggcagaatcattgaaaaatggcctccgtaaagatggctctggaatgttaattaatgtatcccgtgctatctcgggcgcgaatgatccccgtgctgctgccaaggcattttctgaggaaattcagactattcgcgcttcaatcgcttccgagggttccgagtcccttgccacagcccttctccgtagtgagtgcgcaaggtttggccagtttacattaaaaactgggattgtttccccaatttatattgacctaaggcgcctaatcacgtatccagatgtactacgccttgtagccaaacaatatgcgagagtgctaaataatattgattttgatcgtattgcaggactaccttatgcagcattacccatcgctaccgccattggtttggaaatgaaccgtcctgtaatttacccaagacgcgaagcgaaggactacgggactaaagcactaatcgagggtgtttacaacaagggcgaacgtgttgtaattattgatgatcttgttaccacaggggaaactaagattgaagcaatagaaaggctaaaagatgcaggactagttattgcgtctattgttgtgcttattgatcgggagatgggcgcaactgagcttcttgcgaaggcaggatataacttccgtgctgtgaccaatctgtcacaactcctgttggcgtggtggaatggtaagaatatcactccgaagcaatatgatgatgtgttgaggtttatgggaaagaagtcaaaagtataa

>[organism=Trypanoplasma borelli][Acetyl-CoA carboxylase]mRNA
atgtcatcaactaagttctcgtctattgaagagctctgcaaagaacttgagggtactactcctattagacgtgtcttggtggctaataatggactggcggctgtgaaaggcattacttctatcaggaattggctatatgatcatattaatgatccatctgtcattcacataactgttttagcctccccggaggatctcaaagtcaatgcagaatttatccgcctcgcggaccagcacattgaagttccaggaggcagaaactctaataattattccaatgttgatctgattgttaataccgctgtccagaatagttgtgatgctgtctatcctggctgggggcatgcatctgagaaccctgcactcccccgacaatgtgatcaatctggaacaatcacattcttgggcccgagtgaaggtcctatgtttgccttaggagataagatcgcatctacaattattgcacagagcaacgctgtgccaatagtagcttggagcggagacagtattcgtttgccatgtaacactttcaatattccggatgatatgtatcgacaatctcaaataaatacctgcgagatgtgtgaggaggtctgcgagcgaattgggtttcccgtcatgatcaaagcctcagaaggtggagggggaaagggaattcgaaaggtcacttcatctcaggaggtgattgacgcgtacaatgccgtgacggaagaagtaaaagatagccctgttttctgtatgaaaatgctagagaacgtccggcatctcgaagtgcagctcttgggagacaaatacgggaattgcatagctgtgcgtacacgggactgttcagttcagcggcgtcaccagaagattattgaagagggaccagtgtcaggagttgatccaacaatcattcttgaaatggaagcatctgctgttcggctcgcgaagtctgttggttacagtggtcttggcactgtggagtatatgtacgacaagaatacctgctctttctttttccttgagcttaatcctcgtatccaagtagagcatcctgtaagtgagctcatttccggtgttaatctccctgcagcccttctttgcgttggtatggggatacctttgcaccgtattcccgaagtgagatccttttatggagaggacccgtacggaagttcaccgattgattttgaaaaccgtcgagttcctgaatgtaggaaccacactatagcagtacgaattactgccgaggatgcagatgaagggtttcgtccaacaactggaaccattgatgaaatcagtttcagcaacggtaaagaagtttggggttatttttctgttccgagtggtggtgctgttcatcaatttgcagactctcaattcggacacattttttccactagctctacgagggagcaagctaggagaggaatggtattcgcccttcgaaacactattatacgtggtgaaataagaacatcacatgcatttatagtggaattgcttgagcgccaggagtttcgtgaatgtgatgtgagcacggcctggctggatcggcttatatcaacgcgatctagagagacataccacactactagtgatctatttccctccctatgcgctgctgcaattttcagaatgaaaagcaaagtaacccaaaacattgaagagtattgttcttcactacgaggggggcatacacccccacaagatctcctaatcaatcgtcagcaagtaacatttgtgctgagaagtgataagtttctagtagacatatcaaagaccagtcctggagagtacgcactaaggctaggaggtagtcttattgttgttccttgtcgtgaatgcggatttggccttcaaatgaccatttcaaatcgtacaattgtggcgtactgtgaagaagggccgacaagtctgagggtaaccataagtggtaaagcaactactttcacaggtgatgtagatgcaacaaagctccagtcctctgttccaggccgtctagtgcgatttttggttccagacggaggacacgtggatgagaatcgagccttcgctgaagttgaggtcatgaagatgatattacctctaacaagctctgtttccggaactattcatattcgtgtaacccctggaagtactattgccgttggaaaagtgctggctgaagtggaccctgatgatccatccagaatgttctgtccagttgaacgtaaagatccatggccagcatggatgaaaaattcaagtcacctcttagccactggtttcgaaggtatcgatggtttatctcgcgcgagagctgctatagataccctctggaaccttattagaggatatgactatgttgatgtctccgtttgtacatccgttcaagtggcacttgaaggattgaagagcatttgcctagatagtgtgacatttgaaagccttgcttcaactcgggaataccttacaccatacatttgtgcaaattcaccgaacgagaagatgaggtccattattgagtgtttagtcagtaatttcttgattgttgagcaaccttttgataacgttaagagaagttgtgcaatttccaaactgaagacaaataatgaagagtctcttaaaaatgtttattacatcgattttgcacaccacaaagagcatcgtcttgaagtggtactagctttactcggggagattgagatgaatcgcaggttgatggtgtcatgcaagggtctcttggataaaattggagctttaaaaagtacccaacagtacggtactgttttaatgcaagcacgataccttctgaggcaatgtgcattccagtcattcgaagagcgaaagtctgcgttgttgactgcccttgagtcgggagatatcaatacactacttcaagggagttacggctatgacttgatgtgttcaattttatttgattcgcgctgtaattctattgcacaaccaactcttcttttatttcttaggcgatctttttttggagttgcaactataggtgatgttgacatttggcttcatcaaggctctttgttcggacgttattcatttgcacagaatagtgaggaagtttcgtcgttatacccgaagaagggctgcgggttcattgcccagtttatcgatgaggtggaaatggaaaaacgatttaacttgttattaaccgatgccactaaaagacaggaccattgtatgatcacgcttttcttcggtgttcgagtagtcactacacaagatgaaatgagtcaaaaatgcactcagttcatcaagagctttatcaacgtcattcttaattcaaacttcgagatcatcactttcatcgtccatggggcgaagaatggacctcatattttcttgtacacgcgctcccttgagttttctgaggatacacttcatagaaatctcattccaacaacagcaaggtaccttgaactggaacggctacaaaattacaaccttagcatgtttgccactccccacacacaggtgcacgtattcactgcagtaccaaagaaatgcaagtctctttttgtcgagacacggatttttataagaatatttctgactccacatgacctgggaattcctcctggatcttgtcttaccagcgaagaaactgcaaatatttttaatatgactattgcggctgctgagttcgccagatcagacaaaaaactaagcaataccgtttataaccacttattttttaacttaatcgagctttcttttgatgtgaagacaatgtacatcaacttcaaaaggctagaagcaacattctctcgcaagcttttttctatgggatttcgggaagtcgagttaaagttcaaagtgaacaccccaattggtcctttatcgtatcgtgtttttatatctaatcctactggttacactgcatctgttcgttgctatgtagaagatgtcgttgacggagaggtgattctataccgtgcagagtaccaggacgatttctcaaatctgactactatactggagtcaggcggtaaaggtgaccaattggacaaagttccttctgtgcagctgcacgaaagaatggcagctatcagagagtttatgccagtgagggacggtgttattgatgcaaatgcatcaatgcccactcttcgtttagagtcttatccccatatgtcttcaaaacatgttcaaagattaagtgcccaggtgatgggtactacatttgttcatgattggatgattcttcttgatataagcattcgaaagcaatggagaaatatgcaaatatctcgaggattaggaagaaacataatgcccacatatccccttatatttaagacgatgactgtagagggcggtaggttagtttatggggacccaaagcaaaatgtaggcattgttgtatgggaggtggagtacacacccccttcttccttcgatcttaacacgtgtaaagcaagctcgagaaaggtaatatttgtggcaaacgatatcacatgtttatcagggtctnnnnnnnnnntcccgaggacgaaatttttgctgctgcttctgcttttgctcgtgacttcggacttccatttatctacattagtgctaacagcggagcacgcttgggattggtcaacgaggtcaagaatgtgttcaagattgccatga

>[organism=Trypanoplasma borelli] [Mevalonate kinase]mRNA
atgaacactactgacttgcagcgtactactggaaagcacattggcttcggtaagattatactgttcggcgaacacttcgttgtctacggcgctactgcaatagtggctggtattatggaatacacagagtgtacactggaactaacaaaggggacgcctggatgggttgtagaggatagccgtcctgcagtccctggctatattaatatgaaggcttctgagcagaggaaggcacatcagcttgtcttcgatcaccttaagatagatcttacaagggatggcttacgtgtgaagttaggggggcctttggtgccgtctagcggtataggtgcctctgcttctgacgtggtgtcgctgtctcgtgccttgtctcaactgtatcatctgaacttgtcagaggaagaggtgaatgctgctgcctttatcggtgagcgcggatatcatggggcgccgtcgggggtggacaatacagcggcctgctacggcggcttgctggaatacagtcgccgtgatggccgctcacacttcacaaggatgcctgcccctattactatgtacttagtggttatcagcacaggtatcactgcatcaacagtagatgtggttgcggaagttaagcggctgaaggatagtgatccttgctcctttgcggctataatggatgactataagtatataatatcctgtggtagtgctgctattaaggctggggatctgaatgccgtggggaaactgatggaccgtaaccacgcactactacagcgattgactgtgtcatgtatggagctagaggctatagtagatgcgtgtaggaatctgggggcgttgggggcaaagatgtctggcactggccgtggtggtattgctgtagcgctgtgtgactcccagcgccagcagaggtcgattgcagagggactgaggaatggatgcccggcagccaagttcatatgggagtactctgttgatggaaatctttcaaagatgtaa

>[organism=Trypanoplasma borelli] [Glycerol kinase]mRNA
atgaccaagtatattgctgctattgaccaaggtactaccagtacaaggtgtcttttcttcgatgctacaagacacacaatagaggggtcacaccaagttgagcatgaacagattacacctcacccaggatggctggaacacgacccaatgaaaatttaccaaaatacaataacatgtatcaatgaaggattcgattctcttcaaatgaagaatcaaaatgctaatccggaggatgtagttgccttcggaattgctaaccagagagagacaactgtggcctggagccgaaagacaggcaagcctttatgtaacgctattgtttggagtgactgtcgaacccaaagtactgtagacacttttgtccagaagcatggaaatggtaattttgatttcctaaaggacaaatgtggacttccctgtagcacgtacttttccgcttttaagatgaaatggatgctggataatgtccccaaggtgcaggaggctgccgcaactgatgatcttctattcgggacaattgactcatggctaatatataaattaacaaaacgagaactgcatgtaattgactgtacgaatgcatcacgtaccatgctgatgaacttgaaaacacttcaatgggacaaagaaatatgtagattatttggtgtaagtatctcatccctcccaacgatcaaacccaactgcggtgacttcggtcagatcactgccggtatggttcgtcatgatttccatggcaggcgtataacaggatgtattggtgatcaacagggctcactcttcggtcagaggtgctttatgaagggacaggcgaaaaatacatatggtactggttgctttctacttgcaaatattggaggcaatcccaatgtttgccatggaggactgctaacgactgttgcatttcaaataggggaagctccatgtacctacgcactggaagggtctattagtggggctgggtctaccttacagtggatgagagatcgtctcgggttctatgggaaaccttcggaggctgatgacttggcagctagcgagagtgacacaggtggtgttgtctttgtacctgcctttggaggcctactagcgccttactggaagccagacgcacgagctgcaattctcggaatgacacaacaaaccaccaagggacatattgtccgcgctgcttttgaaggtataacaatgcaagtggaagaagttgttagaaacatggagaaagaaactggcattaaatttactgtattgcgtgttgatggggggttggctaacagtaaagtgatgatgcagatgcaggccgacttgcttgatatgcctgtatatgtacctgcaatgttggaaagtacagctttaggcgctgccctttgcgcaggaataggtatcggcctctataaagttgatgaacttataaaggaaatcccatcgtcaattggcggtacctcttcgtcattatctcgctcatctgacattaaacacatctataaaagtaaaatcggcataccggaaaggaatagacgcagggagatatggaccaagggacttccgcgctcatttgggtgggctaaaatgtga

>[organism=Trypanoplasma borelli][Enoyl-CoA hydratase/Enoyl-CoA isomerase/3- hydroxyacyl-CoA dehydrogenase]mRNA
atgtttcgtcgcattaatggtcgtgtcatcacgtcattatcagcagtaaccgcatcaccgactgttcgatactgtacaacagtttcggcatctaaaacagaggtcacagatgtgcccaaagctgcccctgcagtaccagtaaccgctacagaagcccctaaagttagccaagtagtacatgaagcccctaaagctgctgaaatccctaaagctgccgaaatccctaaagccgccgaagtccctaaagctgccgaagtccctaaagctgccactgcagccccagtagcagcggtgaagaagcctactgatagtttcgctgagtttctgactgcccgctgctggaagacaattcaatgcggggaacactgtaaagtatatgtggactccggcaccttcgcatggatagttatggaccgcgcagggagctccgccaatgccctgggggagtcattcctagagtcagtaaagaagggatttgaggtgactgacgctttaatgaaggagaagaaggcccgtatctgtattttaacttctgccaaagatacattctgtgttggtgcagatgttgatatgttatacccagtgaatgacagaaatatcgccgcaaaggcatcaaaagagggccaggacttctttaataaaatagaggacacaaaagactaccctataatatgtgctgttaatggtctagctcttggcgggggatgtgagctagcattatcatgccaccacagacttatcgcagacacggcctctatgggcctcccagagtgtatgcttggcctactacctggtgccggcggctgctacaggctcccacgccagtgtggcctccagacatccctaaagtggatacttgcctcagccccccagaaggcagcacagtgtaagaaggcaggagctgttgatgcagtaattccatcagtggaccgtttccctggagagtaccgtttctatgaaggtgtccgtgtttgggctggtaagcttgtggataagcctctcaagcctcacactggcaagaaactcgcatttatggataagatgttacaacaaaccggttttggacgaaaggtagtatatcgcgaggcagtaaagagcctgaatcaaaagaccaaggggaagtatctgggtcagtacaaggcactagaagtggtgttgcactcagtggcaaacatcaagaatcgccaattgtgcttgaataaagagtctcaagccttcgctgatctgcttgtgacaccagaggccaagaaccagctctccctctacttccttgacaatgggatgaagaaggtcgagaagaagacaggaatggctaaggaagatattcctgtggtgaagaagataggtgtaataggtgcaggagtgatggggagcggtgtagtacactattttgccaataaggggtaccctgtggctgtcaaggacatcacacaagaggcagtaaataagggcattggatttgtagaagctgagttccagaatcaagtgaaacgtaagcgattggacgaagcagggttgaagaagaagatggcactggtgacagggggtaccacagatgatatatttaaggactgtgacgtcattattgaggcagctgtagagatcatgtcaataaagaagaagctgttggagtcccttgagagcagtggtatcttggacggtaagaagctattcgctactaacacctcgtctctctccctcactgacctgcagagtgtcagtaagtaccccaagaatgttgttggtatgcacttctttaatcccgtcaagaagatgccattggtggaagtcattaaggggaaacacacctcgaaagaggccgcagccacaatattccagctagctgtaaagacaggaaagaagcccatcattgtcggtgatggtccgggattccttgttaaccgtattctaggagtatacatggccgaggcatctaggctggtcgtcaatgatggggcatgccctgcgcttgtagataagaccattttggattttggtatgcctatggggccattccgcctacttgatgaagtgggtctggacgtcgctattcacgtcggtcctgtattagaagaaggcctgaagagtaagagatttgcagtcgacaacagagtaaacctaatggtgaaagacgggcttttggggaagaagaacggaaaaggcctttacaaatatgaaggtgacaaggaggttggatggaaccaagcaactgtcagtaaatacctcactggcaaaccacacaataaatcattctccaaggccgatattatagacagatgtgtactactaatggtcaatgaggcatgcatgatactacaggaggaaatcgccgctacagctgaggatgtggacataggtatggtgtggggcaccggcttcccaccattccgaggtggcctaatgcagtacactgatcaccgtggcgcacataatattgtgtcgcgattggaggagttgcagaagcagactaatgacgataggtttaagcctgcagcgttattggtgaagcacgcgactgagggaactaggttcttgcctgatcggccctttgtaccataccaggagcgctctgggatgccaaatgtaactgtggcttaa

>[organism=Trypanoplasma borelli] [Hypothetical protein (Q386P8)]mRNA
atgctgaggaaaatgttgtccggtttttggttacttacagaccttgatggcaccattattcccacgccacacaaagctcatggaagttacgtgtcactaagtgacagcccgtgtttccctactattgagagatggcttaaaagtggtggcaacctatgtgttgtgacaacagcggatcgacgtgctattgatcaagtttattttcctgtcagaaaattcctcaaaagaagaaatgacgatatttcgtctggaggggagctgttactctccttgtacaccggtgcagtgctgtaccggtgttcccaggagggcgtcgatgaagtggagggttactgcgaccccacacttccagtgggaagtagggaaacatgtttttcatctgcaacatgtgaaaagttgaccaatttagtagctgacatattttgtaattttgcagcagatgctatccataaacgaagccctctaaccgagggatgggagaagctcctttctcacagatatcagctgctgtggcagagtatctttaagtttctaaggggaaggcttgaagataggaagagataccttgatcagaagaggaaaggtttactaccacatactcatcggaagcgtgaggcgtcatggtcatttcttgaccctcttatagattgtaaccaagacaatgagtggatggtacagttcttgcggcataggaagaagctgcttactgatgctggaataattcgaagggagtacttaaagagtaaagaagagatagacgaatacgtcaaatcgaaactagagaattttggaggtgtaccagatttaagttctgtttcaaatggggatcccgagagcaaccagagagctgcctctctacaatctaatgaaggtgtggcatatatttccgctgcagtccatcctcacccattgtccatggaagatagaaagcatgcccaactgatagtagtaggtatacctatgcgaatgttcccccattactttaaagaatatccagagaaattcgcaaagttaggcgtatattgctctgcgcagccaaatagtgtagtattttcattgatagatacaaataaaggaacattagtaaactacttggatagttccttagtatcacatggcgagtgctgggatgggttccgagggaaagtagactttgcaacttctataggacttggggataaccctcagactgtagacagagagttggcgtcatgcccccatctcccatttgtctctcttgagagcttctctcagagggctaggcgccacaaactactagactctgggtttgcatccgaagaagagcagaatgagctgcttgacgaccgcaagcttgattacatacgctatgtaggaggggaagaggaggggtgtaatgatttcctgactcgattcatggcaggtgtgcatccatgtttggaccctagagttactcctcccacgatcaacttcggggctttgaaaagtccttgttgtgcgccactttttatttctgttgatcggttcaaagaaattgttttctcagcagcagaggatgccaggaataatcaatttcagaagctcattcagacgaaaagcaagcaataa

>[organism=Trypanoplasma borelli][Protein tyrosine phosphatase]mRNA
atgtcgaatcgtcataataaagaaatattagatatacgtaataaatataataaatccaaagcagaagaacataacatacgcaccggccacctctacacacaaaaaaacaacttcataaataaatacaataataaaataataaaagaaattaataataatattcctcttttttgcaatgatcgaaataataaaatagatgaaattaataaaaagagtagaattattatgaaggattatattttggaaatggagagaaatcataataattatacgagtataataatggattgtatattattaaaatatattgaagaagaatttaatacaaaaatccgccaaattgctgaaataaatgacgctatttgtgataatattaataataataataataataatttaaataatattataataaaatataaaaataattatattttacggcagagaaatgatgaaattgtaatatttcgaaataatttaataaaccaatacgatcgatttttttcatatttaaaagaaaataatattaaatataatattagaattaacagaatatttgataatattaataataaaaaggaaaatgatataattaagaaaaaatcatatttaatcgaggaattatttattgataaaaatagaagggaaaataggtgtattgctgcgttactggcgtctgaggctttaggnnnnnnnnnnaataataataatatttatttaataataagaattccattattattatttcaaacagcagcaatattagaaatatttcacgcttttattggtatagttcgaagtccaataataacaacaataatacaagtattttcgagattatttatattatttggagtattagaaatnnnnnnnnnnaataataataatatttttaataataataatattagttcttcttatggtttggctcaaatggtgggagcgtggggagtaagtgaaatagtaagatatttcttttattttgtttcattaatnnnnnnnnnnaatattaattatttaaataataattataataatattaatattaataattataataataattataaacaaatgatatctattttaatgtttcagctcgagaataaccctattatgcaatctttaaataaaatagaaaaattattagaaaaacaaataaaaagtggttttatttcttattatatacatcctaataataatattaataataatgataataatttaaataataataataataataatatatcagtagctaatttaaataataatttaaataataataataatgaagggataataaaacagattgatatatcaaaattatcaaattcacaatttattatttatacttttggaactacaataaaagataatattatacgtattggtaactgtttgggtaataataataataatttaaataataattattataataatttaaataatataattaataataataaacaaataattagagaggtatcgctttgtattgtttcatatcttccttcttaa

>[organism=Trypanoplasma borelli][Alkyl-dihydroxyacetone phosphate synthase]mRNA
atgtctgttaaacctaatatcctcccctccccagaaaaaaaaccccaagacgaaccccaccccaaaaataataatattaataataataataataatataacaatccccaaaaacacaacaataacaaacaccaaagacatctacacccgtataaaatggaacggctggggaaataaaaataaagaaatgattttagatccaaaaaatccaaatattgtaatacacgcatcaggaaaacaaatgccaaatctcgctcgttttgcccatcaagaaataaatggaggtatcggcccaattcgcccactagataaaactccatcgataacaatagaagaagcaatattaaaattaccagtttcaataataaatgatggttttatttcacaagttgttaagaagttatctcgaggagaagagcaaataaaagccgatggagaaagtcgtattggacatttatttggtaaaaactaccgtgatttgtggagggttcgaactggttttatacaacgtgcaccagatattattatattacctgaaaatcacgatgattgcgttattataatgaaatatgcttcggattttaatgttgttattgtaccgtttggtggcggtacgaatgttacaggaggcgtggaagcgagtctaatagaaaaaagaagaatgatagtttcagtcgatatgagaagaatgaataaaatgaaatcaattgataaggtttcgcgggttgctgtgtttgaagctggagtattagggccggatatggatgaagctcttgaaagacatggttttatgtttggacatgatcccgatagttatatacattctacactcggtggttggatcgcaacacgctcaagcggggcattaagtaataaatacggggatattgaaaatatgacattatctttaaaggttgttactcctaatggtgttattgaaacccctttgacgtctcggccctgtggacctgatctaaatgctttatttattggttctgaggggcatttcggtataataactgaggcatgtgtgaagatcgaacctattccggatgttaggagatatgaagggtggttatttcctagttttatatctggatatgaggcgttctataaatgtacgaggaaaggtatacatccaacttgtatgagattatatgacgaagacgacacgagaatgagtttcgctttgaaaacagaggaaccactactatcgacaataataggcaagggagtaaaacaatacctggagaaagtaaaaggttggaatctgaataatatttgtctttgtattattggccatgaagggtcaaagcaacaagtagcatttgatagaaaaacaacagcggaggttttggtggagttcggtgggtttcctttagggaaaggcgcaggtacgggctggcaagagaagaaatacgatcttcctttcatcagagacttcgccctatcacataaaatgtacgctgatgtttttgaaacttctgttttatattctgaggcgattccgtgttggaggagtgtgaagaaggctgtaagggatgtgtggaaagaggaaggtgaccttaaagggtggatcggctgccactgcgcccatcaatatcgtttcggttgttgtctttattttactttcgcagggcagcagttcgatcaagatgatatgaagatatttttgaagataaaaaatcgagttactgatgagattttgaagtttcggggtagtgtgtctcaccatcatggtgtagggtatgaacacgtcccttggattgaaagatatatgggtacgccgacaatggaactattactttcaatgaaaaagacaatcgaccctcaagatatttgtaatcctcataagttgttaccggtgcagagaaataataataataataataaggaagattataaggagcttgagaggcgtaggagggataatatgatttattataaggcgggaattccaccggcgaaaatgtga

>[organism=Trypanoplasma borelli][NADH-dependent fumarate reductase]mRNA
atgtttagatcgtgtgttgtaaactattgtagcaagctctctaaggcttatccaataatcgaccatacctttgactgtgtagtcgtgggagcgggtgggtctggtctccgtgcagcaatgggtgtcgctgctgctgggtttgatgtagcttgtgtcaccaaattgtaccctagccgttcccacaccattgccgcccagggagggatcaatgctgctcttggtaattgcgaagaggatgactggcgctggcacatgtatgacacagtaaagggtagtgattggcttggggatcaggatgccatccagtacatgtgtcaggaggccccatgtgtggtctccgagatggagaatatggggcttccattcctccgcaccaaagacggctttatctaccagcgtgccttcggaggccagtctgttcaatacggcaagaagcaagcccatcgtacatgtgctgcctccgaccgtactggccatgcgatgctccacaccctatacgggcagtccttccagtacggcgtcaacttctttaacgaatacttcgcactcgacctgattgttgaaaacggtatatgccatggccttatggctatgagcattgatgatggtactattcaccgattccgctcaaagtacgtaattctggctacaggtggttacggtcgctgctggtttactacaacatcagctaaagcgtgtacaggtgatggttgtgccatggtagcgcgtgcaggacttcccaatgaagatatggagttcgtgcagttccatcctaccggcatatacggccctggtgtgctcatcaccgagggtgcccgtggtgagggagggtatctcatcaatagcgaaggtgagcgcttcatgtcccgatatgcccccaaggccttagaccttgcctcccgtgacgtcgtctctcgcgccatcactcttgaactacttgcagggcgaggctgtggaccaaagaaggaccatgtattcctgcagctgcaccacatccctaaagagcagctggccacgaagcttcccggtatttcggagagcgccaagacattcgcaggtgtagatgtgaccaaggaccctgtccctatcgtacccactgtacactatactatgggaggtgtcccaaccctttggactggggaggttgtgaacccacgcgggggtgatgacgatgctattgttcctggcctcttggctgcaggggagactgcctgtgcaagcgtacacggggctaaccgtctaggagcaaatagtctactggacattgtagtattcgggaagtcttgtgccaatacagttgtgtttaatcttaccaaggagggtcgcacccagcctgagctgccaccaaacgcaggaaggcaggccattgaagatttggatcgcatcctttacaataagggagatatccctactgccaggctgcgcgagcgtatgaaggagagcatgtctttgtatgcatcagtgtttcgcacagaggagtccatgctaaagggtctggataaaataaccgagtgctataaagacttcagtcacgtggtagttgatgacaagagccctgtatggaactctaatctgatagagacgctagagctgaggaacctcctaaccaatgctattatcaccatcaattcagcattggtccgaagagagtctcgaggggctcatgcacgtgatgattacaaggaccgtgacgacgtcaactggatgaaacacagcatggcttatctcgatgataaaaacgcaaaggttgacatgaagtaccgccgtgtgcatagcgatacacttaccaacgaggtgaatccattcccccctgcgaagcgtgtgtattaa

>[organism=Trypanoplasma borelli][UDP-glucose pyrophosphorylase]mRNA
atgtccactactctatcgaaatgtattgataagatgaagtctgtaggtgtgaacgaagcgtgcattgcctctttcacatcacagtataatcaagtcttaaatgggaatacaggcaatattcccgaatcaactatcgaaagcgtcgactcattgccaacattggctgatttacagggaaagaatactcaatcgaatgaactgttaggaaagaccgtggttctgaagcttaacggagggttgggaactggtatgggtctgtccaaggcaaagagctttatagaggtgaaggatggaaatacattccttgacttcatcgcgaagcaaattatacacatcaataaaacggccacaaagccaatacgtttcatgctaatgaactcattttccacctcgaccgacacgaaagacttcattaacaaaaagtatcagcaaacatttggggataagtttgaagaaattgagcttcttcagaacaaggttccgaagatcaatttagaaacaatggaacctgccgtctatgatcaagataaagaaatggaatggtgtccaccagggcatggtgatctatacgcggcaattctgggaagtggaaaactacagaagctaattgacgaaggatacgagtatatgtttgtgagtaacagtgacaacttgggtgcttgtgtggacttatcattgcttcaatacgttgcagataataaaattgatttccttatggaggtatgtcagcggacggaggcagacaagaagggaggacatcttgctaggagtaaaaaagatggtcgtcttctacttagagagagtgcccaatctcttggagaagatcaaaatgaatttcaaaatatcgaaaagcataagtacttcaatacgaacaatctatggatgaacctgaaagctctgaaggaagagatgaatagaaatggtgggatgatcccattaccagtaattcgcaatgaaaaaaccgtaaacccaacagatgaaagctcgatgaaggttatacagtttgagacagctatgggagcggctatcaactgcttcaagaatgcggcggcggtgctggtcccccgcactcgatttgcgcctgttaagacatgtagtgaattgctgggtctccgcagtgatgcctttgtgctgaccgacgacttccgtcttgtgttgaatgaaaagcgaaacgggaaaccccctctgatctccttggaaaataaacactacaagtatcttgacgacttcgagaaattattcggttcgaaaatgtgcattccttcgctagtggactgcacgcgccttactgtcaaaggtcctattgagttcgaggagaatgttaaaattattggtgatgtgacaatcactaattctgatgagaataagaggttacatgtgaagaaggactctaagctggagaatctcagttcatctctgtga

>[organism=Trypanoplasma borelli][Isopentenyl-diphosphate delta-isomerase (type II) (idi1)]mRNA
atggatccggaagatcaagataaacgcgaggtgatggtacaacagcggaaaaaggatcacattgatatttgtcttcacaaggatgttgagccgtttaaaaatcgtcgctccatttgggaagattataaacttccttacacagctctgccggagattgacatgcggaaaattgatcttaagacatctttttttagatggacaatcgagatgccttttttaatttcttctatgactggaggtgaggaatatggacgtaccataaatgtaaacatcgcaaaagcatgcaatattgagggtataccatttgggcttggaagcatgcggattgtcaatcgatacaaaaccgctatccacacgttcgatgtgaaagaattttgtcctaatgtaccaatgttcgctaatattggccttgtacaacttaactatggttttggcattaaagaaatcaaccatcttattgactgtgtcaaggcagacggactatttattcatcttaaccacacgcaagaagcgtgtcaacctgagggagacaccaattttgaagggcttatttctaaactcatttcaattatcccttatatttctgtccctattgttgttaaaggtgttggtcatggcatagagtacagaagtgtagagaaactaattgatattggagtgaaggttatagacgtgtcaggaactggtggcacttcctgggcctggatcgaaggaaggcgtagtcccaatgttaacgaagacgagaatttaggttatcttttccgtgatgttggcgaacgcactgatgtttgtcttcaacaatcttcagcattagcaaagaagagtggcgcatcccttattgccgggggaggtatccggagtggacttgacatcgctaaatctttgactnnnnnnnnnncttatggtactgcggcaatgccattcttggcagctgcattggagagctcggaagcagttcagcgtgttatacaacgccttaagagagagcttcgtttggcaatgttcgcttgtggggcatctgatgtagagaaactcaagtgcatgaggagtacccacttatcaaaaatttag

>[organism=Trypanoplasma borelli] [Hypothetical protein (Q38DM9)]mRNA
atgacctccgctgcaagtgaatacctaagtaacacatgggaccgtgataaggtactagctctagtgcagttcctccctggagttattcaggctccccttaaagctacaggtaatgtgtgtcttgccgatagtcttatcagggctgcctctatagctgaagggtatcgcactctaacacgcttctccggcctcattgatatccttaatgataagaaactcgagagtgtagctgcaataaaggaccctgttcttcgtaatatatctactttggagactgctacaactgttggtttcttcttctctgagaatcttgcctttttagctaaatgtggagtgatcagtacaaataaaacagcaagatggggtgggttggcagtgtggttctggctttggtctcttatgtgtggtaatgttcgtggcgtctatcaaatctcacaaatatatcccaatattaattcgaagggtactgatgtagcttcagttcgcaagcagggtgagttcaaacgcatcatcctttcgcttctaaagaatattatgtttacgctattatgtgtatctattatccctaatgagaagcccgtacttattaatagcagcaacatcatttgcaaaactgtaaataacgctgtggcggtatgcactcctattgcacttaagacatctccatcaatgattgctatgtatggcactgttgcttctgttattgatatttacttgtctgtaagcaaatag

>[organism=Trypanoplasma borelli][Aldose 1-epimerase]mRNA
atgctgtctggctccaacggtgtttccaagatatacacggtggagggcaaggacggctccaccgccacagtgcactcacagggtgcccacgtcacaagttggaaaaccaacaaaggcaaagagcgcctcttcttaagcccatcatgcatctacaaggatggtgtagctcttcgcggcggtgtcccaataatattccctcaattctctgactacggaaatagcaagaaaactcatggtgttgcgaggaacaatcaatggacattgagtagtgtgaacagtgacggtggggctacgtttaagtttgagctgcgtgaggagagatatagagaagaacagggcagtagtagtagtagtactgatggcacaggagtaacaccgtgcttccctggaataaacatagacttatactttgaggtctgtgtaagtaacgaagagctgcagctgcgtgcccatatggtcaatgtcgagaaatgtaacgagaaaaagactattgtcccttcgtctattcaaccagttcagtttgccttccacacatactttgcagtgtcagacattgaaaatatagaaatcagcggcttcgaacaacacccatatagtgataatcttaagaaccgtcaaatgatacatcctcctaaaaataaaaatatcattacaacttctcagaatgatgataatgaatataaggaacttacgaaaatcaaccaggaaattgacagggtctattacaacctcgtcaagccaattgttattgttgataaaggtctgcagcagaaactcactataacaggggtgaatttacccgatgtggttgtgtggaacccgtgggaagaaagagggagtaagctaatcgatcttcctcaacccgatgggtataaacagtatatttgtgtggaacatgccactatcaaccccggaattcctatgcctagtatcccagggaatgatgggccaatgtacagtgtagcacagattattcgtgctgaaactgtaagcaaactctaa

>[organism=Trypanoplasma borelli][AMP deaminase]mRNA
atgagttatgatccagaagggaagtcgagtaaatgtgttgatcgaacctcatgtgtttctcatagaaaaatggacggaagctgggccagtttaatcgaggatcaacaccttatagattctcaaatatttaaagttgttatcgacggagatgatggcggtgtagcaatgagacaagttcattcgaggatacgatccgcaatttctattagaaataagtataaaatggagcatccaatgaaggccccggcaatatttaacaagatttcggcaaaggtgaacataacttcgattaatggtgtatacaatatttcagatcatactacttctaatttttacaatattaatccatggcaaacttttgcagctgatgctgacctggttcgtttgacaattggaaacagtatatgcagcaaagcttgtgcacatcgtctgaatattatccaggaacgctcgagaactttttttttacttaacgctcaaatagagcagaagattcattataggaaaggtggggttcagtctaaccctatgaaagtagataattctgtgaagctttctaagtctgtttgtgcccaggagctcttggattttgttatcgatacttaccaacgattcccagaggaggttgtaggacgaattgccgagagaccacatgagtctttaactttgcgggagttgtttgaaagccacaatgtcagtgatccaacaaccattacaatcgaaggtttagggtggcatccagcgtctagagcacgaactcgaagtttgaccgagaatccactccactctctcagtaatgcgttgcagaagacatttttgagtcctgaaggtgcttttgccccaccaatgctaaaacgagttctggggagaaatgagcatacaacgcgaagtacgcatcaagcaacggagtacagtataccgttgtactgtgttaatatgagcgaattagcagatgtagccaattttcttaaacggaatgaaattgggccttatcaaagaaatatgtttgtgcttcaacttcgtttctatgacacaccaccggaaggtgtagtgtgtgaagctaagactgttcaggaccaacttgatgccatttttcttccacttatatctgcaatgatcaatggagacgaccagcggtatagcgctgttagttggttattagctcaaactggtgcactccagcttgaaagtagtaacacagaccctgcccttgatttcgataagaagcttatactcccacaccaaatgtcatgcaatccaaaacctagtccgttgtattatgcatactatattcatgcaaatctcaacgtcctgaacagcctgttgaaactaaaaggaatgaatcctcttcagcttagagtctctggtgcgcagttaaacattgatactcttgttctggcttatatgtttgctgatgttttgacccaggcacgatatctccctttgtttccagtagcccaatatctatttggtgctcacaatattgggatcactgtttctcctcttcatgataatcatgatcttaactctccatatcgtcaacacccgttgcctactcttttacaccgatgcttgaaagtatcaatttcaactgagaaacccatgcaatttcatcatgattacaacgcccttcgtgaagaatacagtactgcccagaaattattccatttgagcacgtttgacatgacggaattagcaaggaatagtgtgataatgtcatctttctccgcagagactaaggcacaatggctccaagaagggactagcaacatgaataattttgtattaaatgatgtgactaatgtgcgtttgaagttcagagagggtgcgtggcagaatgaaaaagaaatactagatgaacttcatcgtattagtggaaagtctggggtaaagcagattttaggggatgacaggagatctatttcaaagaatattgatgttccattgtcaagtgggacatcacgttggcattatctgagtagtgttagagatgtcgagtattttgcatttctcgataaccgtattcgtttccctcgaactgtcattaatggaccacataaagacgacattggtgctcgtgatgcgtcgcctaagattgctaaggcactagcgctaagaagaaaatatatctgggttcgccctaatccatgggagatttcaagggaaaagaatctcgaagaagatttccagagaaaaactgcaacattcaatgaagatgactggacctatgctattagtgatgcagtgtacataccatttcttaaaaatgccgtacattcatggccacgtgatatacctactattgatgagttcgtgaaggactttaatgaactgaagactatttgtgagagtgtcgaagtgaaagattttgcacagcgtcgtcttgaactgcttgaccatagattcttgcttcatcttgctcttaatcacgccaatgaagcaggcatgactgagaatcaggaatccacgaatcgtgatatatatcaagccgttaaggttgacacacacattcacatggctgcaggaatgacacctcgtcaaatgcttcagttccttaaagataaaataaatggaagccctcatgatatcgcaatgaagaagggagatgatattcttaccctttcaaacttgatgtcacgttgtggaatcagttctaagtgtacagttgaccagttaaacgtacaggcggaccacaccctttttgagcgcttcgataattttaataataagtacaatccgatggagaatcccgaccttagaacgctgcttctaaagccagaaaattttatgaatgggagatacttcgctgagttgattcgaaattgctttgatcagtacagtaaagataagtgtacttatgctgaaaaccgtctttctatttatggaattaatttgaatgaatggaagaaactagccgcatggtttgatactcatggaatggcctccaagcacaacaagctaattattcagattcccagagtctataaagtatttcgaggaaataatgttgtgggatcctttggtcaataccttcagaatatattccaaccactatgggagtgtagtcttcatcctagtgagcacccttccgtacacaattttctgaagcatgtcagtgggtttgactcggtagataacgaagcaattatagatttgccgctgactactactacaccatgggaatggaccagttgtgacaacccaccatacaattattacatgtattacttatacgccaatattcgcactttgaatgagttccggactagtcgtggattctcaacttttgatctccggcctcattgcggtgaagcaggatctgatgagcacttggcaggagcattcttgtgtgctgacgcaatcggacacgggattaatttgaaaaatgacccttcaatggcatacctttactacctggcacaaatcggtcttcatgtggcacctttaagcaataacgctctttttgtttcctttaaagacaacccttttcctgatttcttccgccatgggctaaatgttagtttgtctacagatgaccctttgatgttccatatgaccgaagagccacttatcgaggagtacagtattgcagcgagagtatggggtctctcccctaatgatacctgtgagattgccagaaattctgtgctacaatctggatttggtcatgcgtttaagagaagcgccattggagaacggtggtacatgtcttcatcccttggaaacgattcctataaaactcatctttccgatattcgagttgcgtataggttcgagacgtatcacacagagctctcgtacttagagactttatcagggtgccaaattgaaagagcaatgcggacaactcaccaagagcaggaaattaacgcgcttcagttctggcaacaaccagaagaggtcatgttgtcgacccatgatcaagaaatggagattgtactgagaaacatcgatatgaagagagaacaaataaaaatgatatcaagcaaagtagaaagtctccgtcgccagcaacggggcctcgtaaacagtttgactgatattgctgcgaagaagatggctgagaaagatgcagagactcatagaaaacgccctgggcttacctataatcgcgagaagtattctaattcagcaataccaagattaggcaggagtgggttcaatcaaaatatccgtcccagtacaacgaatgacgacgtgagaagaggccgtccacttccaacggatgtttcacgaatagaggagttgagttaa

>[organism=Trypanoplasma borelli][L-galactonolactone oxidase]mRNA
atggaaatggattgtttatataaacaatatacttccgaatgggcaattccaataaataaaacaattattgcatttaatttaattagaaatttaattaaagataataatttgagggttcattttcctgtggagtttcggtttacgggttgtgatgatatttgtatgtcgccggctaattgtaatattaattatattaatagaaataataataatttaaataataatgataaagaattaaataataataataataataatgataaagaattaaataataataataataataataataaaggagtatgctggataggtatagtaatgttcaaaccattcggaaaaacagcgccaaatacaaaaaaatatattaatttatttaataataaaatggaagagatcggcggccgaccgcattgggcgaaatattataatattaataataataaaatagaaaaaatgtttggtgaagaaaattggagaaattttaataattatcgtaagaagtgtgacccgaaggggatttttgttaatagttggtatgagtctctgttggcttaa

>[organism=Trypanoplasma borelli][Hypothetical protein  (Q389Y7)]mRNA
atggacgctcatttgtccgcctccgagaaggtggagggagggagccttcatggaaagagtagtcatagtgataatggaaaagtttcccagaaaaatacaaaaagttcaagtttattctcaaaaagtagagatgtaactgaagaagttagtagcaggattagagaccgttggaggccgcaacatcccgctcacctgctgtatgtgagcgcaggttcagcttcagaaatgaaaagtatatcctctactgttaaatcactggtttccttatttgatgctgcagtactatggtactctagaattcgatcaaagacaggttggactcatataaatatggcttcattatcaattaacgcagctgaaagagtgattaaacctctccttcttatccgctctttcttagttgtatctcctacaacagactcgacttctcaagaggataatgatgacacacaggggaagttcattattgataaaagtacaacagcagctgatgttctgtgctctgaggctgttcatatgctgatacaagacgtagtatctctgcgattaccgtatatcgaagcttgtggtaatgtactccgtatgctaatttccttcccatcttcatcatccgtagcgataagtaagaaaacggcaaatgacactgatgccagtcaccaacctccaaagcatttccttaatgctatctcgtttttagaagatagtatatgttcgctaagaccagttcacacggagagtgagatagtatcttggataagcgccgcggagactctgtcatctgagagattatttggatttcgggaagtcatttccatacagttgtctctcgttacgcctaacagtagcccccatttcttcttcaatatgctgttcgatgctatggttttaaaagtgcaatctcctgatcgatctaattttatggaccttcaccttattgcgtggtgtgcaagtaagggtcaaaatatgactattgacgcaatcaatgcaatcatagaaaaataccaaccttatctttccgattgccctcttctgcaaaagttaggtgatactgttcgttcctctaactcaggagggataactcctcaaaggaactctggtatcgaagtaacgttagaactgactctctgctcgcttatttcaacaatatgtgaagctaataagtttcatcagcagaacaggaccgctttcatccttgctaaagctattcaacacgacactgatcatagactgccttccctacacccgatcacttgtaagagcttgcttaatggcattttttacgggttcttttacttaagagatattgaaaaaaatgataagacttctgcgtctcctgatgttgtatcgagtgagtcttttacaagctctatatgtggtataggcacctttcgagatataaaccttccgcttcctataaagaccatcaataattcggcgatggcccctatgatactcgcaacaataaagaatacaacaacttttaaaactggtcacgtgaaggaagaagggaatatctccgctaaactcgatggtacagttcctgtggctttttttattgttgaattagtaagaaagtggtcaattggggcgtttgagcgaaccattttatctctatcgactacaggttccgaaatattcggctcagcctccttcaagccggctgactggtcgttggcactctttcattgttcaacattgtgctgcacgctactcagccattgtaccaaccttccaaaagagcttgatttagaaaaggaaaacaaagtacatatatatcacctccacttttcccgtttgctaacatctgtaacattccttatccctctattgtttgatacacttcttgtgacgagtaagaatcagctgaaaatgacgaaaactgctattgatatcatgcaaaggaagtacatgattatattaaaggagatcatacatgccacagtaaaagagatgggtcagttagtccaccgagcgcctctcatgtggtgcattgacagactgaaggaaggcgattggggtcttgatggaaagcccccgaaatggaaagtctctgaaaagcctaatgttatccaaaagtcacctgtaatgcgtatagcggatataagggcatatactatgataacaccacttgaggtgctcacaatgaaagagactgtgaacactacaacagacagggaaatactagaagtttatgttccagttgcccaatgtgcgatccaatcaagggagagccttaatgtattaaatcttggctttgcagtgctggtggcgcctattttagcgcacaggtccatctcaccactcctgattcccacccttatagctatctattgtcctaaccttgaggaaatagaccttcgttttaagaactcggcagatgacaaagttcctctctggccttattattttccttccatccaacaattaactcactttgccacgaatataagaccagtgatgcaagcacttgagcgttgtccatctacttcgtcatgtgataatttagctacattcctaaatggaaattcaatcctaatccaaaatctcgaaggggcttttaaacgacaggagttgaagagaggagatctaaatgatgaccaggagaagatagggacttttagcgaaatatgtgaggccatatcccctagctcagcgcaactatatgtcattcagtcactattcactaatgcgaattacatcattgtaaagtatttcgttaaagcgggccctatacgtgtggcatcaaatacaaattaccagctctttgtggtatacatgtctgctctgagcttcttggtgcaatgtgaggacgccaacgttgtggcgagatgttgcgctgcacttgaggtcttgttgcggaagctcagtaagagagaaagggaacgatggctgttatttattgaaaacgtgatagcgacttcgaagtcagacacgactagagtagatttggctgtttggctgctcggactcaggaacactattattagtaagctctaa

>[organism=Trypanoplasma borelli] [UDP-glc 4'-epimerase]mRNA
atgaaagtactagtatgtggtggggctgggtacattggctgtcacttggtccgtgagctggcgcggaacacattacataacgtaatagttgtggatgcccttattgctggcgtatcgacccataaacatttagaaaagaatataattttcgagcaaggtgatgtgcgagacgagcaattcctggacaaagttttcggaatgtatcgacctgatgcagtggtgcatatgtgtggttctattgttgtacctgattccgttagtgaccctctcagttattatgataataatgttgtgggctctctccgtatcttacaagcaatgaagaagtatgactgtaaatacatagtattctccagtactgctgcattatttggaacccccaccgatgacctaataggtctccctatagactccgatgcggagtgtaagcctgacagtccttacggtgacaccaagcttgtcatggagtggatgcttaaggctgctgatgttgcccatggaattcgatacttctgcctccgctacttcaatgcatgcggtgcccacgaggatggggatataggagagacccatgatcctgaaacccatctaatccctatcatcctgcaggttccattaggacaacgagaaagtatttcaattttcggagataaatacccaactaaggacggcacttgtgtgagagactatgtacacgttaccgacttagcgcatgcacatatcaaagcaattgactaccttgaaagtggtggtacatctaattgggttaatctaggaagtgggaaaggtttctctgttaaagaagtgattgatgtagctaggacggtaactggtcacccaattccacaaaaaatcaacccacctcgtcaaggtgatcctgctatcttggtagcatctgttcaaaaggccagtgatttattgggctggaagcctaccttttcgctcgaaggtattatcgcctctgcttggaagttccacaaggcacatcccaagggctataagagtgagtag

>[organism=Trypanoplasma borelli][Phosphoenolpyruvate carboxykinase [ATP]]mRNA
atgccagccatacaactaaagaatctctctacacctgagctagtagaatgggcattaaagttagaaaaagatacaactttatctgatcgtggggcgctttctgtgcgttcctacctcaagaccggccgttccccctcagataaacgcattgccgatacagattgcgtaagagacaccgtaaactggggaaaagtaaatattaaattatcagagaaatccttcgcctcatgtaagaaacgcgcggttgactttttaaattcccgtgagcgtgtctttatcgttgattgcttcgctgggcatgacccaaagtatcagattaaggttagggttattactacaaggccataccatgccctatttatgcgaaatatgctcattgtcccaacaccagagcaactagctaatttcggtaatcctgattatattatatataatgccggagagtgtgatgccgatacatctgttgaaggtgtaaccagtaagacaagtgttagtattaatttcaaaacaagagagcaagtaatattaggtacgcagtacgcaggcgagatgaagaagggagttcttaccgttatgttttatattatgcctaaggctggtcacttatgtatgcacgcaagcgctaatgaggggaaaggaggagatgtatctgtgttctttgggttgtcaggtacgggtaagacgacactctctgcggacccacatagagtactagttggcgatgatgagcatgtatggacagatacaggagtatttaatattgagggaggctgctatgccaaagccatcggactaaacccaaagaccgagtttgagatatggaatgccgtacggttcggctctgtcgccgagaactgccaccttgacccaaaaacaaaagaaatagatttcaatgatgagcgtatttgtaagaatacccgtgtcgcttaccctttaaattatatcgataattccaagacggtagcagtaaccggccatcctaataatataatattcctaacaaatgatgcctttggtgttctccccccagtatcaaaactaagccgaggtgccgctatgttttggtttgtcacgggttatacagccaatgtcgctggtgttgtcgctggagcctctgatgagccctcccctgtcttctcaccctgcttcggcgcaccattcttagtattacatcctacccattatggaaagcagctcgctgaaaaattagaaaaacacgatgctaattgttggatggttaatactggatactccggggggagcttcggtaagggaggtaagagaatgcctttaaaggtgacacgtgcacttttggatttaatacatgaggggaaactaattaattctaaatgggtggaatatgaaggttgggggatacatatacctgttgctgttgaccactgtagtgtccctgatgagatactgaatcccgctaaggtgtggaaggacaagaaggaatattatattactcttaataaactcgccaagatgtttcaggataattttagggtgaattttgaggagaaggcggatatggccatgagggcggctgttcctagagaggtagtacctgctaaactatag

>[organism=Trypanoplasma borelli][Pyruvate phosphate dikinase]mRNA
atgtattttttcattatgttgctgtcgctgcatataccttgtgctgctatttatggacttgatacagactgtgcacttatccactataacctaaatctagagacggatttactatacaattgtcaatctaatagaacgttaaaacagacattaagatataattatttttttcacaaaatgacttcaactacaaataagtacgtgtattacttcggagatgggaaagccgagggagataaaagtatgaagcacctactgggagggaaaggtgctaatttagctgagatggtcaacctgaagattcctgtaccagccggattcacaataacaacaaaagtttgcgccatttacgaggagtcaaagggaaacctaccagaagcagttaaggagcagattttttcatctctccaaaaggtggagaaaaatatgggtaagaagtttggggacccatctaaccctctgttattttccgtccgctctggagctgctgcttcaatgccaggaatgatggacacggtgttaaaccttggtctgaacatggaaacggtaaatgaatgggtgcgtcgcaagccttcaatggagaaatttgtactggattcctaccgtcgcttcatcactatgtacgcggatgttgtaatgcaggtaggccgtgaggattttgagcacgagctccaggagataaagaagaaacataatttccactttgacagtgagatgacggtggagaacctacgggagttgtgcaaggtgttcctggacacatacgagaaattgacaaaacgctcatttccccaagatccgatggagcagttgttttcgtctattaacgcagtctttaggagctgggggaacccccgtgcggtgaaatacaggcaaatgtaccacatcacaggactgcttggcactgctgtgaacatccaagcaatggttttcggtaactttaacgaacgcagcgcgaccggagttgcatttacccgcaacccaagtactggtgagaattacttctatggagagtatcttatcaatgcacagggcgaggatgtagttgcaggtattcgcactccacagcaaataggtaaggaactatcagtcaactgggcgaaggataggaatatctctgaggaagaccgtctgaaacagttcccttctatggaggagtccatgcctgaaaactacaagatgctctgcgatattcgtaagctacttgagaatcattacctagacatgcaggatattgagtttactgtggaggatggtcgtctgtggatgcttcagaccagaaacgcgaagagaacgatccgtgcggccgtgaagtgtgctgttgatatggtaaatgagggtatgatcaccgaggagcagggagtgctacgtatagaccctgaccaggttagtcatttgctgcacccatctttcagcccaaaggcgaagcttgacgtgatcgctaagggcttggcggcgagtcctggggcggctgtaggacaaattgtgttcaatgcggaggacgcacagaaatggaaggaatcgggtaaagtagtgattatggtgcgtactgagacatccccagaggatctaggcggtatggcagccgcagaggggattttgactgtccgagggggcatgacttcgcatgcagctgtggttgcccgtggtatgggtaagacatgtgtatctggatgtggtgatattcgaatcgataataatgccaagacaatgacggttaaggatcaagtattcaatgagggggactggatttctattgatgggaccaagggtttggtgataagggggaaggtgccgctggagaagcaatccctaaaggatggtgatttgggtatcatcctgaattggtgccataagatcaagagacttggagtacgtgcaaatgcagacacaccaaatgatacaatgaccgcaatgagctttggggctgagggtgtaggactttgtcggacggaacacatgttctttgagggccaccgtatcgacgcaatgcgtgaaatgatcctcgcctctgacagtgccggccgtggggtcgcattggacaagattctgcctctccagcgcggcgactttactgctattttcaaggctatgaatggaaagccatgtactatcagacttctggaccctccactacatgagtttgtaccacacgacgccgcagcccaggaagacctcgctcgaaagatgaatgtttctccagcggaggtagcagcgcgtgttaaatccctacatgaggagaaccctatgcttggacatcgcggagtgcgccttggtatctcctacccagagatatacaatatgcaggttcaggcaatcatggaggcagccattgaggtttttaagaaccacaaactgtctgtagtccctgagataatgatcccactggtggggaagaaggaagagctggtgttcgcgaaagagcaagcagtgaagacggcagagaaggtactagagaaggaaggtgtcaacataccatacctcataggaacaatgatcgaagtgccacgtgcggcagttacagctgatgagatcgcagaggccgcagacttcttttcctttggaacaaatgacctgactcagatggggtgcggcttcagccgtgatgatgctgcagggttcctgaagcgatacgctgagcacaatatctactcttatgaccccttcgagtcgctagaccaggaaggcgttggcgagctaatgagaattgcagtgaggaaggggcgatcggtgtgccctaacctgaagatgggaatatgcggtgaacacggaggtgatccacgtacgattgagttctgtcaccaactgggtctgaactatgtttcctgctctccgttccgtgtaccagtagctattgttgccgctgctcacgctgccttgaaggagaatgaggcccgtgagatgtcacacaaggctattgcgtccaagtactag

>[organism=Trypanoplasma borelli][Deoxyribose-phosphate aldolase]mRNA
atggctcccgagcaaaacaatgtcttgatttttttnnnnnnnnnnnnnnnnnnnnnnnnnnnnnnnnnnnnnnnnnnnnnnnnnnnnnnnnnnnnnnnnnnnnnnnnnnnnnnnnnnnnnnnnnnnnnnnnnnnnnnnnnnnnnnnnnnnnnnnnnnnnnnnnnnnnnnnnnnnnnnnnnnnnnnnnnnnnnnnnnnnnnnnnnnnnnnnnnnnnnnnnntagatgcaagtataataacttttgcaacaaacgcagattttataaaaacttcaacaggaacaaataaagccggcgcaacaccaataaatatttcaataataatcgcaacagttggaattaataatattattaataatattattaatattaaggctgctgggggtgttagggatattaatactgctatgggatatattagtgttggtgtgaagcgtattgggagtagctctggggtcagtatgatagagagtattaattaattaattaaataattaattaaataaataattaaataattaaataattaattaaataatattattaatattaaggctgctgggggtgttagggatattaatactgctatgggatatattagtgttggtgtgaagcgtattgggagtagctctggggtcagtatgatagagagtattaattaa


>[organism=Trypanoplasma borelli][Glycosomal malate dehydrogenase]mRNA
atggtcaatgtctgcgtagttggtgctagtggtggcatcggccagcctcttagtcttctattagctactttgttacctcgcaaaagcacccttagtctctatgatttgagtaatgttaaaggagttgcagcagatctctctcatatcaatagagatattactatccgtttcgctactgggtcaataccacctatacattctgaccctgaacttaaaagaattggacatggtgtcgatatattcgtcgttgttgccggcatccctagaaagatcggcatgacgcgtgatgatttatttaaagttaacgctggtattgttttggatattgtgaagacttgtggtagtgtcagtcctaacgcgtgtttctgtattattacaaaccctctgaattctctcgttcctgtcgcaagtatggccctccggaaactgggaatatataataaggataagctattcggtgtgacccagctggacttagagcgtgctgggagattccttaatgagtttcgagcgccttatgttatctgtgatcttacagtcccaaccgttcctgttgtcggcggacattgtgaaaacagcatcgtaccgttattctcccaagtgtcagctgggccattgctgtctgatgaggatatgattaaactaactgagagagtacgtaagagcggtacggaggttgtgaaagcgaaggcgggtaatgggtctgctaccctgtctatggcatattctggtgcaaggtttgttatgcaggtagtggctggcatgaatggcgattgctctattgcctacgcatatgtcgacacatcatgttcgagcatgtttactccttcgagggcgacgatgcctaaagggacttctaagctcccaaagctaccttcgttctttgcaattccaatattaattggaaagaaaggtatcgagcagaggtatgatcctcgtgtgctccgcggttgtaaatctttgtctgagaatgaaagtagcctattaaataaggcctttagtatttgtgacaagactatttctcttggtgaagaattcgcaaggtcgaagttgtaa

>[organism=Trypanoplasma borelli][Hypothetical protein (Q383Q3)]mRNA
atggctgacataccagtagaagatgtgatgtccaacatatgggacccattaatacgcagcaccggacaatttgcaatgtttaccgctacgatagtcactatatgctctaaactgcagaatgccttgaaaagttctccaactgagaccgccatcaaaaacatactcccacaagcctaccacagagccctactctcctgtcgggacggccatggaattataaaagcacaactggaacgcataactcaaatatcaacaataaaggagcgccttaagtctgaggggaagacacttaagagagaggagaagttagcactgtggaccgagataatgatacagtcttatgcagtccttattgtcgcgcctcctattcttgctagtatggtggtggcgcttaccctgcgatccgctgtagggctccttgtgcacttgcacagatctgtcggagatctggataaacatataatagatgacgacaataaagtgactgtaaacacaaatggggataaaaaggctaatagtgtaagtgctgcaatgtcactgtcctctctattgggaactagtgccttttctcaggatgacatggacgagcagcggcttcagacctctgattacggcgtcagggatgacttctttcctccaacagtgaagggtacacatccatcgatagaccattccaggaccatacccgcagctccatcacataatgctctaacatctatgacgcgaacctctgtgataagatccagtagtcagacaaataagatagattacctcagccctactgatattattaatatcttatgtgacttattacctgaactaatggatcgagcgcggacctttgtcatgcaggcaattggtatccatgcatccaatacaactattaattttgacgaaaacagactatcagggacgttaactaccatttcctcactcgcctcaacctattgcactattagtggcgataccccacactgtcaccatgaggatattcacactttatctgcatcagttaaactctcgtcgcttgaaggagcgctccgaggcgcacaagagaattttaatgagtacatgttggattggcaaggtgagatcttcggatcctcaccgaggctattcataccaaaggagagccccccatctagtgaagagagcttagagagccactatagcagtgtttgcaatggtgtaagtcatggagtaaataaggctgtcatatccagcgtcgaaggacactcctcaacgacaaaccaactcagcgaaagtagcactagaagcagcacaatatatacaaatgaatgtgcctctcaagaactttgcaaaaatggcctcactgacatcactaccagtagattaacaaataacatccaatcagataataagtcagatgcactcccctctgctgttccggcagaagtgcttggcgggggtgatagcacacataataatatgattagtgcgatgatgaatagtgttggaggtaactggatggtgcccgaaccagatcaggataccccagatgcagtacagtaccgccgtagaacaagagcatacatgcaggatttactgacatccacagaagtacataatatgtgcaaggccttaggggccgagacatcccatcactggttagacgtagtattcttccattgcccctcccccgctgcagtctacactcctcagtctgttacaataactactccgcaacgaccagcagcaccaaataatagtaatacaaacaatatccacagcgacagttcctccactgtattttctccgaatctctcactcccagtgggtggctgcaatgcaagatgtaaggagtcgtgtaagtcatataatcctgagacaggcacagtaacgctcctacagtttgttgtgtatgtggacatggtgcgacaggagctgatggcagaccccctaatagcccttgaggacttgggatgtcggcgtagtactaggaatatgctgatggctttggtgggcggacaaaagtgtgatcatatcattaacggtaatgaagatattacttcggcaaatacaggtatttttaacttttcgacaatatcagccgcagccacacataccagtagtgtaagcagccggtttgatggtgtagtaattcctgcatgtgtcaagcagttctgtgaggagatgatcaggttgtcggggccaaaatag

>[organism=Trypanoplasma borelli][Hexokinase 1]mRNA, incomplete 3' end
atgataataaatattgaattcgggaattttgactctacacatcttgcagtgctaccaataacagattatgacaacgatataaataaatattcattaaatccaaatcaacaacgattagaaaaattaatatcaggaatgtatttaggtgaaatagtacgaagaatattaatcgacttatcaaaaaacgcaaaaataatatcaattcaattttataattattttaaaaataaagattattttttgatgtctggggatattggtattattgcaagtgatatttgtggcgggtatccattaacacgaacattattaaaagaaaaatttaataatttaaataataataataataatgaaattaataataataataataatgaaattaataataatgatttatttataatacgagaaatatgtctaatggtattaaatagaagcgcccaattagccgcgatgacaatttcagcaattttaataaaaattggtaaaaatacaaaagcaaccgttgcaattgatggagcattatt

>[organism=Trypanoplasma borelli][Transketolase]mRNA 10nt unknown
atgcctgttgataaggtaactcaatgcattcgagcacttgccattgatatgattcagaaagccaacagtggccaccctggtgctcctatgggtatggcccctatagcaaatgttctatttaccgaggtgatgaaatacaacccaaaggactcaaaatggttcgaccgtgaccgtttcatcctttcaaacggacatgccagtgctttaatatataccatgttgcacttggcaggctacaagataactatcgatgatctcaagcaatttcgccagttaaactccattacacctggtcaccctgaggctggggttactgatggggttgaagtgactacaggacccctaggtcagggtatcgcaaacgctgtaggtatggctattgtcgaatctcatttagcagcaacctttaataagccagatattaagattgtggaccatcacacatttgttttctgtggtgatggctgtctgatggagggagtggcccaggaggccctatctctaggtggacatctagggctcaataagctcattgtgatatacgacgataacatgataactattgatggctctaccgaaattgcttttacagaaaacactggagacaagtaccgtgccatgggattcgatatcatcactgttatggacggaaacaatgactacgacgccatgagggctgctatagccaaggccaagaatagcactgataagcccaccatgatcatattgaagacgattattggaataggctctaataaggaaggtaccgcaaaggtgcatggagctccactgggtgacgaagatataaaggccgtgaagaaggcggctggccgagacccggagaagactttcttcgttgaagatgaggtgtacgatgtgttcaagacagtcgctgcccgtggtgctgcttcccaactgcagtggcagtccaatattgatgcctacagcaagaagtatcccgctgagtacaaatcctttgtaggatatgttgagcgtaagttccctgataactggaaggctaagctaccattaaatggaaagtctgttgctacccgaaaggcaagtgagatttgtttgggtgctctgatgacgattatcccccaacttgtcggagggtccgctgacttaacagggagcaatctgacccgcccaggcgaggcatcgcttgtagatttccagaaaaacacaccagaaggtcgctacttccgcttcggggttcgtgagcatggtatgtgtggtataatgaatgggatgcatgcacatggtggtgtgataccttttgggggtactttcttgaactttattggttatgcgctaggatctgtacgtctcgcagcgatgagccatcaccatgtcatctatgtagccactcacgacagtatcggcctcggagaagatggacctnnnnnnnnnncttgttgcctcacttcgtgccctccctaa

>[organism=Trypanoplasma borelli][Guanylate kinase]mRNA internal gaps
atgcgtaccaaagacattattagcattatagtcggcggcgctacgcttctcaccgccacaaccctattattactccacaacaagaaaaaaatccaaaatttcaaaaataaactaattaatattattttaaataaaaataataataataataataataaaataaacgcaattgttttttcaggtccttcaggtgtaggaaaaggaacaataattaataaattaaaaaaagaattcccaaatacttttgcagtttcagtcagccatactactcgtctaccacgtaaaggggaagtacacggaaaagattattattttattaatttaacagaaatgaacgaattgatannnnnnnnnnnnnnnnnnnnnnnnnnnnnnnnnnnnnnntttattgagtattgtaatgtacataataatatatatggtactagtatcaatgctttgaaagatgtaattaataataataaaatacctattattgaaattgatgtttatggtgctcagaaaatatataatcaatttaataataataataataataattcaaataataataataatgaaaataataccgttacacccactgatggtactcctaataaaaataatttaaataataatattaataataataatattaataatattaatttaaatattcattatatatttattaaagctgactctcttgaaacactggaaaatagaataagatcacgcggctgcgacaacgaggaaataataaaaactagaataaataccgcaaaaaatgaactcgaattaattaataataataattatttatataataatattttaattaatgatgatttggagagggtttatgccgagctggtggggattcttaggggtgtgggggtagtgtag

>[organism=Trypanoplasma borelli][Isocitrate dehydrogenase]mRNA
atgcgccgtaccacagccacactagcctttgcagccactactaccctttacaaccgtataaaggtatcaaacaaagtagtagatctcgacggcgacgaaatgacccgaataatatggacctccataaaagaaaaactaatattcccacatgtagatatccccatcgattattatgatttaagcatacaaaatagagatattactgacgataaagtcaccgagcaagccgcatatgctattctcgagcataatgtaggtattaaatgtgcaactattacccctgacgccgccagagtaaaagaattcaacttaaagaaaatgtggaaaagtcccaacggaacaataagaaatatattaaatgggactgtgtttcgggagcctattattattgataatattccgaggatcgtaccacagtggaggaaacctattgttgttggtagacatgcatttggtgatcaatatgctgcaagcgacgcagtcttcggacccgggaaactcgatttagttttcactcctgccgatggaagtgaacagaaaataattaaagtatatgaatttaaaggggaaggtgttggattagcaatgtataatacccgccaaagcatagaggccttcgcgacctcctgtttcgaatacgccctaacaaaatccttcccattaatattatcaacaaaaaacacaatattaaaaaaatacgacggtatgtttctccaggtcttttcagatttatacgaaagtaaatataaagttctaatggaggcgcagaagacttattatgagcatagattaatagacgatcaggtcgcccaagcaataaaaggggaagggggtttcgtctgggcttgtaagaattatgatggtgacgtacagagtgatatagtcgcccaagggttcggatccttgggattaatgacatctgtattattatctcctaatgggaagactattgaaagtgaggcggctcatgggactgttactcggcattatcgtcagtatcagaaaggaaaggaaacatctactaattctgtggcgtctatatttgcatggagtaggggtttggctcatagggggaagctggataataataatgaattaattcattattgtaatatacttgagagttcggttattaaaactattgaaagtggtcatatgactaaggatttggctttatgtattcatgggaataataatttgaagagggagcattatgagagtactgatgagtttttggggagtgttgctaagactttggaggcttctttgaaggtgtaa

>[organism=Trypanoplasma borelli][Trypanothione/tryparedoxin dependent peroxidase 2]mRNA missing approximately 75 nt of 5' end
gaagggaaggcagttcttattgtgaatgtcgcatcaaagtgcaaatacgcccagagaggatacgaggcagccacagagctctacaataagtacaaggacacgggaaagtttactgtcattgccttcccctgtaatcagttcggtggtctggaacccggaatcgctgatgagatcagggatgttgcatgcaataagttcaacgccgaatttcctatcatggctaaggtggatgtagacacaaaccccctatggaaatacctgaaggaaactgctccaggcatcttggccaagacccctatcaaatggaactttacctttttcctctgtgacaccaatggggttcccaaacaccgctacagtccaggaacttacgttggagcgattgagagggaccttaaggaactccttgagtaa

>[organism=Trypanoplasma borelli][Glyceraldehyde 3-phosphate dehydrogenase]mRNA
atggcaattaaggttggaatcaatggctttggccgcatagggcgaatggtgctacaggccatatgcgagcagggtctccttggaaaggagatagatgtagtggctgtagtagacatgtcaaccgacgctgattatttcgcctaccagatcaaatacgactctgtccacggtcggtttaagtataaggtggaaacaacaaagagtgaaggtagcgatcataataatgtaattgttgttgagggtcacaagattcagtgtgtgcaggccgtacgggatcctgccgatctcccatggggaaagcttggtatcgagtatgttatagagtgcactggcctcttcacagagaaggcaaaggctgagggtcacttggccgcaggtgcgaagaaggtggtcatctccgccccagccaaaggaggagccaaaacccttgtgattggcgtcaaccacaccgagtataaccccaaggagcaccatgttgtctctaatgcctcatgcaccaccaactgtctagcaccactagtacatgtgctgtataagtctgggttcggtatcgagaagggcctaatgaccactatccactcctacacagctacacagaagactgtcgacggcatctcccacaaggactggcgcggggggcgagcggctgcgactaacattataccaagcagcactggggctgcaaaggcagtaggtgaggtgctgccagctacaaagggtaagctcacagggatggcattccgagtgcccaccagtaatgtgtcagttgtggacttcacatttaccaccgagaaggatacatctatcaaggagatagaccaggccctaaaggcggcatcaggggactatctccgtggatacctgtcctttaccgatgaggagctcgtcagcacggatatgatacacaatagtcacagctccgtatatgactcgctggccaccctccagaataacctgcctgatgagaagcgtttctttaaggtggtagcttggtatgacaatgagtgggggtattccaaccgtgtggttgatcttgtccgctacatgaagtctaaagagtaa

>[organism=Trypanoplasma borelli][Hypothetical protein (Q38AC3)]mRNA
atgaaaatggctacaaaaccccttcctctggaagctatatttgacaattgttcgaaggctttagataaggcgcatcggtatcagcaggaagctgtgggggttgacatgggtctgaagtcagttgtttataccatcagacttatcagcgctataaatcctggcaatgaccacattgtgtcattgtgcaaggagcttatcaatgccatcacagagtgccgtatgatgagtaatcaatggaagtatatcggcgtattgaggaagatgtatcgttccttcggtacacgtggctcgttattagcagagatacttacagttatcgcccttggctctagattctttgagcaatttgtaggagattttggatatatacagaagcaatggatgcatcattggagtcttagtagaatttcttggtactacaaaatgttcaagactttttctctttttgcatgtgcatgtatagaagtaatgaaattacagtcccttcgagtcaaatatgtaaggtcagtacagtcacctgttacagcttcacctattgaatcatccacttgtacaataaatgatgaggagaattcgggagaaaaaataagaagtaaaatgcttcgatgttgtttactattggcaaggaacattgctgatatgataatatatttccaatggatagagtgctacaaccctaatcttctcttacaggcgctttgtggcatgttctcagggatatcaggtatatacttagtatggggtagtatagatagtcatcccaagtaa

>[organism=Trypanoplasma borelli][Hypoxanthine-guanine phosphoribosyltransferase 2]mRNA missing both 5' and 3' termini
atcgtggattttcctgaaaatgtggaatctattcttgccgaccgccacatgattcgcgag
aagattacacagctggcccataagcttgtcgacgactaccgcaactccaacctgagccac
gagacagggaaccctcttattgttgtcgccatattaaaaggagctgtgttcttcgccgtt
gaccttagccgtgagctctcgcgcctgggacttcctattgtgttggactttatgatctgt
tccagttacagtggtgccactaagacctctggggaagtaaaggtccttcaggatatccga
gagtccatcaaagggaagcatgtattggttgtggaggatatggtcgacagtgcatatact
ctttcaatggtggagacactcttctcttcccgctcccctgcatccatgaaggttgtggcc
atgtgtgacaagcctggtgggcgtcagattgagtactcaccgacatactctatgttcatc
ctccctaaacgttgggttatgggctacggactggatgggtcatttgagcgattccgctac
ctgcctgatatatgcatccgtaacctggatgtccctgtcacttcatcacaggaagagaag
gataaagctgatgccgagaaagcagcgaagaaagcaaggcat

>[organism=Trypanoplasma borelli][PTP1-interacting protein, 39 kDa/TFIIF-stimulated CTD phosphatase]mRNA missing both 5' and 3' termini
cctcgccctggtctagatgagttcctgcaggagatgagtgagctgtttgaggttgtgttctggacagctggcacctcagagtactgcgccgcattagtgaattccatggaacggttccatctctcctcttatgccaaagaaaggaataaacaaaagtcactagaggactacagtaaggaagaatgtgagcagttgtcgagagattgctctaaagtgtactgccctggtgagattctcaagtctaaggggaatataactcttaaagatcaaaaagatcctcttacaactaatttttatgctttatctcgttaccaaacagtataccagttgagatacatgaagtatctaccgctgttagggaggccattagaaaaatgtcttctcattgacgataaagtgcgaagctttaagctgactccccgtaatgcagttcttgttgatccctataccgatgatctcagtgacaatacgcttgcaaagctgacaccaatgctaaggagtgtagctaaggctgataatgttatggtggagctggatcactggagggaa

>[organism=Trypanoplasma borelli][Hypoxanthine-guanine phosphoribosyltransferase 1]mRNA
atgtcgctctcagataagcccgcatcgaatctaccgaacttcgcttctaagatgatagcctcacgcgaggcaatagcagaacgtatcgatgccgttgcagcagaaatcgccaagcgatatgcccctattacatccatcacaaatccactcgtactaatgtgtgttctctccggtgcatacatgttcacagccgatttggctcgagcgttataccgccacggtatattcacatctgtggattttatgtgtttgtctagctacggaagtagcactgagagtagcggggaggtaatgctaatccttgaccaccgccgtcccatcaaaggaaagcatgtgcttattgttgaagatatcctggatactgcttcaacaatgaagtttatcaattctttgcttctttctcggggggcattaagtattgagatgagtactttgattgacaagcctagtggaaggaaggttcccttttcagctggatatgtttgcttcactatttctaacaactttgtggttggttatggaatggactatgaccaaatgctcagagagatccctgatgttgttgcgctaaagcctgattactataatggtaccaaaggacgtgagtttattaggaatcccaatcggaagcaaatttcaaggctttga

>[organism=Trypanoplasma borelli][Hypothetical protein (Q388J7)]mRNA
atgtcacagtattgtggccatgtagagcatcaggacattcaagagacgcaggagaaagaagtccgattactaccgtatgatgctcgtagtaatatgaaggaattaacgcggaagacctttagtgcgatggcccgtagtgccttatatgctgcgctggcgagattattatttggactgagtcgctctttgctaaaaagtggattatcgatgaaattcttcaagtatctgaagagggaaggaacttcacttgaccctgtaagatgggcagcattttgtgctggtttatccagctttcgtcttattcagcagttgttaattcgacttaagttacctaccggtatgacgtcattcttaggtggctttatcgcttcccttccattgatgacaatgaatattaatacccgtagagacttggggttgtatctcggtgtccgctctatccatggattgatttgcgcaaattggaactttatgcctaaatgtatgcgtaattttcaacatatggatattgcaatgatgtgtctctccgccattgagattatatactgctttctatttcatcctcaccttcataatccatcttacgaggctttctttgtcaagaactccatgatgcacaaggatgctgttaaggtcatagctggatatctgaaacaaaaagaagttccacaaattgatattatcaacagagacattggtcgcacactgtcccaacccgtgaacatccaagatatgagggagatctgcttatacacacatcctcgtacaccttcatgtcctaataactatattcagtttctcgtcaaacacattgcaaccaaatctattccattgtacttacctttaaaaactatcagtacactagtcttctcatggaagaaaattcgagctgaccctgtcaaaatagcaaagaaagtgttaatttcttcattgcagagctctttgttcctcacattatacgcatctgtgcccataggtgcagtgtgttgtacgtcgcaatttcagtaccgcaacaccccattattaatcacaattgtagggattctgtcagggatttgcacatttttagagccaaagagccgccgtttggatcttgctttatactgtagcatgcacgccgtcaacagcttcggtaacttgctggccctttgggggtatatcccaaagcctacccgctggtgggtattctggttgcattctactgcaatcgccatgatatttcatcaattcgaccacagcactgatacaacacatcccaatatcatatctgttgtttccaagattttgaaggaggatgtatatagtgagcccaagtgtaatatgattactcctccggaaggtcttccacagtctctagttaatgacagtcgatga

>[organism=Trypanoplasma borelli][Hypothetical protein  (Q580K0)]mRNA
atgggtaactggcactccagtaataaccctgccaatacaacaacggtggttgggaatgggaatccgccatccaccacatcactgaagtgtacgcgaaaaaatcctaataggccaatgttgaccccagaggaggtctgtacacttcccctagtgtcacactatgtatacgcatgtctagctgatcatgtttaccaagaccctgacagaagacccctgcctgctgggtggactgagtttatagcgtgtgatgccctgtccttggagcgggagggttactactctgcagcctttgtgaatcataagctgcggcactgtattatagctgagaagggcacctccgatgcacaagggtttagggctggtgtatggatgtattttgatgaacctactattcaatttagtctagctgagcaattctccaagctggtgaggctgcggctactactcacaataaaagactgggaatcctccccatattttattagttatacaggccacagcctcggggcagtattggcagccactagagctgtcgcagagcacacctatgctattacatttgagtctcctgggtgcaggacatttgtggataagacaatgcatccttttaaggcggatgacgctgatattattacgtaccaaaggtcccccaacccaattaatacccttagaccacagtgtgggtaccttgtccagctgccctattgtagctcctcagtggtgccgcgacagcaggataatgctgtcactagtcgcgcaaagcggctaaccttccagatacccagccctcaacactatctcaggagtaaactgctggagagaggtatgcctgagctacagcagtacctaaccacattggagcctatcatcaaggaactgttagatcatacccaacagcaacattcgataacatcaattgttgaccagttcgaagaagaagaggaaccgttgaaccaggaactaatcctacagtggcccacgcatttcatgcaatttgtagaatattttaatattaccaaggctctcgaggatcccagtaatcagaaccctaatacccttggcgcttacaaaagcatgctctctaaactgtacttagtatgcaagagagagaggaacagaatatcattgcgacacctaagcatagattccaagaggcttctaaggatttggccattgctaaccgatgcccagattgcagagtcaccattgacatatttagagcaaagggtcctcaacacggcggaagtacatgaagacagctttatgattagtgatgtgcttactgcattccaaatgaaacagttcctgtctttattagtagctagagaggcagttgtggcattcctatcgaagttgtacggttctagtaataatgtgcccagatcaaagttgtag

>[organism=Trypanoplasma borelli][Inositol polyphosphate 1-phosphatase]mRNA
atgaaaccagaagatcttcgtttagcccttgatattgctcttgtggctgctaatgaagccaacaagattatacatatgtgttatgccgaacggtccgctcgtagtcacaccgataaatatgacaataatgaattcctcaaagttgaagaaaagacagaagcaattgatttagtcactaagtatgatattatggttgaggaggccatcattaagatactaaaaggtaaatcccctgagcattaccagtttatatgcgaggaagccaaccccaatgccccccttaccgatgcccctacatggattattgaccctatagatgggacaatgtcatttgttcacggaagctttgacatgtgcgtttccatcggcctttcgtatcaaaagaagcctatccttggtgtgatatgttgccctttcatcaatgggtatgacgctgcctaccaaggcgaggaagataactcccaaactattatgcatcctactataagccctatcaatgtattgcagaagggggagatcttatacggtgtcaaaggcttcggggcttattgcaatggtataaagctcccagacttatcaaaagggaaattatcccagacggattcctctaatgctctagtgtgctttaatatgccgtggcacgcgagtactgagggtgtagaggcagccctagagattagacgggagctggcgacagtaaagatggtacacggtattcgcagctttgggtcaggtgtatttcagctagcgcaggtagctctggggagggctgatgcttacatggagtgcggggggaagatatgggatatatgtgcggcagccgcaatcatagaggcggctggagggacagtgctggaggccgagggagggttgtttgacatcagcaatggtgactattcgtttactgttgcatgcacggaatggctggctaaggagatgggggagctatgtaaaagaaagaactataagaggaggtactggagcaagaatgtgtcgtcttga

>[organism=Trypanoplasma borelli][Triose phosphate isomerase]mRNA
atgtctaaaccaacccccatggtcgcagccaactggaaatgcaacggtacagtacagagccaaaaagaattacttgaagtcttcaataatgctaagatctcccacaaggtggactgtatcatagccccccctactgtccacatacacctagtgaaagagacactaaagcacccaagcttcgccatctcagcccagaactgcatcaagagcaatggtgcccacacaggagaagtatcctgcacaatgctaatggactatggtatacagtggactatactgggccacagcgagcggcgacagatgtacgagactaatgagatagtggccagtaaggtggaggcagcccttgcaagcggtatgcaggttatcgcgtgtgtaggggagtctcttaaggagaaggaggaggggcgcactgctgctgtagtactgggacagctgtctgctattgctgccaaggtggatgccggaaagtgggaccatgtagttgttgcatatgagcctgtatgggcgattgggacagggaaggtggcgacacctgagcaggnnnnnnnnnntgatgtggctaagagtataaggatactgtatggggggtctgtgtcaggggctaatgctagccagctgtatatgaagaaagatattaatggcttcttggttggtggtgcttctctgaagcctgacttccttaatattattgctgctactgcttag

>[organism=Trypanoplasma borelli] [Phosphoglycerate kinase]mRNA
atgacactcaagataaaaaagactgtaagtgatatatctcctatggagaacaaaagagttcttgtgcgcgtagattttaatgtacctatgaaggacggcgagatcaccaacgattaccgcatccgtgaagctgttgagacaatcaagtctgtcactgacaggaaaggtatttgtattataatctcccacttaggcaggcctaccggtgtgttgtacaaggatgcggaaaaggagagcggtatcccagggtatgagaaggagtactccttatggcctgtggtcaagcacctgagtgagatactgaatcaggaagtggccttcgcacatgacagcatggacgctgataaggagatatctaaagtaaagccaggtggtgtgatcatcctcgagaactgccgcttctacaagaatgagagctcaaaaaagccagaggagcgtgctgtgatgacaaagaagcttgcttcctatggagactactacgtcagcgacgcatttggcactgcccaccgtgacagtgcttccatatcaggattaccaagggagcttggccatggggctgctggcttcctgatggcacgggagattaactatttctctaagctccttgtcaatccccctcatcccatggtagccataattggaggctcaaaagtaagcgacaagatacttctgctagagaacatgttgtcacgcgtggacaagctcctgattggtggggctatggcgtacacattccttaaggctgaagggtataacgtgggaaagtcaatggtggagactaaaagcattgatctcgcacactcattactgactaaggcaaaggagcttaaggtggaggtattactacctattgatcacatttgcaataccgagtttaaggccacagagacccctctcgtgacaaaggatgccaatattcctgacgatgcaatggccctagacattggccctaagacacttgaactcttcactactgagatcaagaagtgtaagacagcagtttggaatggtcctatgggagtgtttgagatggagtgctacagcaaagggacatttggtgtggccaaggctatgggtgaccagacagagcttaatgagctcatgagtgtcattggcggaggggacagcgctagtgcagcagagctgtgtggccagagctctcgagtatcacatgtgtccacaggtggcggggcatcactggagctactggaggggaagaacctgcctggtgtagctgctctggacgacatgtaa

>[organism=Trypanoplasma borelli][Glucose-6-phosphate isomerase]mRNA
atgaacgaatacactaaccaacaaaaagtatcaaaggcggatggcgaatatatatctcgttatgcattgcctgtcatcaatgacgcattagcccatatgtgtacaaacaagagccccatcacctctgctgcgctgttgtcagcagccgaggatattgatttgaaccgaaagatgattcccgttggtgattgcagtcgctcagttgtagagagtgcagcatggaaaggtgttcaggctgctgtattggcagggacaccagtgcttaaagacgagttggaaaatgtggaacgtgtcaaatccatgtcttataaactaagcttgggggaagatagaaacatgcctgctgggaaattgaaaaacaacgagaactatttatttgcagatttttcaaagaatgcgatgagtatggaaacagcaaagcaattagataaccttgccagagacaccaaggttcgttctgcaacgaagtccatgttcagtggagataagataaacatcacagagaaccgagcagttctccatactgccctccgtaaccgtaaccctcactcgataataatggtagatggtgtagatgtaatgccaagtgttagagcagtacttaataagatgaaagtgtttacctcaaatatccacgaggggaagttgtgcggttttagtggtaagaaaattcgttatgttgttaatattggtattggtggctctgatcttgggcctgtgatggtgactcaagccttggggcatttccatagaggtgatataataccatatttcatttctaatatagatggaactaatactacacaaacacttaaaaatattgatttggaaacgacgcttttcattgtggtgagtaagacatttactacgcaagagacactaattaatgcgacgagtgctaaggaggctttgcttaagcattatgctggaataggtgtggtcagtaatggaggggatgcaatcgtcgctaagcacttcgcagctgtgtctaataatgtgaagaaggcacaggagtttggtattcacgaggggaacatgtttgagaattgggactgggttggtggacgctactccgtttggtctgctgttggcctatcgattagtctcactgttggatacgataatttcgaggagttcttagaaggtgcatatataatggatcagcattttatcaatgaagagctcacaagtttccataatatccctactgcccttgcacttgtgggaatattgcataataacttcctgcacgctgagacgtatgccgtactaccctacagtcactacttgggacgcctaccttcatatcttcagcagctggacatggaaagtaatggtaaaggtgctattgttgtgggaaaggggaagcgtcagggtggtcaagaggaaggggagttattgtcatcgaggcccgcagctggaacccagactggcccaattgtcttcggtgaggtgtgcacgaacggacagcattccttctttcaacacatacaccaaggtaccaaggcaatcccttgtgatttcattggtgtcgcccgaactcatgatttaatcggggaccatcacaaaatattgatgtctaatttcttcgctcagacagaagctcttatgcgtgggaagaccaaagaggaagcttacaatgaacttatcagcaagggtctaagtgtggaagacgctaagagtaaagccccacatagcacattcccagggaatcggtcatctaactctatattattacgtgccctaacaccgcgatctcttggtgctttagttgccatgtatgagcataaggtgtttgtacagggcgttatttggggaattaattcatttgatcaatttggcgtagagttggggaaggtcctagctaagggcatcctaccagaactgaagtgtgatcgaatagtgacaagtcatgacgcttctacaaatggtctgataaatatgttcaactgcgaggtggatgagtcttttagtcatctatga

>[organism=Trypanoplasma borelli][ATP-dependent 6-phosphofructokinase, glycosomal ]mRNA
atggacgaaccatcaaatatgtccactacttccagtaaaataccccaatatgatttttattccgatgtggataacctgcacccagaccaatttcgcatacagtgccttccaggtcgtaacttcatatctcctcttgtcgagcagaagaaggactttgtaaaagctcatgtcattcacgataaagacttggacataatgtatgacccaatgcccaaaggaaagtgtaatatatcacagagctgtctcacattgccgctggcttgcccccgtgtaagcctacacttcgatccttctaaaacaacagtagcgatggtaacttgtggaggagtatgccctggccttaacgatgtcattcgtggcattactcttgctgctgtttgctcttaccacgtgaaaaaggtaattggcttcaaatatgggtattgggggttgtcgaaggcgggccgacacactgctattgaacttacgtccaatattgtccgtggtctgcgtcacctaggtggtactttccttgggactagtcgcggaggacagaacatctcagatatggttgacacgctggtagaatacggtgtcaatatactcttcactatagggggggatgggacgcaaaagggggctgtagctatctctgaggaagtcaatagacgtgggctcgatattgctgtgtttggtattcctaagaccatagataatgatctcagcttctcacaacgtacattcggttatgaaacagcagtatctgaagctgttattgcaatccgtgccgcacacgccgaggctatcagtcatgagtatggtgtcggaattgtgaagcttatgggtcgcaacagcggcttcatcgcagcctctgcaactgtagcttctgcattgtctcatatatgtctcatcccagagaagaatgtgtcgaagaaggttcttctttccctcatcgagcgtcgcttcatgatggcaaaggacattgtaattgttgtagctgaaggtttcggtcaggattggcccgattgcaatgaagacctgggatcagatgcaagtggtaataagcgacttacagacattggtttagttatcaagaagattgtccaagatcacctttcaaaaaatccgaagtaccaccagtccactgtcaagtatattgatccatcatacatgatccgtgcctgtcctgccagcacatctgacgcggccttttgctctaacctgagtacccttgctgtacatgaagccatggctggccgcaccgcttgccttattacactgtggtatagcaactttgtactagtccctattaagacagcagtatcacatcgtaagattgtttcaaccggtggtgccttgtggcgtcaggtgcgtgaggttactgtagatggcagtggtgatattgcaatggtgcatcagcaagagctttcccgtgaacttaaagctattaacgcacaccgcaattctattatggaacagctttcaaaattgtaa

>[organism=Trypanoplasma borelli][Fructose-1,6-bisphosphatase]mRNA
atgcctcaggatgttgatctagagcatgctcgaactgtgacactcactcagcacctaatgaagcatcagcctccgggaagtaaaggtgactttacgcttcttatgatggctgttcaaactgctgttagaattgtagagaagaatatacgtcgtgctggtctccatggaagcttcggtctggctggagggtcaaactctactggagatgatcagaaaaagttagatattatttcgaatgaggccttcaaaatccaattgatctcctccgagaagatctgtgtcctaggaagtgaggaggaggacagagcgatgctagtgaggaatgagtccgatcatcatgctcaatacctcatctgcttcgatcctctagatggaagcagtaatatagatgccaatgtgaccgttggctccatatgggggatatggaagatgccatctgacatgaagatcactaccgaggaggaagctaacaaagccatgctacaaccaggtaacttgttagtgtccgcggggtatgcaatgtatggatcagccacaaacctagtgcttacatgtgggaagacagtagactgcttcacccttgacagtaccataggtgaattcctcttaacacaagagaacttgaagataccccctcgcagaagcatctacagcgtcaatgaaggaaactctaaattatgggccagttggtttactaaatatttgaagtacatcaagtatgatgctaaggatacctattctctccgttatattgggtctatggtcggtgacgtacatcgtactatactgtatggtggtatattcatgtacccagcggacactaaaagtaaaaatggtaagatacgcctactgtatgaagcggcacctttggccatgatagttgagatcgcaggagggaaggcctctaccggtgatgcccgcattatggatgtaactcccaaggcgctccatcatcgcgtccctgttttccttggtagctgtgatgaggtcgatctctgcctgtcattcaagaatgctggacacaatagtaagttgtaa

>[organism=Trypanoplasma borelli][Acetylornithine deacetylase]mRNA
atgccctcaacatctcctcttcaggatcatcgaactacgaagtctcagagagatgaggaagaaatctctttatttaaaacatttcttcggcatcgcacaatgcatcccaaccccaacttagaatgctgtgtagaatggctacgtggtatttcctatgagctcggcatgtcctgtagtattcttcggtttgtacaggagctccctgtggtgatccttacgttgcctggccaagatccatctctaccgtctctggggctaaattgtcacatggatgtagtacctgtaattcgcgagaaatgggacaagcttcctgacaacgaagacccctttactgcatgggaggatcctcgtgatgagaagatatatgctagagggtcacaggatatgaagtgtgttggtgctcaatacctgtgtgctattaagagattacgtgcgtctaaaaaagaaaagtccagcggtttatttctaagaactatccatacaatttgggtccctgatgaggagattggaggacaggacggtatgtctaagtttgtgaattgtaaacagtttaaggatatgaatttaggctgcgtgcttgacgaagggttagcgttcgaagaagacaaatttgtggtattcaaaggggagcgtacctcagtctgggctaaacttactgctgaaggtcctgttggacatggatctaagctaataccgggaacggcgatagacaggcgctccagagctatnnnnnnnnnncagagctatggagcgccttacagctgcccgagatag
