# Supplementary material for: A Global Analysis of Enzyme Compartmentalization to Glycosomes
Source: Pathogens. 2020 Apr 12;9(4):281. doi: 10.3390/pathogens9040281 (PMC7237986; doi:10.3390/pathogens9040281)
Supplement: Supplementary file 1 [file pathogens-09-00281-s001.zip › File_S1.txt]

Program for GTS1 predictor

GTS1_scores = {0: {'A': 1.08, 'C': -0.26, 'E': -0.87, 'D': -1.97, 'G': 0.41, 'F': -3.35, 'I': -1.11, 'H': -1.21, 'K': -2.62, 'M': -1.62, 'L': -2.36, 'N': -0.52, 'Q': -2.5, 'P': -0.33, 'S': 2.43, 'R': -10.0, 'T': -0.61, 'W': -10.0, 'V': -1.4, 'Y': -0.16, 'X': -10.0}, 1: {'A': -2.27, 'C': -1.58, 'E': -2.45, 'D': -0.23, 'G': -3.91, 'F': -3.35, 'I': -1.52, 'H': 1.96, 'K': 2.5, 'M': -0.3, 'L': -2.36, 'N': 1.48, 'Q': -0.5, 'P': -1.65, 'S': 0.12, 'R': 0.24, 'T': -0.97, 'W': -1.94, 'V': -1.4, 'Y': -1.75, 'X': -10.0}, 2: {'A': -0.78, 'C': -1.0, 'E': -1.72, 'D': -3.55, 'G': -10.0, 'F': -0.54, 'I': 1.48, 'H': -1.79, 'K': -1.03, 'M': 2.14, 'L': 2.42, 'N': -3.1, 'Q': -0.33, 'P': -1.07, 'S': -2.21, 'R': -4.46, 'T': -2.19, 'W': -10.0, 'V': -0.75, 'Y': -0.43, 'X': -10.0}}
def GTS1(s):
Ê Ê '''
Ê Ê Given an input amino acid string s of length at least 3, returns a Glycosome Targeting Sequence score.
Ê Ê '''
Ê Ê assert(len(s)>2)
Ê Ê s2 = s[-3:]
Ê Ê return sum([GTS1_scores[i][s2[i]] for i in range(3)])
