# Supplementary material for: A Global Analysis of Enzyme Compartmentalization to Glycosomes
Source: Pathogens. 2020 Apr 12;9(4):281. doi: 10.3390/pathogens9040281 (PMC7237986; doi:10.3390/pathogens9040281)
Supplement: Supplementary file 1 [file pathogens-09-00281-s001.zip › Table_S1.xlsx]

## Sheet: Sheet1
ProteinName	AltName(s)	Enzymatic pathway/ Function	Genus 1	species 1	TriTrypID# 1	UniProtID#	Genus 2	species 2	TriTrypID# 2	UniProtID#	Genus 3	species 3	TriTrypID# 3	UniProtID#	TrypTAG Glycosomal (Y/N)	PeroxisomedB	ProteomicsdB T brucei 1 PCF	ProteomicsdB T brucei 1 BSF	Glycosome 2D gel T brucei 2	ProteomicsdB T brucei 3	ProteomicsdB T cruzi	ProteomicsdB Leishmania donovani
Glycerol kinase	glk1, GK, Tb927.9.12570, Tb927.9.12550, Tb927.9.12610, Tb927.9.12630	glycerol degradation I	Trypanosoma	brucei	Tb927.9.12590	Q9NJP9	Trypanosoma	cruzi	TcCLB.510661.60	Q4DUI6	Leishmania	major	LmjF.35.3080	E9AFD2	Y	Y	Y	Y	Y	Y	Y	Y
Triose phosphate isomerase	TIM	glycolysis I	Trypanosoma	brucei	Tb927.11.5520	P04789	Trypanosoma	cruzi	TcCLB.508647.200	Q4DV43	Leishmania	major	LmjF.24.0850	Q4QAP8	Y	Y	Y	Y	Y	Y	Y	Y
Hexokinase 1	HK1	hexokinase activity	Trypanosoma	brucei	Tb927.10.2010	Q38C42	Trypanosoma	cruzi	TcCLB.510121.20	Q4DQ27	Leishmania	major	LmjF.21.0240	Q4VT70	Y	Y	Y	Y	Y	Y	Y	Y
ATP-dependent 6-phosphofructokinase, glycosomal	PFK	glycolytic process	Trypanosoma	brucei	Tb927.3.3270	O15648	Trypanosoma	cruzi	TcCLB.508153.340	Q4E657	Leishmania	major	LmjF.29.2510	E9AEB3	Y	Y	Y	Y	Y	Y	Y	Y
Hexokinase 2	HK2	glycolytic process	Trypanosoma	brucei	Tb927.10.2020	Q38C41	Trypanosoma	cruzi	TcCLB.510121.20	Q4DQ27	Leishmania	major	LmjF.21.0240	Q4VT70	Y	Y	Y	Y	Y	Y	Y
Alkyl-dihydroxyacetone phosphate synthase	DHAP, ADS	ether lipid biosynthetic process	Trypanosoma	brucei	Tb927.6.1500	Q585R0	Trypanosoma	cruzi	TcCLB.503815.10	Q4CRU8	Leishmania	major	LmjF.30.0120	Q7YWB6	Y	Y	Y	Y		Y	Y	Y
Hypoxanthine-guanine phosphoribosyltransferase 1	HGPRT1	purine ribonucleoside salvage	Trypanosoma	brucei	Tb927.10.1400	Q38CA1	Trypanosoma	cruzi	TcCLB.509693.70	Q4DRC4	Leishmania	major	LmjF.21.0845	Q4QCC2	Y	Y	Y			Y	Y	Y
Glucose-6-phosphate 1-dehydrogenase (G6PD)	G6PDH	pentose-phosphate shunt	Trypanosoma	brucei	Tb927.10.2490	Q38BZ6	Trypanosoma	cruzi	TcCLB.509287.50	Q4E0B2	Leishmania	major	LmjF.34.0080	Q4Q3K1	Y	Y	Y			Y	Y	Y
Fructose-bisphosphate aldolase	ALD	glycolytic process	Trypanosoma	brucei	Tb927.10.5620	P07752	Trypanosoma	cruzi	TcCLB.510301.20	Q4D0Q0	Leishmania	major	LmjF.36.1260	Q4Q1V0		Y	Y	Y	Y	Y	Y	Y
Fructose-1,6-bisphosphatase	FBPase	carbohydrate metabolic process	Trypanosoma	brucei	Tb927.9.8720	Q38EA4	Trypanosoma	cruzi	TcCLB.508351.10	Q4CUP1	Leishmania	major	LmjF.04.1160	O97193	Y		Y	Y		Y	Y	Y
Ribokinase	RK	D-ribose metabolic process	Trypanosoma	brucei	Tb927.11.1020	Q387E8	Trypanosoma	cruzi	TcCLB.506925.480	Q4E4K4	Leishmania	major	LmjF.27.0420	E9AD19	Y		Y	Y		Y	Y	Y
Phosphoenolpyruvate carboxykinase [ATP]	PEPCK	gluconeogenesis	Trypanosoma	brucei	Tb927.2.4210	Q586V2	Trypanosoma	cruzi	TcCLB.507547.90	Q4D8V7	Leishmania	major	LmjF.27.1810	E9ADF9	Y		Y	Y	Y	Y	Y
glucose-6-phosphate isomerase	PGI	gluconeogenesis	Trypanosoma	brucei	Tb927.1.3830	Q4GYJ4	Trypanosoma	cruzi	TcCLB.510889.221	Q4E2M9	Leishmania	major	LmjF.12.0530	Q4QGN9		Y	Y	Y	Y	Y	Y	Y
glyceraldehyde 3-phosphate dehydrogenase	GAPDH	glucose metabolic process	Trypanosoma	brucei	Tb927.6.4280	Q586Z5	Trypanosoma	cruzi	TcCLB.509065.60	Q4DHF0	Leishmania	major	LmjF.30.2980	Q4Q6Z4	Y	Y			Y	Y	Y
enoyl-CoA hydratase/Enoyl-CoA isomerase/3- hydroxyacyl-CoA dehydrogenase	EHHADH	fatty acid metabolic process	Trypanosoma	brucei	Tb927.2.4130	Q586V7	Trypanosoma	cruzi	TcCLB.508441.70	Q4DB76	Leishmania	major	LmjF.33.2600	Q4Q3S6	Y	Y				Y	Y	Y
glycosomal malate dehydrogenase	gMDH	tricarboxylic acid cycle	Trypanosoma	brucei	Tb927.10.15410	Q387X2	Trypanosoma	cruzi	TcCLB.511293.69	Q4DDK8	Leishmania	major	LmjF.19.0710	Q4QDF0		Y	Y		Y	Y	Y	Y
hypoxanthine-guanine phosphoribosyltransferase 2	HGPRT2	purine ribonucleoside salvage	Trypanosoma	brucei	Tb927.10.1390	Q38CA1	Trypanosoma	cruzi			Leishmania	major	LmjF.21.0850	Q4QCC3	Y	Y	Y	Y		Y		Y
Isocitrate dehydrogenase	IDH	isocitrate metabolic process	Trypanosoma	brucei	Tb927.11.900	Q387G0	Trypanosoma	cruzi			Leishmania	major	LmjF.10.0290	Q4QHI7	Y	Y	Y	Y		Y	Y
Trypanothione/tryparedoxin dependent peroxidase 2	TDPX2	glutathione peroxidase activity	Trypanosoma	brucei	Tb927.7.1130	D6XK31	Trypanosoma	cruzi	TcCLB.507515.10	Q4DJ86	Leishmania	major	LmjF.26.0800	Q4Q9B4	Y	Y	Y			Y	Y
Pyruvate phosphate dikinase	PPDK	pyruvate metabolic process	Trypanosoma	brucei	Tb927.11.6280	Q385E1	Trypanosoma	cruzi	TcCLB.506297.190	Q4E0Q0	Leishmania	major	LmjF.11.1000	Q4QGX9	Y	Y	Y			Y	Y
Guanosine monophosphate reductase	GMP reductase	purine nucleotide biosynthetic process	Trypanosoma	brucei	Tb927.5.2080	Q57ZS7	Trypanosoma	cruzi	TcCLB.506519.130	Q4DM82	Leishmania	major	LmjF.17.0725	Q4QEB3	Y	Y	Y			Y	Y
Sedoheptulose-1,7-bisphosphatase	SBPase	Calvin-Benson-Bassham cycle	Trypanosoma	brucei	Tb927.2.5800	Q586C9	Trypanosoma	cruzi	TcCLB.506619.10	Q4DE25	Leishmania	major	NA	NA	Y	Y	Y			Y	Y
PTP1-interacting protein, 39 kDa	NA	protein dephosphorylation	Trypanosoma	brucei	Tb927.9.6090	Q38EW0	Trypanosoma	cruzi	TcCLB.509353.40	Q4CWP4	Leishmania	major	LmjF.34.1250	Q4Q377	Y		Y	Y		Y	Y
Glycerol-3-phosphate dehydrogenase (NAD(+))	GPD	glycerol-3-phosphate metabolic process	Trypanosoma	brucei	Tb927.8.3530	Q57YW0	Trypanosoma	cruzi	NA	NA	Leishmania	major	LmjF.10.0510	Q4QHG4		Y	Y	Y		Y	Y	Y
inosine-5'-monophosphate dehydrogenase	IMPDH	purine nucleotide biosynthetic process	Trypanosoma	brucei	Tb927.10.16120	Q387Q3	Trypanosoma	cruzi	TcCLB.511301.110	Q4DM82	Leishmania	major	LmjF.19.1560	Q4QD53		Y	Y	Y		Y	Y	Y
Deoxyribose-phosphate aldolase	NA	deoxyribonucleotide catabolic process	Trypanosoma	brucei	Tb927.7.5680	Q582I3	Trypanosoma	cruzi	TcCLB.510303.50	Q4DZ14	Leishmania	major	LmjF.06.1070	Q4QIW9	Y		Y			Y	Y
Thymine-7-hydroxylase	TLP7	oxidoreductase activity	Trypanosoma	brucei	Tb927.7.7500	Q57TY7	Trypanosoma	cruzi	TcCLB.508409.160	Q4DWT0	Leishmania	major	LmjF.29.0250	E9ADM7	Y		Y			Y	Y
Phosphoglycerate kinase	PGKA	glycolytic process	Trypanosoma	brucei	Tb927.1.720	Q4GZE6	Trypanosoma	cruzi	TcCLB.505999.100	Q4DNV7	Leishmania	major			Y		Y			Y	Y
Mevalonate kinase	Sterol04 Mevalonate kinase	isoprenoid biosynthetic process	Trypanosoma	brucei	Tb927.4.4070	Q57Y11	Trypanosoma	cruzi	TcCLB.509237.10	Q4DJT8	Leishmania	major	LmjF.31.0560	Q4Q6K7	Y		Y			Y	Y
Guanylate kinase	GUK	nucleobase-containing small molecule interconversion	Trypanosoma	brucei	Tb927.10.6810	Q38AS6	Trypanosoma	cruzi	TcCLB.510187.150	Q4E4D6	Leishmania	major	LmjF.36.2260	Q4Q1J5	Y		Y			Y	Y
TFIIF-stimulated CTD phosphatase	PIP39	protein dephosphorylation	Trypanosoma	brucei	Tb927.9.6100	Q38EV9	Trypanosoma	cruzi	TcCLB.509353.40	Q4CWP4	Leishmania	major	LmjF.34.1250	Q4Q377	Y		Y			Y	Y
L-galactonolactone oxidase	ALO	L-ascorbic acid biosynthetic process	Trypanosoma	brucei	Tb927.5.2650	Q57ZU1	Trypanosoma	cruzi	TcCLB.509179.100	Q4DPZ5	Leishmania	major	LmjF.17.1360	Q4QE54	Y		Y			Y	Y
Adenine phosphoribosyltransferase	APRT, APRTase	purine ribonucleoside salvage	Trypanosoma	brucei	Tb927.7.1790	Q57V31	Trypanosoma	cruzi	TcCLB.508207.70	Q4DVM9	Leishmania	major	NA	NA	Y		Y			Y	Y
Acetylornithine deacetylase	metallo-peptidase,ArgE	superpathway of arginine and polyamine biosynthesis	Trypanosoma	brucei	Tb927.8.1910	Q581Z1	Trypanosoma	cruzi	TcCLB.511391.120	Q4DU62	Leishmania	major	LmjF.07.0270	Q4QIR7	Y					Y	Y
Protein tyrosine phosphatase	PTP, PTPase	protein tyrosine phosphatase activity	Trypanosoma	brucei	Tb927.10.10610	Q389R7	Trypanosoma	cruzi	TcCLB.511635.40	Q4CTD5	Leishmania	major	LmjF.05.0280	Q4QJH5	Y					Y	Y
Carnitine O-palmitoyltransferase	CPT1, CAT1	carnitine O-acetyltransferase activity	Trypanosoma	brucei	Tb927.8.590	Q57YH1	Trypanosoma	cruzi	TcCLB.509611.140	Q4DK92	Leishmania	major			Y					Y	Y
Phosphoglycerate kinase	PGKL	glycolytic process	Trypanosoma	brucei	Tb927.11.2380	Q386S1	Trypanosoma	cruzi	TcCLB.506125.30	Q4CN65	Leishmania	major			Y					Y	Y
Inositol polyphosphate 1-phosphatase	NA	phosphatidylinositol phosphorylation	Trypanosoma	brucei	Tb927.8.7170	Q57YS3	Trypanosoma	cruzi	TcCLB.507897.4	Q4CXF9	Leishmania	major	LmjF.31.2920	Q4Q5W6	Y					Y	Y
Glyceraldehyde 3-phosphate dehydrogenase	GAPDH	glucose metabolic process	Trypanosoma	brucei	Tb927.6.4300	Q586Z6	Trypanosoma	cruzi	TcCLB.509065.70	Q4DHF0	Leishmania	major	LmjF.30.2970	Q4Q6Z5	Y	Y	Y	Y	Y
udp-glc 4'-epimerase	NA	galactose metabolic process	Trypanosoma	brucei	Tb927.11.2730	Q8T8E9	Trypanosoma	cruzi	TcCLB.506303.50	Q4DN47	Leishmania	major	LmjF.33.2300	Q4Q3V7		Y				Y	Y	Y
phosphoglycerate kinase C	PGKC	glycolytic process	Trypanosoma	brucei	Tb927.1.700	Q4GZG4	Trypanosoma	cruzi	TcCLB.505999.90	Q4DNV8	Leishmania	major	LmjF.20.0100	P50312				Y	Y		Y	Y
Hypothetical protein (Q580K0)	NA	Cellular Component	Trypanosoma	brucei	Tb927.3.4420	Q580K0	Trypanosoma	cruzi	TcCLB.510329.360	Q4E3H7	Leishmania	major	LmjF.29.1860	E9AE47	Y		Y	Y			Y
Isopentenyl-diphosphate delta-isomerase (type II) (idi1)	Sterol07 Isopentenyl-diphosphate delta-isomerase	isoprenoid biosynthetic process	Trypanosoma	brucei	Tb927.9.9000	Q38E87	Trypanosoma	cruzi	TcCLB.506883.9	Q4D572	Leishmania	major	LmjF.35.5330	Q5QQ43						Y	Y	Y
Glycosomal transporter GAT2	GAT2	Puromycin biosynthesis	Trypanosoma	brucei	Tb927.11.3130	Q386J8	Trypanosoma	cruzi	TcCLB.509237.30	Q4DJT6	Leishmania	major	LmjF.31.0540	Q9BHG2	Y	Y					Y
AMP deaminase	NA	deaminase activity	Trypanosoma	brucei	Tb927.11.3850	Q386C9	Trypanosoma	cruzi	TcCLB.511857.80	Q4D5V1	Leishmania	major	LmjF.13.0980	Q4QG56						Y	Y	Y
C-8 sterol isomerase-like protein	NA	Cellular Component	Trypanosoma	brucei	Tb927.3.4650	Q582S0	Trypanosoma	cruzi	TcCLB.510329.90	Q4E3K4	Leishmania	major	LmjF.29.2140	E9AE76						Y	Y	Y
orotidine-5-phosphate decarboxylase/orotate phosphoribosyltransferase	NA	'de novo' pyrimidine nucleobase biosynthetic process	Trypanosoma	brucei	Tb927.5.3810	Q57U85	Trypanosoma	cruzi	TcCLB.507059.60	Q4DBC5	Leishmania	major	LmjF.16.0550	Q4QEW5		Y	Y	Y			Y	Y
NADH-dependent fumarate reductase	FRDg	protein flavinylation	Trypanosoma	brucei	Tb927.5.930	Q57W38	Trypanosoma	cruzi	TcCLB.503849.60	Q4D779	Leishmania	major	LmjF.35.1180	E9AEU1	N	Y	Y			Y	Y	Y
adenylate kinase	ADKD	phosphotransferase activity	Trypanosoma	brucei	Tb927.10.5760	Q38B28	Trypanosoma	cruzi	TcCLB.509733.180	Q4DWB4	Leishmania	major	LmjF.36.1360	Q4Q1U0	N	Y	Y			Y	Y	Y
Transketolase	TK	pentose-phosphate shunt	Trypanosoma	brucei	Tb927.8.6170	Q57YL8	Trypanosoma	cruzi	TcCLB.511903.120	Q4DU82	Leishmania	major	LmjF.24.2060	Q4QAC4	Y		Y					Y
Hypothetical protein (Q389Y7)	NA	Cellular Component	Trypanosoma	brucei	Tb927.10.9890	Q389Y7	Trypanosoma	cruzi			Leishmania	major	LmjF.36.4520	Q4Q0W2	Y		Y				Y
Aldose 1-epimerase	Glucose-6-phosphate 1-epimerase	carbohydrate metabolic process	Trypanosoma	brucei	Tb927.4.1360	Q581U5	Trypanosoma	cruzi	TcCLB.511003.190	Q4DNT1	Leishmania	major	LmjF.34.3380	Q4Q2K6	Y		Y				Y
Glycosomal transporter	GAT3	transmembrane transport	Trypanosoma	brucei	Tb927.11.1070	Q387E3	Trypanosoma	cruzi	TcCLB.506925.530	Q4E4J9	Leishmania	major	LmjF.27.0470	E9AD24	Y			Y			Y
dihydroxyacetonephosphate acyltransferase	DAT, TcCLB.504055.40	ether lipid biosynthetic process	Trypanosoma	brucei	Tb927.4.3160	Q583Z3	Trypanosoma	cruzi	TcCLB.506435.270	Q4E308	Leishmania	major	LmjF.34.1090	Q4Q396	N	Y				Y	Y	Y
Hypothetical protein (Q38C56)	NA	Post-transcriptional activation	Trypanosoma	brucei	Tb927.10.1860	Q38C56	Trypanosoma	cruzi			Leishmania	major			Y						Y
Hypothetical protein (Q386P8)	NA	Cellular Component	Trypanosoma	brucei	Tb927.11.2620	Q386P8	Trypanosoma	cruzi			Leishmania	major	LmjF.33.2430	Q4Q3U4	Y						Y
Hypothetical protein(Q388J7)	NA	Cellular Component	Trypanosoma	brucei	Tb927.10.14020	Q388J7	Trypanosoma	cruzi	TcCLB.511277.260	Q4E5G8	Leishmania	major	LmjF.18.0540	Q4QDY8	Y						Y
Acetyl-CoA carboxylase	NA	fatty acid biosynthetic process	Trypanosoma	brucei	Tb927.8.7100	Q57YR7	Trypanosoma	cruzi	TcCLB.474937.9	Q4CL50	Leishmania	major	LmjF.31.2970	Q4Q5W1	Y							Y
Trypanothione synthetase	TRYS	trypanothione biosynthetic process	Trypanosoma	brucei	Tb927.2.4370	Q586P2	Trypanosoma	cruzi	TcCLB.509319.90	Q9GT49	Leishmania	major	LmjF.27.1870	Q711P7	Y						Y
Hypothetical protein (Q38DM9)	NA	Cellular Component	Trypanosoma	brucei	Tb927.9.11640	Q38DM9	Trypanosoma	cruzi	TcCLB.510669.9	Q4CR49	Leishmania	major	LmjF.35.3690	E9AFJ3	Y						Y
Hypothetical protein (Q383Q3)	NA	Cellular Component	Trypanosoma	brucei	Tb927.11.10260	Q383Q3	Trypanosoma	cruzi	TcCLB.506275.40	Q4D727	Leishmania	major	LmjF.36.4010	Q4Q114	Y						Y
Hypothetical protein (Q38AC3)	NA	Cellular Component	Trypanosoma	brucei	Tb927.10.8410	Q38AC3	Trypanosoma	cruzi	TcCLB.508231.40	Q4DW67	Leishmania	major	LmjF.36.6330	Q4Q0C7	Y						Y
6-phosphogluconolactonase	6PGL	pentose-phosphate shunt	Trypanosoma	brucei	Tb927.11.6330	Q9GRG6	Trypanosoma	cruzi	TcCLB.503945.40	Q4CQA8	Leishmania	major	LmjF.26.2700	Q4Q8S1		Y				Y	Y
UDP-glucose pyrophosphorylase	NA	UDP-glucose metabolic process	Trypanosoma	brucei	Tb927.10.13130	Q388T4	Trypanosoma	cruzi	TcCLB.503521.50	Q4D297	Leishmania	major	LmjF.18.0990	Q4QDU3		Y				Y	Y
Acyl-CoA binding protein			Trypanosoma	brucei	Tb927.4.2010	Q583J2	Trypanosoma	cruzi	TcCLB.508059.20	Q4CXZ2	Leishmania	major	LmjF.34.2600	Q4Q2T5			Y			Y	Y
Hydrolase	NA	Cellular Component	Trypanosoma	brucei	Tb927.5.2370	Q582C8	Trypanosoma	cruzi	TcCLB.503399.10	Q4CQ96	Leishmania	major	LmjF.17.1040	Q4QE87			Y			Y	Y
Nudix hydrolase 2	Nudix2	deadenylation-independent decapping of nuclear-transcribed mRNA	Trypanosoma	brucei	Tb927.5.4350	Q57Z14	Trypanosoma	cruzi	TcCLB.507601.40	Q4DDM6	Leishmania	major	LmjF.05.0090	Q4QJJ4			Y			Y	Y
2-oxoglutarate (2OG) and Fe(II)-dependent oxygenase superfamily protein	NA	oxidoreductase activity	Trypanosoma	brucei	Tb927.5.300b	B2ZWC0	Trypanosoma	cruzi	TcCLB.508409.160	Q4DWT0	Leishmania	major	LmjF.29.0250	E9ADM7			Y			Y	Y
short-chain dehydrogenase		posttranscriptional regulation of gene expression	Trypanosoma	brucei	Tb927.11.10020	Q383S7	Trypanosoma	cruzi	TcCLB.506337.4	Q4DKY8	Leishmania	major	LmjF.36.3410	Q4Q177			Y			Y	Y
heat shock protein 70	HSP70	protein folding	Trypanosoma	brucei	Tb927.11.11330	Q383E5	Trypanosoma	cruzi	TcCLB.510439.61	Q4CU95	Leishmania	major	LmjF.28.2780	P14834				Y		Y	Y
phosphomannose isomerase	PMI	GDP-mannose biosynthetic process	Trypanosoma	brucei	Tb927.11.14780	Q381V7	Trypanosoma	cruzi	TcCLB.511717.90	Q4DJV2	Leishmania	major	LmjF.32.1580	Q4Q5C3			Y			Y	Y
acetyltransferase		Cellular Component	Trypanosoma	brucei	Tb927.1.4490	Q4GYC9	Trypanosoma	cruzi	NA	NA	Leishmania	major	NA	NA				Y		Y	Y
Thioesterase-like superfamily	NA	Cellular Component	Trypanosoma	brucei	Tb927.7.330	Q57U21	Trypanosoma	cruzi			Leishmania	major								Y	Y
phosphomannomutase-like protein	NA	carbohydrate metabolic process	Trypanosoma	brucei	NA	NA	Trypanosoma	cruzi	TcCLB.508257.70	Q4DX52	Leishmania	major	LmjF.34.3780	Q4Q2G5							Y	Y
Galactokinase-like protein	NA	D-galactose detoxification	Trypanosoma	brucei	Tb11.v5.0211	NA	Trypanosoma	cruzi	TcCLB.510667.120	Q4DFH6	Leishmania	major	LmjF.35.2740	E9AF98							Y	Y
L-ribulokinase	NA	L-arabinose degradation I	Trypanosoma	brucei	NA	NA	Trypanosoma	cruzi	TcCLB.508625.150	Q4DBR1	Leishmania	major	LmjF.36.0060	Q4Q273							Y	Y
short chain 3-hydroxyacyl-CoA dehydrogenase	NA	fatty acid metabolic process	Trypanosoma	brucei	NA	NA	Trypanosoma	cruzi	TcCLB.509717.90	Q4DMG1	Leishmania	major	LmjF.36.1140	Q4Q1W2							Y	Y
Methionine biosynthetic protein		superpathway of arginine and polyamine biosynthesis	Trypanosoma	brucei	Tb927.10.3080	Q38BT8	Trypanosoma	cruzi	TcCLB.510943.180	Q4DRS6	Leishmania	major	LmjF.03.0060	E9ACF3						Y	Y
NUDIX hydrolase 3	NH3	superpathway of chorismate metabolism	Trypanosoma	brucei	Tb927.11.9810	Q383U8	Trypanosoma	cruzi	TcCLB.511233.100	Q4DN64	Leishmania	major	LmjF.36.3660	Q4Q150						Y	Y
DREV methyltransferase		Cellular Component	Trypanosoma	brucei	Tb927.6.2540	Q584Q2	Trypanosoma	cruzi	TcCLB.509053.170	Q4DG03	Leishmania	major	LmjF.30.1100	Q4Q7J3						Y	Y
Glyoxalase II	glxII	superpathway of methylglyoxal degradation	Trypanosoma	brucei	Tb927.6.1080	Q585D9	Trypanosoma	cruzi	TcCLB.509429.290	Q4E0K0	Leishmania	major	LmjF.12.0220	Q4QGS1						Y	Y
Bifunctional NAD(P)H-hydrate repair enzyme, YjeF family N-terminal domain/YjeF family C-terminal domain containing protein	nnr	NADH repair	Trypanosoma	brucei	Tb927.7.3770	Q57WJ2	Trypanosoma	cruzi	TcCLB.509937.20	Q4DSR2	Leishmania	major	LmjF.14.1190	Q4QFL5						Y	Y
hypothetical protein	NA	NA	Trypanosoma	brucei	Tb927.11.14770	Q381V8	Trypanosoma	cruzi	TcCLB.511717.110	Q4DJV0	Leishmania	major	NA	NA						Y	Y
hypothetical protein	NA	NA	Trypanosoma	brucei	Tb927.11.1970	Q386W2	Trypanosoma	cruzi	TcCLB.508355.340	Q4E395	Leishmania	major	LmjF.27.1295	E9ADB0						Y	Y
(H+)-ATPase G subunit	NA	superpathway of purine nucleotides de novo biosynthesis II	Trypanosoma	brucei	Tb927.8.2310	Q57XF8	Trypanosoma	cruzi	TcCLB.510993.10	Q4CNF9	Leishmania	major	LmjF.23.0340	Q4QBE0						Y	Y
hypothetical protein	NA	Cellular Component	Trypanosoma	brucei	Tb927.10.12360	Q389A7	Trypanosoma	cruzi	TcCLB.507787.110	Q4DHS0	Leishmania	major	NA	NA						Y	Y
3-ketoacyl-CoA thiolase	NA	acetoacetate degradation (to acetyl CoA)	Trypanosoma	brucei	Tb927.8.2540	Q57XD5	Trypanosoma	cruzi	TcCLB.509463.30	Q4CYP2	Leishmania	major	LmjF.23.0690	Q9U0V9							Y	Y
Tryparedoxin 2	TXN2	hydrogen peroxide catabolic process	Trypanosoma	brucei	Tb927.3.5090	Q582M8	Trypanosoma	cruzi	TcCLB.509997.30	Q4D1B8	Leishmania	major	LmjF.31.1960	Q4Q666						Y	Y
Chaperone protein DNAj	DNAJ	protein folding	Trypanosoma	brucei	Tb927.7.6200	Q57VJ1	Trypanosoma	cruzi	TcCLB.508919.90	Q4DL74	Leishmania	major	LmjF.17.0040	Q4QEJ4						Y	Y
Short-chain dehydrogenase		galactitol degradation	Trypanosoma	brucei	Tb927.9.14070	Q38D48	Trypanosoma	cruzi	TcCLB.510759.10	Q4DS92	Leishmania	major	LmjF.35.2150	E9AF39						Y	Y
Metallo- peptidase, Clan M- Family M48	FACE1	Puromycin biosynthesis	Trypanosoma	brucei	Tb927.9.8950	Q38E89	Trypanosoma	cruzi	TcCLB.460127.20	Q4CSD4	Leishmania	major	LmjF.27.0040	E9ACY1						Y	Y
Ubiquitin	NA	Cellular Component	Trypanosoma	brucei	Tb927.4.2540	Q584D3	Trypanosoma	cruzi	TcCLB.506559.59	Q4CNV2	Leishmania	major	LmjF.34.2125	Q4Q2Y8						Y	Y
hypothetical protein		Cellular Component	Trypanosoma	brucei	Tb927.11.5110	Q385Q7	Trypanosoma	cruzi	TcCLB.510945.50	Q4D1Q6	Leishmania	major	NA	NA						Y	Y
Fumarate hydratase, class I (FHm)	NA	mixed acid fermentation	Trypanosoma	brucei	Tb927.11.5050	Q385R3	Trypanosoma	cruzi	TcCLB.509879.40	Q4CQW5	Leishmania	major	LmjF.24.0320	Q4QAU9	N	Y					Y	Y
adenylate kinase 1	ADKB	superpathway of purine nucleotides de novobiosynthesis II	Trypanosoma	brucei	Tb927.10.830	Q38CF7	Trypanosoma	cruzi	TcCLB.503479.30	Q4D6Z4	Leishmania	major	LmjF.34.0110	Q4Q3J7	N		Y	Y			Y	Y
3-oxo-5-alpha-steroid 4-dehydrogenase	NA	3-phenylpropanoate degradation	Trypanosoma	brucei	Tb927.3.1840	Q57ZC7	Trypanosoma	cruzi	TcCLB.457251.10	Q4CM68	Leishmania	major	LmjF.25.1770	Q4Q9R2	N		Y	Y		Y	Y
Lysophospholipase	LysoPLA	cyclohexanol degradation	Trypanosoma	brucei	Tb927.8.6390	D6XM23	Trypanosoma	cruzi	TcCLB.511907.50	Q4DY82	Leishmania	major	LmjF.24.1840	Q4QAE7	N		Y	Y		Y	Y
ribonucleoside-diphosphate reductase small chain	RNR2	superpathway of purine nucleotides de novobiosynthesis II	Trypanosoma	brucei	Tb927.11.12790	Q382Q3	Trypanosoma	cruzi	TcCLB.506621.30	Q4D6V2	Leishmania	major	LmjF.22.1290	Q4QBL8	Y
Mannosyltransferase-II	TbGPI18	a-1-6-Mannosyltransferase (MT-II)	Trypanosoma	brucei	Tb927.10.13160	Q388T1	Trypanosoma	cruzi	TcCLB.503521.89	Q4D294	Leishmania	major	LmjF.18.0960	Q4QDU6	Y
Kinetoplastid-specific phospho-protein phosphatase		phosphatase activity	Trypanosoma	brucei	Tb927.4.4330	Q57Y37	Trypanosoma	cruzi	TcCLB.509211.30	Q4D0T7	Leishmania	major	LmjF.22.1600	Q4QBI7	Y
Hypothetical protein	NA		Trypanosoma	brucei	Tb927.1.810	Q4GZD7	Trypanosoma	cruzi			Leishmania	major			Y
Aspartate carbamoyltransferase	PYR2	pyrimidine biosynthetic pathway	Trypanosoma	brucei	Tb927.5.3820	Q57U84	Trypanosoma	cruzi	TcCLB.511643.30	Q4DEI9	Leishmania	major	LmjF.16.0540	Q4QEW6	Y
Hypothetical protein	NA	Cellular Component	Trypanosoma	brucei	Tb927.2.960	Q585G8	Trypanosoma	cruzi			Leishmania	major			Y
Tryparedoxin 1b	TXN1b	aerobic respiration (alternative oxidase pathway)	Trypanosoma	brucei	Tb927.3.3760	Q57WB2	Trypanosoma	cruzi	TcCLB.509997.20	Q4D1B9	Leishmania	major	LmjF.29.1150	E9ADX3	N		Y			Y	Y
DJ-1 family protein	NA	Biosynthesis of antibiotics	Trypanosoma	brucei	Tb927.6.2200	Q584T6	Trypanosoma	cruzi	TcCLB.509047.40	Q4D6D8	Leishmania	major	LmjF.30.0750	Q4Q7N0	N		Y			Y	Y
arginine kinase	NA	Puromycin biosynthesis	Trypanosoma	brucei	Tb927.9.6210	Q9U420	Trypanosoma	cruzi	TcCLB.507241.30	O96507	Leishmania	major	NA	NA	N/A			Y			Y
iron superoxide dismutase	SODB1	superoxide metabolic process	Trypanosoma	brucei	Tb927.11.15910	Q381J5	Trypanosoma	cruzi	TcCLB.508445.20	Q4D4J5	Leishmania	major	LmjF.32.1820	Q4Q597			Y			Y
Hypothetical protein	NA	Cellular Component	Trypanosoma	brucei	Tb927.8.6780	Q57TT5	Trypanosoma	cruzi	TcCLB.510065.50	Q4CWL9	Leishmania	major	LmjF.24.1480	Q4QAI3	N					Y	Y
glucosamine-6-phosphate isomerase	NA	superpathway of N-acetylglucosamine, N-acetylmannosamine and N-acetylneuraminate degradation	Trypanosoma	brucei	Tb927.11.16770	Q381A9	Trypanosoma	cruzi	TcCLB.511025.50	Q4DD39	Leishmania	major	LmjF.32.3260	Q4Q4U6	N						Y	Y
Iron superoxide dismutase	SODB2	superoxide metabolic process	Trypanosoma	brucei	Tb927.11.15020	Q967T0	Trypanosoma	cruzi	TcCLB.507061.30	Q4D9I5	Leishmania	major	LmjF.32.1830	Q4Q596	N					Y	Y
trypanothione reductase	TRYR	cell redox homeostasis	Trypanosoma	brucei	Tb927.10.10390	Q389T8	Trypanosoma	cruzi	TcCLB.503555.30	Q4CT43	Leishmania	major	LmjF.05.0350	Q4QJG7	N					Y	Y
transaldolase	NA	pentose phosphate pathway (non-oxidative branch)	Trypanosoma	brucei	Tb927.8.5600	Q57X22	Trypanosoma	cruzi	TcCLB.507889.10	Q4CMZ5	Leishmania	major	LmjF.16.0760	Q4QEU3	N						Y	Y
acyl-CoA dehydrogenase		hypoglycin biosynthesis	Trypanosoma	brucei	Tb927.11.11780	Q383A3	Trypanosoma	cruzi	TcCLB.508827.40	Q4DK44	Leishmania	major	LmjF.28.2510	Q4Q812	N						Y	Y
monoglyceride lipase	NA	cyclohexanol degradation	Trypanosoma	brucei	Tb927.4.4360	Q57Y40	Trypanosoma	cruzi	TcCLB.506489.20	Q4CSM0	Leishmania	major	LmjF.31.1140	Q4Q6E9	N					Y	Y
glutamate dehydrogenase	GDH	L-glutamate degradation I	Trypanosoma	brucei	Tb927.9.5900	Q38EX6	Trypanosoma	cruzi	TcCLB.505843.10	Q4CVH4	Leishmania	major	LmjF.15.1010	Q4QF83	N				Y		Y
Chaperone protein DNAj	DNAJ	protein folding	Trypanosoma	brucei	Tb927.7.540	Q57U00	Trypanosoma	cruzi	TcCLB.506991.10	Q4CRP2	Leishmania	major	LmjF.26.1410	Q4Q953	N					Y	Y
Short-chain dehydrogenase		galactitol degradation	Trypanosoma	brucei	Tb927.5.1210	Q57VE2	Trypanosoma	cruzi	TcCLB.506219.40	Q4CR34	Leishmania	major	LmjF.34.0010	Q4Q3K8	N					Y	Y
UDP-n-acetylglucosamine pyrophosphorylase	UAP	UDP-N-acetyl-D-galactosamine biosynthesis II	Trypanosoma	brucei	Tb927.11.2520	Q386Q8	Trypanosoma	cruzi	TcCLB.504153.180	Q4E2R5	Leishmania	major	LmjF.33.2520	Q4Q3T5	N					Y	Y
cyclophilin-type peptidyl-prolyl cis-trans isomerase	PPIase	coumarin biosynthesis (via 2-coumarate)	Trypanosoma	brucei	Tb927.7.4770	Q57X93	Trypanosoma	cruzi	TcCLB.508577.140	Q4DPB9	Leishmania	major	LmjF.06.0120	Q4QJ67	N					Y	Y
dephospho-CoA kinase		coenzyme A biosynthesis	Trypanosoma	brucei	Tb927.6.710	Q583T2	Trypanosoma	cruzi	TcCLB.511825.210	Q4DQ34	Leishmania	major	LmjF.22.1530	Q4QBJ4	N					Y	Y
Phospholipase A1		lipid catabolic process	Trypanosoma	brucei	Tb927.9.12700	Q38DE4	Trypanosoma	cruzi	TcCLB.510659.250	Q4DVP2	Leishmania	major	LmjF.35.3020	E9AFC6	N					Y	Y
dolicholphosphate-mannose synthase	DPMS	GPI anchor biosynthetic process	Trypanosoma	brucei	Tb927.10.4610	Q38BE0	Trypanosoma	cruzi	TcCLB.506581.10	Q4CY24	Leishmania	major	LmjF.36.0220	Q4Q256	N					Y	Y
Neurobeachin/beige protein	NA	Cellular Component	Trypanosoma	brucei	Tb927.10.6150	Q38AZ1	Trypanosoma	cruzi	TcCLB.509729.29	Q4CT51	Leishmania	major	LmjF.36.1720	Q4Q1Q2	N					Y	Y
Aldehyde dehydrogenase	ALDH3	1,2-dichloroethane degradation	Trypanosoma	brucei	Tb927.6.3050	Q583M9	Trypanosoma	cruzi	TcCLB.507023.120	Q4DZ74	Leishmania	major	NA	NA	N					Y	Y
Protein phosphatase 2C		NAD phosphorylation and dephosphorylation I	Trypanosoma	brucei	Tb927.6.1800	Q585N1	Trypanosoma	cruzi	TcCLB.511491.100	Q4DHP0	Leishmania	major	LmjF.30.0380	Q4Q7S1	N					Y	Y
Acidocalcisomal exopolyphosphatase	PPX1	superpathway of chorismate metabolism	Trypanosoma	brucei	Tb927.9.3280	Q38FJ8	Trypanosoma	cruzi	TcCLB.504797.10	Q4DJ30	Leishmania	major	LmjF.01.0310	E9AC20	N					Y	Y
ATP synthase	NA	superpathway of purine nucleotides de novo biosynthesis II	Trypanosoma	brucei	Tb927.11.9420	Q383Y7	Trypanosoma	cruzi	TcCLB.508851.59	Q4DJC9	Leishmania	major	LmjF.36.3100	Q4Q1A9	N					Y	Y
protein phosphatase 2C	NA	NAD phosphorylation and dephosphorylation I	Trypanosoma	brucei	Tb927.11.760	Q387H4	Trypanosoma	cruzi	TcCLB.506925.150	Q4E4N2	Leishmania	major	LmjF.25.0750	Q4QA19	N					Y	Y
Hypothetical protein	NA	benzoyl-CoA degradation II (anaerobic)	Trypanosoma	brucei	Tb927.10.3880	Q38BL2	Trypanosoma	cruzi	TcCLB.506957.130	Q4DKZ0	Leishmania	major	LmjF.29.2410	E9AEA3	N					Y	Y
Present in the outer mitochondrial membrane proteome 11	POMP11	Cellular Component	Trypanosoma	brucei	Tb927.11.2580	Q386Q2	Trypanosoma	cruzi	TcCLB.504153.250	Q4E2Q8	Leishmania	major	LmjF.33.2470	Q4Q3U0	N					Y	Y
root hair defective 3 GTP-binding protein	RHD3	Biosynthesis of antibiotics	Trypanosoma	brucei	Tb927.10.14510	Q388F1	Trypanosoma	cruzi	TcCLB.511285.50	Q4DHA1	Leishmania	major	LmjF.32.0370	Q4Q5P8	N					Y	Y
NAD dependent epimerase/dehydratase family	POMP27	superpathway of glycol metabolism and degradation	Trypanosoma	brucei	Tb927.4.1540	Q581S7	Trypanosoma	cruzi	TcCLB.504057.40	Q4DSF3	Leishmania	major	LmjF.34.3190	Q4Q2M5	N					Y	Y
Acyl CoA binding protein	NA	fatty-acyl-CoA binding	Trypanosoma	brucei	Tb927.7.6770	Q57Y52	Trypanosoma	cruzi	TcCLB.508909.214	Q4DDA3	Leishmania	major	LmjF.17.0780	Q4QED0	N					Y	Y
Hypothetical protein	NA		Trypanosoma	brucei	Tb927.6.3080	Q583M6	Trypanosoma	cruzi			Leishmania	major									Y
Hypothetical protein	NA		Trypanosoma	brucei	Tb927.8.3270	Q57YY6	Trypanosoma	cruzi			Leishmania	major									Y
argininosuccinate synthase	NA	arginine biosynthetic process	Trypanosoma	brucei			Trypanosoma	cruzi			Leishmania	major	LmjF.23.0260	Q4QBE8								Y
glucokinase	NA	glycolytic process	Trypanosoma	brucei	NA	NA	Trypanosoma	cruzi	TcCLB.510187.100	Q4E4E1	Leishmania	major	LmjF.36.2320	Q4Q1I9							Y
PAS-domain containing phosphoglycerate kinase	NA	glycolytic process	Trypanosoma	brucei	NA	NA	Trypanosoma	cruzi	TcCLB.506835.70	Q4DGP8	Leishmania	major	LmjF.30.3380	Q4Q6V1							Y
L-ribulokinase	NA	L-arabinose catabolic process to xylulose 5-phosphate	Trypanosoma	brucei	NA	NA	Trypanosoma	cruzi	TcCLB.508625.150	Q4DBR1	Leishmania	major	LmjF.36.0060	Q4Q273								Y
tryparedoxin peroxidase	TRYP1	aerobic respiration (alternative oxidase pathway)	Trypanosoma	brucei	Tb927.9.5860	Q38EX8	Trypanosoma	cruzi	TcCLB.504839.28	Q4D301	Leishmania	major	LmjF.15.1040	Q4QF80							Y
alcohol dehydrogenase	NA	ethanol degradation	Trypanosoma	brucei			Trypanosoma	cruzi	TcCLB.511277.60	Q4E5I9	Leishmania	major	LmjF.30.2090	Q4Q784							Y
D-isomer specific 2-hydroxyacid dehydrogenase-protein	NA	galactitol degradation	Trypanosoma	brucei			Trypanosoma	cruzi	TcCLB.506263.20	Q4CU51	Leishmania	major	LmjF.34.1410	Q4Q361							Y
N-acetylglucosamine-6-phosphate deacetylase-like protein	NA	superpathway of N-acetylglucosamine, N-acetylmannosamine and N-acetylneuraminate degradation	Trypanosoma	brucei			Trypanosoma	cruzi	TcCLB.506341.10	Q4CYW6	Leishmania	major	LmjF.36.0040	Q4CYW6							Y
UDP-Gal or UDP-GlcNAc-dependent glycosyltransferase	NA	superpathway of lipopolysaccharide biosynthesis	Trypanosoma	brucei	Tb927.4.4290	Q57Y33	Trypanosoma	cruzi	TcCLB.504557.10	Q4D4N1	Leishmania	major									Y
ADP-ribosylation factor 1	ARF1	Cellular Component	Trypanosoma	brucei	Tb927.9.13650	Q38D65	Trypanosoma	cruzi	TcCLB.508415.40	Q4D7Y8	Leishmania	major	LmjF.31.2790	Q4Q5Y0							Y
dihydroxyacetone kinase 1-like	NA	glycerol metabolic process	Trypanosoma	brucei	NA	NA	Trypanosoma	cruzi	TcCLB.503983.20	Q4CN40	Leishmania	major	LmjF.10.0420	Q4QHH6							Y
thiolase protein-like protein	NA	acetoacetate degradation (to acetyl CoA)	Trypanosoma	brucei	NA	NA	Trypanosoma	cruzi	TcCLB.511389.150	Q4DIT6	Leishmania	major	LmjF.31.1630	Q4Q699							Y
sterol C-24 reductase	NA	superpathway of ergosterol biosynthesis	Trypanosoma	brucei	NA	NA	Trypanosoma	cruzi	TcCLB.507709.90	Q4DIV5	Leishmania	major	LmjF.33.0680	Q4Q4D7							Y
hypothetical protein	NA	NA	Trypanosoma	brucei	NA	NA	Trypanosoma	cruzi	TcCLB.504103.109	Q4DBW4	Leishmania	major	NA	NA							Y
acetylornithine deacetylase-like	NA	arginine biosynthetic process	Trypanosoma	brucei	NA	NA	Trypanosoma	cruzi	TcCLB.508971.40	Q4D7V2	Leishmania	major	NA	NA							Y
electron transfer flavoprotein-ubiquinone oxidoreductase	NA	obsolete electron transport	Trypanosoma	brucei	Tb927.8.1240	Q57VN1	Trypanosoma	cruzi	TcCLB.508543.140	Q4DSI7	Leishmania	major	LmjF.07.0600	Q4QIN2							Y
histidine ammonia-lyase	NA	histidine catabolic process	Trypanosoma	brucei	NA	NA	Trypanosoma	cruzi	TcCLB.506247.220	Q4E133	Leishmania	major	NA	NA							Y
urocanate hydratase	NA	L-histidine degradation I	Trypanosoma	brucei	NA	NA	Trypanosoma	cruzi	TcCLB.504045.110	Q4D9S6	Leishmania	major	NA	NA							Y
serine-threonine dehydratase	NA	L-serine catabolic process	Trypanosoma	brucei	NA	NA	Trypanosoma	cruzi	TcCLB.506681.70	Q4D9V4	Leishmania	major	LmjF.06.0730	Q4QJ04							Y
Glutamate dehydrogenase	GDH	cellular amino acid metabolic process	Trypanosoma	brucei	NA	NA	Trypanosoma	cruzi	TcCLB.508111.30	Q4D5C2	Leishmania	major	LmjF.28.2910	Q4Q7X1							Y
peptidase t	NA	hemoglobin degradation	Trypanosoma	brucei	Tb927.7.6270	Q57VI4	Trypanosoma	cruzi	TcCLB.506513.110	Q4DPI6	Leishmania	major	LmjF.17.0140	Q4QEH4							Y
adenylate kinase	ADKG	purine and pyrimidine metabolism	Trypanosoma	brucei	Tb927.9.8450	Q38EC4	Trypanosoma	cruzi	TcCLB.510575.180	Q4DLV1	Leishmania	major	LmjF.04.0960	Q9U1D3								Y
1-acyl-sn-glycerol-3-phosphate acyltransferase		benzoyl-CoA degradation II (anaerobic)	Trypanosoma	brucei	Tb927.11.15150	Q381S0	Trypanosoma	cruzi	TcCLB.510723.29	Q4CPC1	Leishmania	major	LmjF.32.1960	Q4Q582								Y
cAMP-dependent protein kinase catalytic subunit 3	PKAC3	Biosynthesis of antibiotics	Trypanosoma	brucei	Tb927.10.13010	Q8WSK3	Trypanosoma	cruzi	TcCLB.511269.50	Q4D4Z9	Leishmania	major	LmjF.18.1080	Q27687						Y
electron transfer flavoprotein	NA	electron transfer activity	Trypanosoma	brucei	Tb927.11.180	Q387N3	Trypanosoma	cruzi	TcCLB.504109.160	Q4DR32	Leishmania	major	LmjF.25.0120	Q4QA84								Y
aldehyde dehydrogenase	ALDH	respiration (anaerobic)	Trypanosoma	brucei	Tb927.10.6190	Q38AY7	Trypanosoma	cruzi	TcCLB.507641.60	Q4DYS1	Leishmania	major	LmjF.36.1760	Q4Q1P8							Y
aldehyde dehydrogenase (fragment)	ALDH	respiration (anaerobic)	Trypanosoma	brucei	Tb927.6.4210	Q586Y8	Trypanosoma	cruzi	TcCLB.509065.9	Q4DHF8	Leishmania	major	LmjF.30.2900	Q4Q702							Y
fatty acid elongase	NA	long-chain fatty acid biosynthetic process	Trypanosoma	brucei	Tb927.7.4170	Q57UP7	Trypanosoma	cruzi	TcCLB.506661.20	Q4DHY2	Leishmania	major	LmjF.14.0670	Q4QFR7								Y
3-hydroxy-3-methylglutaryl-CoA reductase	HMGR	isoprenoid biosynthetic process	Trypanosoma	brucei	Tb927.6.4540	Q587C0	Trypanosoma	cruzi	TcCLB.506831.40	Q4D4C9	Leishmania	major	LmjF.30.3190	Q9Y0F3							Y
nucleoside phosphorylase	NA	nucleoside phosphorylase	Trypanosoma	brucei	Tb927.8.4430	Q57VZ2	Trypanosoma	cruzi	TcCLB.509569.100	Q4DKS7	Leishmania	major	LmjF.10.1010	Q4QHB3							Y
2-amino-3-ketobutyrate coenzyme A ligase	NA	threonine catabolic process	Trypanosoma	brucei	Tb927.8.6060	Q57YK7	Trypanosoma	cruzi	TcCLB.511899.40	Q4CT37	Leishmania	major	NA	NA							Y
glutathione-S-transferase/glutaredoxin	NA	obsolete electron transport	Trypanosoma	brucei	Tb927.7.3500	Q57WG5	Trypanosoma	cruzi	TcCLB.508265.10	Q4D776	Leishmania	major	LmjF.14.1480	Q4QFI5							Y
Proline dehydrogenase	PRODH	age-dependent response to oxidative stress	Trypanosoma	brucei	Tb927.7.210	Q57U33	Trypanosoma	cruzi	TcCLB.506411.30	Q4CVA1	Leishmania	major	LmjF.26.1610	Q4Q933							Y
delta-1-pyrroline-5-carboxylate dehydrogenase	NA	proline catabolic process	Trypanosoma	brucei	Tb927.10.3210	Q38BS5	Trypanosoma	cruzi	TcCLB.510943.50	Q4DRT8	Leishmania	major	LmjF.03.0200	E9ACG7							Y
Glyceraldehyde-3-phosphate dehydrogenase		gluconeogenesis I	Trypanosoma	brucei	Tb927.9.9820	Q38E18	Trypanosoma	cruzi	TcCLB.503687.20	Q4CVB7	Leishmania	major	LmjF.35.4750	E9AFV0								Y
fatty acyl-CoA reductase	NA	Alcohol-forming fatty acyl-CoA reductase	Trypanosoma	brucei	Tb927.8.6640	Q57TU9	Trypanosoma	cruzi	TcCLB.511909.10	Q4D4X4	Leishmania	major	LmjF.24.1640	Q4QAG7	N	Y	Y				Y
Glycosomal transporter	GAT1	transmembrane transport	Trypanosoma	brucei	Tb927.4.4050	Q57Y09	Trypanosoma	cruzi	TcCLB.509237.30	Q4DJT6	Leishmania	major	LmjF.31.0540	Q9BHG2	N	Y					Y
glycerol-3-phosphate dehydrogenase	NA	glycerol-3-phosphate metabolic process	Trypanosoma	brucei	Tb927.11.7380	Q384S7	Trypanosoma	cruzi	TcCLB.511151.90	Q4DC80	Leishmania	major	LmjF.28.0240	Q4Q8P6	N	Y					Y
6-phosphogluconate dehydrogenase	6PGDH, gnD	pentose phosphate pathway	Trypanosoma	brucei	Tb927.9.12110	P31072	Trypanosoma	cruzi	TcCLB.510663.70	Q4D0X5	Leishmania	major	LmjF.35.3340	Q9NGR0	N	Y						Y
enoyl-CoA hydratase/Enoyl-CoA isomerase/3-hydroxyacyl-CoA dehydrogenase	NA	fatty acid metabolic process	Trypanosoma	brucei			Trypanosoma	cruzi	TcCLB.507547.40	Q4D8W2	Leishmania	major				Y
Hypothetical protein	NA	calcium ion binding	Trypanosoma	brucei	Tb927.3.3790	Q57WB3	Trypanosoma	cruzi	TcCLB.509997.40	Q4D1B7	Leishmania	major	NA	NA			Y	Y
L-threonine 3-dehydrogenase	NA	glycine biosynthetic process	Trypanosoma	brucei	Tb927.6.2790	Q583Q5	Trypanosoma	cruzi	TcCLB.507923.10	Q4CU39	Leishmania	major	NA	NA	N			Y			Y
Pyruvate kinase 1	PYK1	glycolysis I	Trypanosoma	brucei	Tb927.10.14140	Q388I8	Trypanosoma	cruzi	TcCLB.511281.60	Q4D9Z4	Leishmania	major	LmjF.35.0020	E9AEH9				Y
adenine phosphoribosyltransferase	APRT	nucleoside metabolic process	Trypanosoma	brucei	Tb927.7.1780	Q57V32	Trypanosoma	cruzi	TcCLB.507519.140	Q4DNZ4	Leishmania	major	LmjF.26.0140	Q4Q9H8	N						Y
phosphoribosylpyrophosphate synthetase	PRS	nucleotide biosynthetic process	Trypanosoma	brucei	Tb927.11.3030	Q386K8	Trypanosoma	cruzi	TcCLB.506839.80	Q4DCU1	Leishmania	major	LmjF.33.1930	Q4Q3Z4	N							Y
Carboxypeptidase	NA	peptide metabolic process	Trypanosoma	brucei	Tb927.11.2500	Q386R0	Trypanosoma	cruzi	TcCLB.504045.60	Q4D9T0	Leishmania	major	LmjF.33.2540	Q4Q3T3	N						Y
GlcNAc-PI synthesis protein	GPI3	superpathway of lipopolysaccharide biosynthesis	Trypanosoma	brucei	Tb927.2.1780	Q585S5	Trypanosoma	cruzi	TcCLB.510259.18	Q4CUY7	Leishmania	major	LmjF.33.1670	Q4Q420	N						Y
oligosaccharyl transferase subunit	NA	superpathway of lipopolysaccharide biosynthesis	Trypanosoma	brucei	Tb927.5.890	Q57W34	Trypanosoma	cruzi	TcCLB.505163.80	Q4D2C9	Leishmania	major	LmjF.35.1130	E9AET6	N						Y
2-hydroxy-3-oxopropionate reductase	NA	galactarate metabolic process	Trypanosoma	brucei	Tb927.6.1570	Q585Q3	Trypanosoma	cruzi	TcCLB.505807.180	Q4DQH3	Leishmania	major	LmjF.30.0180	Q4Q7T9	N						Y
adenylate kinase	ADKF	superpathway of purine nucleotides de novobiosynthesis II	Trypanosoma	brucei	Tb927.10.2530	Q38BZ2	Trypanosoma	cruzi	TcCLB.507883.80	Q4D4A3	Leishmania	major	LmjF.21.1250	Q4QC71	N						Y
adenylate kinase	ADKE	superpathway of purine nucleotides de novobiosynthesis II	Trypanosoma	brucei	Tb927.5.3970	Q57U69	Trypanosoma	cruzi	TcCLB.506947.90	Q4DA22	Leishmania	major	NA	NA	N						Y
nucleoside diphosphate kinase 2	NDPK2	superpathway of purine nucleotides de novobiosynthesis II	Trypanosoma	brucei	Tb927.9.11260	Q38DQ0	Trypanosoma	cruzi	TcCLB.508461.400	Q4E4R9	Leishmania	major	LmjF.35.3870	E9AFL1	N						Y
fatty acyl CoA synthetase	NA	fatty acid β-oxidation I	Trypanosoma	brucei	Tb927.10.3260	Q38BS1	Trypanosoma	cruzi	TcCLB.503575.50	Q4D203	Leishmania	major	LmjF.03.0230	E9ACH0	N					Y
sterol 24-c-methyltransferase	NA	superpathway of ergosterol biosynthesis	Trypanosoma	brucei	Tb927.10.6950	Q4FKJ2	Trypanosoma	cruzi	TcCLB.505683.10	Q4CLW8	Leishmania	major	LmjF.36.2380	Q4Q1I3	N						Y
cytochrome-b5 reductase	NA	aerobic respiration (alternative oxidase pathway)	Trypanosoma	brucei	Tb927.11.15550	Q381N0	Trypanosoma	cruzi	TcCLB.503873.10	Q4CM25	Leishmania	major	LmjF.32.2340	Q4Q541	N						Y
malic enzyme	NA	gluconeogenesis I	Trypanosoma	brucei	Tb927.11.5440	Q385M4	Trypanosoma	cruzi	TcCLB.505183.30	Q4DJ68	Leishmania	major	LmjF.24.0770	Q4QAQ6	N						Y
Alanine aminotransferase	ALAT	alanine catabolic process	Trypanosoma	brucei	Tb927.1.3950	Q4GYI2	Trypanosoma	cruzi	TcCLB.510889.140	Q4E2N6	Leishmania	major	LmjF.12.0630	Q4QGN0	N						Y
isovaleryl-coA dehydrogenase	NA	leucine degradation I	Trypanosoma	brucei	Tb927.11.1540	Q387A0	Trypanosoma	cruzi	TcCLB.506629.220	Q4DQC2	Leishmania	major	LmjF.27.0930	E9AD70	N						Y
2-oxoisovalerate dehydrogenase alpha subunit	NA	leucine degradation I	Trypanosoma	brucei	Tb927.10.660	Q38CH4	Trypanosoma	cruzi	TcCLB.506853.50	Q4D184	Leishmania	major	LmjF.21.1430	Q4QC52	N						Y
calpain-like cysteine peptidase, small myristoylated protein 1-1	SMP1-1	entry into host	Trypanosoma	brucei	Tb927.1.2230	Q4GYZ8	Trypanosoma	cruzi	TcCLB.509003.30	Q4CW64	Leishmania	major	LmjF.20.1310	Q5SDH5	N						Y
calpain-like cysteine peptidase	NA	Cellular Component	Trypanosoma	brucei	Tb927.7.4060	Q57UN6	Trypanosoma	cruzi	TcCLB.506983.39	Q4CYU3	Leishmania	major	LmjF.14.0850	Q4QFP8	N						Y
cysteine peptidase	NA	KEGG	Trypanosoma	brucei	Tb927.11.1090	Q387E1	Trypanosoma	cruzi	TcCLB.506721.30	Q4D6J0	Leishmania	major	LmjF.27.0490	E9AD26	N						Y
calpain-like cysteine peptidase	NA	Cellular Component	Trypanosoma	brucei	Tb927.11.15220	Q381R3	Trypanosoma	cruzi	TcCLB.503987.20	Q4CZ45	Leishmania	major	LmjF.32.2010	Q4Q575	N						Y
Casein kinase I, isoform 2	CK1.2	Puromycin biosynthesis	Trypanosoma	brucei	Tb927.5.800	Q57W25	Trypanosoma	cruzi	TcCLB.507305.30	Q4CQE5	Leishmania	major	LmjF.35.1010	Q9NHE1	N						Y
Serine/threonine-protein phosphatase PGAM5	pgam5	NAD phosphorylation and dephosphorylation I	Trypanosoma	brucei	Tb927.11.10340	Q383P5	Trypanosoma	cruzi	TcCLB.503823.10	Q4DLI0	Leishmania	major	LmjF.36.4070	Q4Q108	N							Y
Enolase	ENO	glycolysis I	Trypanosoma	brucei	Tb927.10.2890	Q38BV6	Trypanosoma	cruzi	TcCLB.504105.140	Q4DZ98	Leishmania	major	LmjF.14.1160	Q4QFL8	N							Y
Ribulose-5-phosphate 3-epimerase		Calvin-Benson-Bassham cycle	Trypanosoma	brucei	Tb927.10.12210	Q389C2	Trypanosoma	cruzi	TcCLB.509213.70	Q4DGY1	Leishmania	major	LmjF.33.1570	Q4Q431	N							Y
2,4-dienoyl-coa reductase-like protein		3-phenylpropanoate degradation	Trypanosoma	brucei	Tb927.7.5540	Q582G9	Trypanosoma	cruzi	TcCLB.510303.210	Q4DZ00	Leishmania	major	LmjF.06.0930	Q4QIY4	N							Y
Methylglutaconyl-CoA hydratase			Trypanosoma	brucei	Tb927.10.4000	Q38BK0	Trypanosoma	cruzi	TcCLB.506959.40	Q4DIE0	Leishmania	major	LmjF.35.0360	E9AEL3	N							Y
Glutamine hydrolysing (not ammonia-dependent) carbomoyl phosphate synthase		superpathway of arginine and polyamine biosynthesis	Trypanosoma	brucei	Tb927.5.3800	Q57U86	Trypanosoma	cruzi	TcCLB.507059.80	Q4DBC3	Leishmania	major	LmjF.16.0590	Q4QEW0	N							Y
Hypothetical protein	NA	NA	Trypanosoma	brucei	Tb927.3.5260	Q580U9	Trypanosoma	cruzi			Leishmania	major
imidazolonepropionase	NA	histidine catabolic process to glutamate and formamide	Trypanosoma	brucei	NA	NA	Trypanosoma	cruzi	TcCLB.509137.30	Q4CVT7	Leishmania	major	NA	NA							N
3,2-trans-enoyl-CoA isomerase	NA	fatty acid β-oxidation I	Trypanosoma	brucei	Tb927.8.7530	Q57V74	Trypanosoma	cruzi	TcCLB.507107.40	Q4CRI1	Leishmania	major	LmjF.31.2250	Q4Q636
2-oxoglutarate dehydrogenase E2 component		glutamate degradation IV	Trypanosoma	brucei	Tb927.11.11680	Q383B2	Trypanosoma	cruzi	TcCLB.503935.20	Q4CNP4	Leishmania	major	LmjF.28.2420	Q4Q822	N			Y

## Sheet: Sheet2
Name of the column	Reference
TrypTAG Glycosomal (Y/N)	http://tryptag.org/
PeroxisomedB	http://www.peroxisomedb.org/
ProteomicsdB T brucei 1 PCF	DOI: 10.1002/pmic.2000500668
ProteomicsdB T brucei 1 BSF	DOI: 10.1002/pmic.2000500668
Glycosome 2D gel T brucei 2	Experimental Parasitology 70, 276-285 (1990)
ProteomicsdB T brucei 3	DOI: 10.1021/pr401209w Citation is J Proteome Res. 2014 Jun 6;13(6):2796-806.
ProteomicsdB T cruzi	Mol Biochem Parasitol. 2019 Apr;229:62-74. doi: 10.1016/j.molbiopara.2019.02.008
ProteomicsdB Leishmania donovani	DOI: 10.1089/omi.2014.0163. The citation is OMICS. 2015 Mar;19(3):157-70.
